# Supplementary material for: Single-cell sequencing suggests a conserved function of Hedgehog-signalling in spider eye development
Source: EvoDevo. 2024 Sep 26;15:11. doi: 10.1186/s13227-024-00230-6 (PMC11428483; doi:10.1186/s13227-024-00230-6)
Supplement: Supplementary file 1 — Additional file 1: Gene expression matrix (zipped folder) [file 13227_2024_230_MOESM1_ESM.zip]

Archive with 7 entries (6 files):
- Supplementary File 1 - GeneExpressionMatrix/
- __MACOSX/._Supplementary File 1 - GeneExpressionMatrix
- Supplementary File 1 - GeneExpressionMatrix/.DS_Store
- __MACOSX/Supplementary File 1 - GeneExpressionMatrix/._.DS_Store
- Supplementary File 1 - GeneExpressionMatrix/features.tsv.gz
- Supplementary File 1 - GeneExpressionMatrix/barcodes.tsv.gz
- Supplementary File 1 - GeneExpressionMatrix/matrix.mtx.gz
