# Supplementary material for: Single-cell sequencing suggests a conserved function of Hedgehog-signalling in spider eye development
Source: EvoDevo. 2024 Sep 26;15:11. doi: 10.1186/s13227-024-00230-6 (PMC11428483; doi:10.1186/s13227-024-00230-6)
Supplement: Supplementary file 2 — Additional file 2: Spreadsheet Markers per cluster and Drosophila annotation (EXCEL file) [file 13227_2024_230_MOESM2_ESM.xlsx]

## Sheet: dme_ort_annotated_markers
p_val	avg_log2FC	pct.1	pct.2	p_val_adj	cluster	gene_symbol	description	gene_type	Dme_geneID	gene_symbol	Dme_rbh_e.value
0	2.1681	0.945	0.362	0	0	LOC107441591	follistatin-related protein 5	PROTEIN_CODING
0	2.05966	0.787	0.095	0	0	LOC107455609	protein sax-3	PROTEIN_CODING	37603	robo1	9.06e-276
0	1.86079	0.69	0.089	0	0	LOC107456607	CUGBP Elav-like family member 4	PROTEIN_CODING	39527	bru3	1.2e-128
0	1.83708	0.652	0.049	0	0	LOC107457459	uncharacterized LOC107457459	PROTEIN_CODING
0	1.54343	0.821	0.355	0	0	LOC107447651	uncharacterized LOC107447651	PROTEIN_CODING
0	1.52911	0.567	0.101	0	0	LOC107436606	hemicentin-1	PROTEIN_CODING	50296	dpr6	1.97e-90
0	1.5049	0.434	0.042	0	0	LOC107453725	lachesin	PROTEIN_CODING	318958	DIP-kappa	3.75e-113
0	1.45006	0.897	0.414	0	0	LOC107436216	ELAV-like protein 3	PROTEIN_CODING	33498	Rbp9	2.97e-159
0	1.41312	0.471	0.063	0	0	LOC107456893	transcriptional repressor scratch 2	PROTEIN_CODING
0	1.38297	0.556	0.122	0	0	LOC107443142	uncharacterized LOC107443142	PROTEIN_CODING
0	1.36704	0.761	0.198	0	0	LOC107439395	pikachurin	PROTEIN_CODING	36771	SP2353	2.58e-145
0	1.32111	0.788	0.159	0	0	LOC107451854	neural-cadherin	PROTEIN_CODING
0	1.31516	0.556	0.125	0	0	LOC107453436	bone morphogenetic protein 1	PROTEIN_CODING	42944	tok	0
0	1.25903	0.435	0.064	0	0	LOC107452602	protein O-mannosyl-transferase TMTC1	PROTEIN_CODING
0	1.21715	0.689	0.117	0	0	LOC107444247	protein unc-13 homolog B	PROTEIN_CODING	43841	unc-13	0
0	1.16993	0.422	0.033	0	0	LOC107446986	major facilitator superfamily domain-containing protein 4A	PROTEIN_CODING
0	1.16799	0.379	0.047	0	0	LOC107442811	lachesin	PROTEIN_CODING
0	1.15236	0.415	0.043	0	0	LOC107450135	Down syndrome cell adhesion molecule-like protein Dscam2	PROTEIN_CODING
0	1.04858	0.535	0.059	0	0	LOC107454609	genetic suppressor element 1	PROTEIN_CODING	37573	px	1.52e-21
0	0.985652	0.576	0.054	0	0	LOC107454545	neural-cadherin	PROTEIN_CODING	35070	CadN	0
0	0.977219	0.347	0.03	0	0	LOC107442570	vesicular glutamate transporter 1	PROTEIN_CODING
0	0.977193	0.534	0.054	0	0	LOC107437533	voltage-dependent calcium channel subunit alpha-2/delta-3	PROTEIN_CODING	36526	stj	7.98e-255
0	0.976516	0.342	0.041	0	0	LOC107447483	uncharacterized LOC107447483	ncRNA	NA
0	0.960783	0.343	0.018	0	0	LOC107445946	uncharacterized LOC107445946	PROTEIN_CODING
0	0.928095	0.327	0.025	0	0	LOC107449143	glutamate-gated chloride channel-like	PROTEIN_CODING	42350	GluClalpha	2.65e-225
0	0.915261	0.471	0.045	0	0	LOC107454174	complexin	PROTEIN_CODING	64877	cpx	3.79e-56
0	0.870192	0.526	0.104	0	0	LOC107438948	rhomboid-related protein 2	PROTEIN_CODING	38169	stet	6.29e-145
0	0.853639	0.559	0.083	0	0	LOC107438819	flocculation protein FLO11	PROTEIN_CODING
0	0.843298	0.479	0.033	0	0	LOC107443694	fasciclin-1	PROTEIN_CODING	42025	Fas1	9.3e-103
0	0.811678	0.243	0.018	0	0	LOC107454708	uncharacterized LOC107454708	PROTEIN_CODING	317823	CG32017	1.92e-06
0	0.785906	0.454	0.059	0	0	LOC107437628	leucine-rich repeat-containing protein let-4	PROTEIN_CODING
0	0.764763	0.501	0.066	0	0	LOC107440328	regulating synaptic membrane exocytosis protein 1	PROTEIN_CODING	42150	Rim	6.27e-224
0	0.755357	0.487	0.061	0	0	LOC107443225	guanine nucleotide-binding protein G(o) subunit alpha	PROTEIN_CODING	36104	Galphao	3.86e-219
0	0.749565	0.298	0.02	0	0	LOC107439305	sodium/potassium-transporting ATPase subunit alpha	PROTEIN_CODING	48971	Atpalpha	0
0	0.722351	0.332	0.037	0	0	LOC107448675	potassium voltage-gated channel subfamily H member 2	PROTEIN_CODING	37843	sei	2.47e-247
0	0.694818	0.233	0.014	0	0	LOC107453082	uncharacterized LOC107453082	PROTEIN_CODING	36295	jeb	7.83e-42
0	0.682082	0.244	0.015	0	0	LOC107452671	neuroendocrine convertase 2	PROTEIN_CODING	43215	amon	1.1125369309911e-308
0	0.680706	0.368	0.027	0	0	LOC107437815	beta-1,4-N-acetylgalactosaminyltransferase bre-4	PROTEIN_CODING
0	0.666502	0.247	0.014	0	0	LOC107452561	uncharacterized LOC107452561	PROTEIN_CODING
0	0.655148	0.328	0.024	0	0	LOC107452026	teneurin-m-like	PROTEIN_CODING
0	0.643926	0.428	0.045	0	0	LOC107456604	Down syndrome cell adhesion molecule-like protein Dscam2	PROTEIN_CODING
0	0.638826	0.353	0.041	0	0	LOC107446947	protein still life, isoform SIF type 1	PROTEIN_CODING
0	0.620973	0.284	0.013	0	0	LOC107436973	uncharacterized LOC107436973	PROTEIN_CODING
0	0.582634	0.39	0.039	0	0	LOC107445300	uncharacterized LOC107445300	PROTEIN_CODING	50225	Prosap	1.6e-236
0	0.566311	0.338	0.022	0	0	LOC107445793	uncharacterized LOC107445793	PROTEIN_CODING
0	0.565954	0.365	0.037	0	0	LOC107446644	proton channel OtopLc	PROTEIN_CODING
0	0.538834	0.258	0.02	0	0	LOC107454881	uncharacterized LOC107454881	PROTEIN_CODING	37953	Mid1	1.23e-10
0	0.532001	0.353	0.03	0	0	LOC107451321	regulator of G-protein signaling 20	PROTEIN_CODING	37037	Dhit	6.02e-72
0	0.530786	0.282	0.018	0	0	LOC107446622	transient receptor potential-gamma protein-like	PROTEIN_CODING	34991	Trpgamma	0
0	0.513657	0.326	0.016	0	0	LOC107455286	diacylglycerol lipase-alpha	PROTEIN_CODING	32343	inaE	5.11e-256
0	0.507059	0.261	0.016	0	0	LOC122272246	serine/arginine repetitive matrix protein 2-like	PROTEIN_CODING
0	0.498863	0.315	0.034	0	0	LOC107442085	kinesin heavy chain	PROTEIN_CODING
0	0.485481	0.274	0.015	0	0	LOC107456951	protein still life, isoform SIF type 1	PROTEIN_CODING	30522409	CG46320	0
0	0.460153	0.255	0.017	0	0	LOC107449199	voltage-dependent calcium channel type A subunit alpha-1	PROTEIN_CODING	32158	cac	0
0	0.455837	0.226	0.008	0	0	LOC107456609	CUGBP Elav-like family member 4	PROTEIN_CODING
0	0.434151	0.292	0.024	0	0	LOC107444681	Down syndrome cell adhesion molecule-like protein Dscam2	PROTEIN_CODING
0	0.433114	0.281	0.025	0	0	LOC107451832	potassium channel subfamily K member 15	PROTEIN_CODING	35777	sand	2.07e-83
0	0.418292	0.263	0.02	0	0	LOC107455395	synaptotagmin-4	PROTEIN_CODING	40876	Syt4	9.01e-134
0	0.417426	0.276	0.021	0	0	LOC107453838	rho GTPase-activating protein 100F	PROTEIN_CODING	43758	RhoGAP100F	3.84e-227
0	0.389886	0.212	0.008	0	0	LOC107437913	uncharacterized LOC107437913	PROTEIN_CODING
0	0.389279	0.239	0.019	0	0	LOC107453845	nucleolar protein 4	PROTEIN_CODING	34829	CG46301	6.14e-74
0	0.371165	0.237	0.015	0	0	LOC107441926	uncharacterized LOC107441926	PROTEIN_CODING
0	0.29302	0.193	0.007	0	0	LOC107440188	GTP-binding protein ypt2	PROTEIN_CODING	42960	RabX4	1.75e-94
1.81347e-305	0.319895	0.174	0.008	3.43126e-301	0	LOC122270286	uncharacterized LOC122270286	ncRNA	NA
9.34869e-297	0.270575	0.164	0.007	1.76887e-292	0	LOC107448499	follistatin-related protein 5	PROTEIN_CODING
2.59495e-296	0.429738	0.227	0.019	4.9099e-292	0	LOC107441522	calcium-activated potassium channel slowpoke	PROTEIN_CODING	42940	slo	0
1.04874e-295	0.394556	0.201	0.014	1.98433e-291	0	LOC107456457	neuropilin and tolloid-like protein 2	PROTEIN_CODING	32303	Neto	3.25e-89
2.32136e-293	0.491523	0.31	0.04	4.39225e-289	0	LOC107452754	uncharacterized LOC107452754	PROTEIN_CODING
6.9706e-290	0.852601	0.402	0.074	1.31891e-285	0	LOC107457290	homeobox protein slou	PROTEIN_CODING	41747	NK7.1	2.5e-47
2.82368e-289	0.415693	0.23	0.02	5.34268e-285	0	LOC107455932	myosin-11-like	PROTEIN_CODING	35977	brp	0
3.20019e-288	0.290225	0.199	0.014	6.05507e-284	0	LOC107437327	glycosyltransferase family 92 protein F13G3.3	PROTEIN_CODING	34742	CG9395	1.01e-100
6.904e-285	0.377124	0.264	0.028	1.30631e-280	0	LOC107436898	mitogen-activated protein kinase kinase kinase 12	PROTEIN_CODING
1.06834e-274	0.253115	0.147	0.006	2.02141e-270	0	LOC107441632	GTP-binding protein Di-Ras2	PROTEIN_CODING	41203	CG8500	2.19e-95
1.41935e-273	0.506145	0.176	0.011	2.68556e-269	0	LOC107441931	leucine-rich repeat-containing protein 15-like	PROTEIN_CODING	41616	2mit	1.84e-41
1.43091e-270	0.67842	0.517	0.13	2.70742e-266	0	LOC107439981	disheveled-associated activator of morphogenesis 1	PROTEIN_CODING	31075	DAAM	0
4.73195e-268	1.54746	0.713	0.279	8.95332e-264	0	LOC107446990	zinc finger E-box-binding homeobox 2	PROTEIN_CODING	43650	zfh1	4.94e-97
5.78549e-265	1.24953	0.448	0.102	1.09467e-260	0	LOC107443893	myelin transcription factor 1-like protein	PROTEIN_CODING	31353	CG43689	3.66e-40
3.9929e-260	0.813907	0.532	0.144	7.55497e-256	0	LOC107451394	frizzled-5	PROTEIN_CODING	40090	fz2	3.93e-196
6.71882e-258	1.25308	0.565	0.178	1.27127e-253	0	LOC107448522	phospholipid-transporting ATPase ABCA1	PROTEIN_CODING
1.40349e-255	0.359268	0.211	0.019	2.65555e-251	0	LOC107437872	calcium-activated potassium channel slowpoke-like	PROTEIN_CODING
7.41959e-254	1.51615	0.574	0.181	1.40386e-249	0	LOC107440209	uncharacterized LOC107440209	PROTEIN_CODING
8.55541e-253	0.387026	0.235	0.025	1.61877e-248	0	LOC107457540	uncharacterized LOC107457540	PROTEIN_CODING
3.55852e-250	0.458053	0.291	0.042	6.73307e-246	0	LOC122269131	cytosolic carboxypeptidase 6-like	PROTEIN_CODING	318558	CG31019	1.4e-135
8.18941e-250	1.15833	0.866	0.488	1.54952e-245	0	LOC107451197	homeobox protein cut-like 1	PROTEIN_CODING	44540	ct	6.57e-219
1.23318e-247	0.446124	0.316	0.05	2.3333e-243	0	LOC107445852	Down syndrome cell adhesion molecule	PROTEIN_CODING
2.07612e-246	1.48852	0.565	0.183	3.92823e-242	0	LOC107447687	teneurin-m	PROTEIN_CODING	40464	Ten-m	0
1.26711e-233	0.392547	0.17	0.013	2.39751e-229	0	LOC107446422	RIMS-binding protein 2	PROTEIN_CODING
1.46342e-233	0.536739	0.442	0.101	2.76894e-229	0	LOC107443270	monocarboxylate transporter 12	PROTEIN_CODING	38104	CG13907	7.1e-176
1.68168e-233	1.07364	0.33	0.061	3.1819e-229	0	LOC122269195	uncharacterized LOC122269195	PROTEIN_CODING
1.62679e-231	0.30055	0.204	0.02	3.07805e-227	0	LOC107447594	uncharacterized LOC107447594	PROTEIN_CODING
2.75518e-229	1.01248	0.389	0.085	5.21308e-225	0	LOC107440219	protein artichoke	PROTEIN_CODING	3355160	CG42346	4.92e-234
5.24124e-229	0.297925	0.204	0.02	9.91695e-225	0	LOC107453364	uncharacterized LOC107453364	PROTEIN_CODING	33221	CG4133	1.42e-38
2.25338e-227	0.81883	0.629	0.228	4.26361e-223	0	LOC107457002	prothymosin alpha	PROTEIN_CODING
5.59766e-227	0.475287	0.125	0.006	1.05913e-222	0	LOC107442612	glutamate receptor 1-like	PROTEIN_CODING
5.08325e-224	0.887266	0.592	0.202	9.61801e-220	0	LOC107453796	ELAV-like protein 3	PROTEIN_CODING	32245	fne	9.01e-163
1.9631e-223	1.27182	0.832	0.496	3.71438e-219	0	LOC107453499	zinc finger homeobox protein 4	PROTEIN_CODING
3.14847e-220	0.874615	0.306	0.054	5.95722e-216	0	LOC107445831	hemicentin-2	PROTEIN_CODING
4.54966e-217	0.271967	0.138	0.008	8.60841e-213	0	LOC107449342	synaptotagmin 1	PROTEIN_CODING	33473	Syt1	5.21e-187
1.36629e-214	0.307652	0.215	0.025	2.58516e-210	0	LOC107453783	cytochrome P450 4C1	PROTEIN_CODING
2.10883e-214	0.265034	0.145	0.009	3.99011e-210	0	LOC107436142	nephrin	PROTEIN_CODING
2.12406e-214	0.427264	0.256	0.038	4.01893e-210	0	LOC107456709	poly(rC)-binding protein 3-like	PROTEIN_CODING	40436	mub	1.04e-115
3.34386e-213	0.600764	0.306	0.054	6.32692e-209	0	LOC122269256	uncharacterized LOC122269256	PROTEIN_CODING
3.55242e-213	0.352542	0.137	0.008	6.72154e-209	0	LOC107450041	neurotrimin-like	PROTEIN_CODING
2.8441e-211	0.778964	0.229	0.03	5.38132e-207	0	LOC107437107	transcription factor collier	PROTEIN_CODING
1.14591e-208	0.318138	0.149	0.011	2.16817e-204	0	LOC107440616	IDLSRF-like peptide	PROTEIN_CODING
1.25908e-208	0.506331	0.372	0.083	2.38231e-204	0	LOC107443034	uncharacterized LOC107443034	PROTEIN_CODING
3.16905e-207	0.335579	0.225	0.029	5.99616e-203	0	LOC107438644	adenomatous polyposis coli homolog	PROTEIN_CODING
1.19325e-205	0.33771	0.211	0.025	2.25775e-201	0	LOC107445214	sodium-dependent neutral amino acid transporter B(0)AT3	PROTEIN_CODING	31317	CG10804	1.71e-283
7.53447e-200	0.984468	0.384	0.093	1.4256e-195	0	LOC107436612	opioid-binding protein/cell adhesion molecule homolog	PROTEIN_CODING
1.36346e-195	0.327225	0.245	0.037	2.57979e-191	0	LOC107450068	choline transporter-like protein 1	PROTEIN_CODING
3.38667e-194	0.595065	0.228	0.033	6.40792e-190	0	LOC122268782	uncharacterized LOC122268782	PROTEIN_CODING
3.82215e-185	0.485246	0.129	0.009	7.23189e-181	0	LOC107445027	choline O-acetyltransferase	PROTEIN_CODING
1.06919e-182	0.660964	0.581	0.224	2.02301e-178	0	LOC107446025	uncharacterized protein CG43867	PROTEIN_CODING	31031	CG43867	0
1.36312e-178	0.460493	0.168	0.018	2.57916e-174	0	LOC107445844	two pore potassium channel protein sup-9	PROTEIN_CODING
1.77674e-178	1.29197	0.773	0.454	3.36177e-174	0	LOC107449387	semaphorin-1A	PROTEIN_CODING
2.13209e-177	1.007	0.669	0.324	4.03413e-173	0	LOC107457006	uncharacterized LOC107457006	PROTEIN_CODING	32196	CG42258	2.69e-21
2.29568e-177	0.265811	0.125	0.009	4.34366e-173	0	LOC107437109	transcription factor collier	PROTEIN_CODING	45318	kn	6.57e-129
5.28967e-173	0.286209	0.206	0.029	1.00086e-168	0	LOC107446381	septin-2	PROTEIN_CODING	32646	4-Sep	3.72e-168
2.52456e-171	0.966773	0.636	0.29	4.77672e-167	0	LOC107438740	nascent polypeptide-associated complex subunit alpha, muscle-specific form	PROTEIN_CODING
3.27934e-169	0.592036	0.502	0.174	6.20485e-165	0	LOC107443073	serine-rich adhesin for platelets	PROTEIN_CODING	39900	Exn	1.15e-128
3.30351e-167	0.301426	0.109	0.007	6.25057e-163	0	LOC107444296	contactin-2	PROTEIN_CODING
7.39202e-167	1.02648	0.222	0.037	1.39864e-162	0	LOC107445600	LIM/homeobox protein Lhx3-like	PROTEIN_CODING	35184	Lim3	9.1e-126
5.20589e-166	0.319308	0.145	0.014	9.85006e-162	0	LOC107447604	hemicentin-1-like	PROTEIN_CODING
2.43028e-163	0.464415	0.377	0.102	4.59833e-159	0	LOC107441602	rhotekin-2	PROTEIN_CODING
1.01484e-159	0.658718	0.329	0.084	1.92019e-155	0	LOC107447255	protein lin-28 homolog	PROTEIN_CODING
5.57658e-158	0.583132	0.151	0.017	1.05514e-153	0	LOC107444985	zwei Ig domain protein zig-8	PROTEIN_CODING
2.87077e-157	0.292968	0.134	0.013	5.43179e-153	0	LOC107450269	protein O-mannosyl-transferase Tmtc3	PROTEIN_CODING
3.78257e-156	0.739375	0.139	0.014	7.157e-152	0	LOC107455832	uncharacterized LOC107455832	PROTEIN_CODING
7.3215e-156	0.307205	0.136	0.013	1.3853e-151	0	LOC107455277	teneurin-m-like	PROTEIN_CODING
7.66891e-151	0.308911	0.241	0.046	1.45104e-146	0	LOC107445020	uncharacterized LOC107445020	PROTEIN_CODING	39325	CG6024	1.2e-68
2.80582e-148	0.286096	0.215	0.037	5.30888e-144	0	LOC107451397	probable nuclear hormone receptor HR38	PROTEIN_CODING	35332	Hr38	1.15e-173
2.94309e-146	0.659891	0.485	0.183	5.56861e-142	0	LOC107451638	uncharacterized LOC107451638	PROTEIN_CODING	39947	CG18265	1.4e-79
5.60965e-142	0.299898	0.104	0.008	1.0614e-137	0	LOC107441037	nephrin	PROTEIN_CODING
1.62834e-139	0.388851	0.238	0.049	3.08097e-135	0	LOC107441928	cyclin-dependent kinase 5 activator 1	PROTEIN_CODING	34385	Cdk5alpha	7.43e-90
4.39875e-138	0.25337	0.117	0.011	8.32288e-134	0	LOC122270178	uncharacterized LOC122270178	ncRNA	NA
8.12437e-138	0.465811	0.35	0.103	1.53721e-133	0	LOC107454627	guanine nucleotide exchange factor DBS	PROTEIN_CODING
8.87859e-137	0.459366	0.369	0.113	1.67992e-132	0	LOC107439878	uncharacterized LOC107439878	PROTEIN_CODING	34393	Schip1	1.95e-14
2.58058e-134	0.692963	0.611	0.289	4.88271e-130	0	LOC107449413	runt-related transcription factor 1	PROTEIN_CODING
5.76948e-134	0.656469	0.7	0.392	1.09164e-129	0	LOC107446848	disintegrin and metalloproteinase domain-containing protein 11	PROTEIN_CODING	32561	mmd	1.33e-287
1.79569e-131	0.292372	0.16	0.023	3.39763e-127	0	LOC107438212	neurexin-1	PROTEIN_CODING	42646	Nrx-1	0
1.34544e-130	0.262843	0.168	0.026	2.54571e-126	0	LOC107449376	cAMP-specific 3',5'-cyclic phosphodiesterase	PROTEIN_CODING
1.93687e-130	0.566902	0.168	0.026	3.66475e-126	0	LOC107444322	LIM domain only protein 3	PROTEIN_CODING	32846	Bx	6.51e-76
2.97082e-129	0.355595	0.164	0.025	5.62109e-125	0	LOC107449324	insulin-like growth factor-binding protein complex acid labile subunit	PROTEIN_CODING
6.06685e-129	0.43543	0.354	0.109	1.14791e-124	0	LOC107442216	cytoplasmic polyadenylation element-binding protein 2	PROTEIN_CODING	39018	orb2	3.01e-172
2.17829e-125	0.57632	0.63	0.308	4.12154e-121	0	LOC107436909	transmembrane protein 132E-like	PROTEIN_CODING	31555	dtn	2.63e-215
3.68863e-124	0.874436	0.396	0.139	6.97926e-120	0	LOC107454647	hemicentin-1	PROTEIN_CODING	37310	side-VIII	1.27e-177
1.02085e-119	0.334699	0.304	0.085	1.93156e-115	0	LOC107442107	uncharacterized LOC107442107	PROTEIN_CODING	40225	gogo	2.53e-29
3.99797e-118	0.366007	0.349	0.11	7.56455e-114	0	LOC107449379	regulating synaptic membrane exocytosis protein 2	PROTEIN_CODING
9.37517e-118	0.363445	0.152	0.024	1.77388e-113	0	LOC107445427	PR domain zinc finger protein 8	PROTEIN_CODING	38660	CG13287	5.12e-30
1.74538e-117	0.440402	0.364	0.121	3.30243e-113	0	LOC107444033	sodium- and chloride-dependent GABA transporter 3	PROTEIN_CODING	43805	Gat	2.14e-206
1.27751e-116	0.334005	0.117	0.014	2.41718e-112	0	LOC107448201	Down syndrome cell adhesion molecule homolog	PROTEIN_CODING
8.96697e-116	0.302926	0.132	0.018	1.69664e-111	0	LOC107439549	acetylcholine receptor subunit beta-like 1	PROTEIN_CODING	38545	nAChRbeta1	5.22e-262
4.89402e-115	0.673775	0.865	0.654	9.25997e-111	0	LOC107445773	single-stranded DNA-binding protein 3	PROTEIN_CODING	42177	Ssdp	7.62e-178
2.22612e-114	1.54756	0.285	0.084	4.21204e-110	0	LOC122269110	LHFPL tetraspan subfamily member 2 protein-like	PROTEIN_CODING
3.17234e-111	0.29947	0.24	0.059	6.00239e-107	0	LOC122270615	vacuole membrane protein 1-like	PROTEIN_CODING
3.24735e-111	0.306972	0.266	0.071	6.14432e-107	0	LOC107452025	Down syndrome cell adhesion molecule-like protein 1 homolog	PROTEIN_CODING
1.10591e-109	0.346752	0.319	0.099	2.0925e-105	0	LOC107455790	myosin-J heavy chain	PROTEIN_CODING
4.88106e-107	0.60848	0.184	0.038	9.23545e-103	0	LOC107449163	tensin-3	PROTEIN_CODING
8.09506e-102	0.281615	0.249	0.068	1.53167e-97	0	LOC107455245	disintegrin and metalloproteinase domain-containing protein 10	PROTEIN_CODING
4.28861e-101	0.719212	0.646	0.382	8.11448e-97	0	LOC110282861	SH2 domain-containing adapter protein B	PROTEIN_CODING	32202	hwt	2.24e-42
1.02613e-100	0.65178	0.706	0.459	1.94154e-96	0	LOC107455963	serine/arginine repetitive matrix protein 4	PROTEIN_CODING	38206	Srrm234	3.41e-117
2.11376e-99	0.826268	0.812	0.61	3.99944e-95	0	LOC107442127	neuron navigator 2	PROTEIN_CODING	35277	sick	0
7.54753e-99	0.40124	0.163	0.032	1.42807e-94	0	LOC107441623	chaoptin	PROTEIN_CODING
2.01135e-97	0.608179	0.409	0.171	3.80567e-93	0	LOC107451513	LIM domain-binding protein 2	PROTEIN_CODING
5.83999e-97	0.288121	0.24	0.065	1.10499e-92	0	LOC107449343	excitatory amino acid transporter	PROTEIN_CODING	33247	Eaat2	1.51e-144
5.90227e-97	1.04066	0.443	0.204	1.11677e-92	0	LOC107453289	protein O-mannosyl-transferase TMTC3	PROTEIN_CODING
7.20918e-97	0.622179	0.655	0.398	1.36405e-92	0	LOC107452053	tyrosine-protein phosphatase Lar	PROTEIN_CODING	26067072	CG46244	0
8.72136e-97	0.4785	0.307	0.103	1.65017e-92	0	LOC107447945	papilin	PROTEIN_CODING
2.5533e-96	0.295625	0.118	0.017	4.83109e-92	0	LOC107441786	tyrosine-protein phosphatase 69D	PROTEIN_CODING
2.17784e-94	0.493962	0.397	0.164	4.1207e-90	0	LOC107447019	peripheral plasma membrane protein CASK	PROTEIN_CODING
1.05619e-92	0.446286	0.204	0.051	1.99841e-88	0	LOC107449819	uncharacterized LOC107449819	PROTEIN_CODING
1.37997e-92	0.637639	0.916	0.797	2.61104e-88	0	LOC107436358	fasciclin-2	PROTEIN_CODING	31364	Fas2	5.97e-142
1.18199e-91	0.444417	0.178	0.04	2.23644e-87	0	LOC107445073	RNA-binding protein Musashi homolog 2-like	PROTEIN_CODING
1.36355e-91	0.281654	0.212	0.055	2.57997e-87	0	LOC107452272	voltage-dependent L-type calcium channel subunit beta-1	PROTEIN_CODING	34557	Ca-beta	3.34e-198
3.46233e-91	0.387962	0.314	0.11	6.55107e-87	0	LOC107450102	thymosin beta	PROTEIN_CODING
9.79509e-91	0.442627	0.1	0.013	1.85333e-86	0	LOC107454682	neurotrimin	PROTEIN_CODING	5740816	DIP-delta	4.01e-112
4.2147e-89	0.342171	0.247	0.073	7.97464e-85	0	LOC122271749	uncharacterized LOC122271749	PROTEIN_CODING
7.66309e-89	0.66083	0.802	0.608	1.44993e-84	0	LOC107456233	amyloid-beta-like protein	PROTEIN_CODING	31002	Appl	9.77e-167
2.48929e-88	0.808154	0.688	0.48	4.70999e-84	0	LOC107453194	ankyrin-3	PROTEIN_CODING	38863	Ank2	0
5.7994e-88	0.595906	0.134	0.025	1.0973e-83	0	LOC107441842	transcriptional regulator ERG homolog	PROTEIN_CODING	38700	Ets65A	4.76e-110
3.10276e-87	1.08109	0.368	0.153	5.87074e-83	0	LOC107453020	protein lin-28 homolog	PROTEIN_CODING	38639	lin-28	1.57e-60
8.89566e-85	0.374565	0.343	0.132	1.68315e-80	0	LOC107447656	protein atonal homolog 8	PROTEIN_CODING	45339	net	7e-35
7.84337e-84	0.360539	0.136	0.026	1.48404e-79	0	LOC107454859	nucleolysin TIA-1-like	PROTEIN_CODING	5740528	CG34354	1.28e-117
3.02248e-83	0.448142	0.488	0.237	5.71884e-79	0	LOC107436524	amyloid beta A4 precursor protein-binding family B member 1-interacting protein	PROTEIN_CODING	33003	pico	1.32e-140
3.77378e-82	1.18147	0.341	0.146	7.14037e-78	0	LOC107450161	insulin gene enhancer protein ISL-1	PROTEIN_CODING	35147	tup	8.99e-146
4.33282e-81	0.405397	0.347	0.139	8.19812e-77	0	LOC107449667	centromere-associated protein E	PROTEIN_CODING
9.58383e-81	0.254405	0.24	0.074	1.81336e-76	0	LOC107439267	disks large homolog 1	PROTEIN_CODING
1.5884e-80	0.949069	0.515	0.295	3.00542e-76	0	LOC107437847	uncharacterized LOC107437847	ncRNA	NA
9.31302e-79	0.343161	0.342	0.137	1.76212e-74	0	LOC107453775	uncharacterized LOC107453775	PROTEIN_CODING	43794	Asator	3.29e-182
1.23533e-78	0.555142	0.787	0.587	2.33736e-74	0	LOC107438834	microtubule-actin cross-linking factor 1	PROTEIN_CODING	36542	shot	0
4.66922e-77	0.495469	0.541	0.302	8.83463e-73	0	LOC107455513	uncharacterized LOC107455513	PROTEIN_CODING	252671	X11L	4.9e-223
4.08849e-75	0.381802	0.375	0.165	7.73584e-71	0	LOC107451354	Down syndrome cell adhesion molecule	PROTEIN_CODING
5.28915e-75	0.298864	0.127	0.025	1.00076e-70	0	LOC107436145	GTPase-activating Rap/Ran-GAP domain-like protein 3	PROTEIN_CODING
5.33623e-75	0.348818	0.216	0.067	1.00967e-70	0	LOC107454398	sodium channel protein para	PROTEIN_CODING	32619	para	0
7.11656e-75	0.681326	0.364	0.163	1.34653e-70	0	LOC107455689	homeotic protein proboscipedia	PROTEIN_CODING	40826	pb	3.23e-60
8.15963e-75	0.43634	0.292	0.108	1.54388e-70	0	LOC107454798	uncharacterized LOC107454798	PROTEIN_CODING	4379817	RunxA	4.45e-72
1.02283e-71	0.379549	0.468	0.236	1.93529e-67	0	LOC107438139	B-box type zinc finger protein ncl-1	PROTEIN_CODING	35197	brat	2.22e-233
1.08239e-71	0.42909	0.426	0.209	2.048e-67	0	LOC107440460	cyclin-dependent kinase 16	PROTEIN_CODING
8.86651e-71	0.374121	0.399	0.187	1.67763e-66	0	LOC107452683	kinesin-like protein unc-104	PROTEIN_CODING	36876	unc-104	0
9.3474e-70	0.375263	0.434	0.213	1.76862e-65	0	LOC107437115	one cut domain family member 2	PROTEIN_CODING	45816	onecut	4.49e-92
2.10843e-69	0.577867	0.683	0.488	3.98937e-65	0	LOC110281931	IQ motif and SEC7 domain-containing protein 1	PROTEIN_CODING	40327	siz	1.23e-234
4.42507e-69	0.434828	0.663	0.445	8.37267e-65	0	LOC107448306	homeobox protein prospero	PROTEIN_CODING	41363	pros	3.91e-128
1.55374e-68	0.644864	0.496	0.279	2.93983e-64	0	LOC107450463	inactive tyrosine-protein kinase transmembrane receptor ROR1	PROTEIN_CODING	34367	Ror	2.91e-177
4.78274e-68	0.698297	0.455	0.25	9.04943e-64	0	LOC122270465	tyrosine-protein kinase transmembrane receptor ROR2-like	PROTEIN_CODING
9.59513e-67	0.511332	0.615	0.394	1.8155e-62	0	LOC107449053	ankyrin-2	PROTEIN_CODING
8.78774e-64	0.447008	0.404	0.202	1.66273e-59	0	LOC107438301	zinc finger protein 236	PROTEIN_CODING
1.07116e-62	0.376233	0.375	0.177	2.02673e-58	0	LOC107452098	E3 ubiquitin-protein ligase MARCHF8	PROTEIN_CODING	39079	CG4080	6.08e-73
2.98655e-62	0.338465	0.432	0.218	5.65085e-58	0	LOC107454397	uncharacterized LOC107454397	PROTEIN_CODING	44642	Apc	6.46e-173
5.04967e-62	0.454299	0.375	0.182	9.55449e-58	0	LOC122271341	uncharacterized LOC122271341	ncRNA	NA
1.43175e-61	0.360528	0.405	0.202	2.70901e-57	0	LOC107455061	myosin-I heavy chain	PROTEIN_CODING	26067052	Myo81F	0
1.57276e-61	0.513742	0.31	0.135	2.97581e-57	0	LOC107437287	tyrosine-protein phosphatase Lar	PROTEIN_CODING	26067072	CG46244	0
2.10199e-61	0.782105	0.441	0.248	3.97718e-57	0	LOC107457355	tyrosine-protein kinase RYK	PROTEIN_CODING	35207	dnt	8.57e-114
3.47358e-61	0.320786	0.282	0.114	6.57236e-57	0	LOC107436315	protocadherin Fat 4	PROTEIN_CODING
1.2059e-60	0.260376	0.214	0.074	2.28169e-56	0	LOC107436161	SAM and SH3 domain-containing protein 1	PROTEIN_CODING
3.37127e-60	0.956786	0.419	0.229	6.37878e-56	0	LOC107449891	LIM/homeobox protein Lhx5	PROTEIN_CODING	31813	Lim1	7.69e-109
7.88432e-57	0.382429	0.401	0.21	1.49179e-52	0	LOC107443395	protein 4.1	PROTEIN_CODING	37205	cora	1.73e-175
2.01222e-55	0.352965	0.129	0.033	3.80731e-51	0	LOC107451545	calcium/calmodulin-dependent 3',5'-cyclic nucleotide phosphodiesterase 1	PROTEIN_CODING	34594	Pde1c	1.48e-197
2.82007e-55	0.302822	0.277	0.115	5.33585e-51	0	LOC107455365	adenylate cyclase type 3	PROTEIN_CODING	35419	Ac3	8.78e-265
3.4394e-55	0.448933	0.31	0.143	6.50769e-51	0	LOC107436279	heparan sulfate glucosamine 3-O-sulfotransferase 6	PROTEIN_CODING
8.84754e-55	0.437154	0.689	0.503	1.67404e-50	0	LOC107455364	syndecan	PROTEIN_CODING	37447	Sdc	3.86e-40
1.56309e-54	0.787269	0.69	0.519	2.95753e-50	0	LOC107441879	talin-2	PROTEIN_CODING	38978	rhea	0
1.79249e-53	0.367079	0.451	0.254	3.39157e-49	0	LOC107444895	Down syndrome cell adhesion molecule	PROTEIN_CODING
2.8457e-53	0.381066	0.449	0.256	5.38435e-49	0	LOC107453403	uncharacterized LOC107453403	PROTEIN_CODING
8.27575e-53	0.742057	0.339	0.173	1.56585e-48	0	LOC107457176	uncharacterized LOC107457176	ncRNA	NA
2.87851e-52	0.592462	0.245	0.101	5.44644e-48	0	LOC107436595	paired box protein Pax-6	PROTEIN_CODING
9.32248e-51	0.559514	0.868	0.755	1.76391e-46	0	LOC107443783	plexin-A2	PROTEIN_CODING
1.15845e-50	0.636769	0.713	0.531	2.1919e-46	0	LOC107448750	discoidin domain-containing receptor 2	PROTEIN_CODING	3346209	Ddr	2.31e-250
2.19529e-50	0.314558	0.356	0.181	4.15371e-46	0	LOC107449524	endoplasmic reticulum resident protein 29	PROTEIN_CODING	37206	wbl	4.28e-38
3.57341e-50	0.29726	0.331	0.161	6.76124e-46	0	LOC107447793	carboxypeptidase E	PROTEIN_CODING
1.39407e-49	0.542607	0.194	0.073	2.63772e-45	0	LOC107455742	protein hunchback-like	PROTEIN_CODING	41032	hb	4.08e-69
4.27703e-49	0.252917	0.198	0.073	8.09257e-45	0	LOC107451583	uncharacterized LOC107451583	ncRNA	NA
3.39194e-48	0.260984	0.331	0.161	6.4179e-44	0	LOC107451213	dual specificity protein phosphatase 10	PROTEIN_CODING	40958	puc	4.93e-40
5.44362e-48	0.297797	0.3	0.14	1.02999e-43	0	LOC107439224	uncharacterized LOC107439224	PROTEIN_CODING	42601	SKIP	6.03e-48
1.05085e-47	0.412703	0.834	0.709	1.9883e-43	0	LOC107439618	uncharacterized LOC107439618	PROTEIN_CODING
1.6736e-46	0.261029	0.286	0.133	3.16662e-42	0	LOC107440566	cAMP-specific 3',5'-cyclic phosphodiesterase 7B	PROTEIN_CODING
2.84137e-45	0.630104	0.701	0.564	5.37616e-41	0	LOC107454516	uncharacterized LOC107454516	PROTEIN_CODING
1.18256e-44	0.325937	0.305	0.15	2.23752e-40	0	LOC107450937	uncharacterized LOC107450937	PROTEIN_CODING
1.31792e-44	0.499573	0.61	0.448	2.49363e-40	0	LOC107451475	microtubule-associated protein futsch	PROTEIN_CODING
6.23068e-44	0.335058	0.462	0.28	1.17891e-39	0	LOC107440837	glutamate synthase [NADH]	PROTEIN_CODING	39878	CG9674	0
8.08508e-43	0.279331	0.394	0.22	1.52978e-38	0	LOC107440321	long-chain-fatty-acid--CoA ligase 5	PROTEIN_CODING
1.5475e-42	0.283917	0.106	0.029	2.92802e-38	0	LOC122270377	uncharacterized LOC122270377	PROTEIN_CODING
4.61868e-42	0.329556	0.467	0.291	8.739e-38	0	LOC107453035	zinc finger SWIM domain-containing protein 5	PROTEIN_CODING
1.2468e-41	0.37009	0.931	0.836	2.35908e-37	0	LOC107457539	zinc finger homeobox protein 3	PROTEIN_CODING	43795	zfh2	3.49e-260
2.13319e-41	0.616457	0.295	0.153	4.03621e-37	0	LOC107447961	uncharacterized LOC107447961	PROTEIN_CODING
3.91139e-41	0.310975	0.469	0.289	7.40074e-37	0	LOC107457020	syntaxin-1A	PROTEIN_CODING
1.48455e-40	0.335637	0.508	0.325	2.80892e-36	0	LOC107448616	neural cell adhesion molecule 2	PROTEIN_CODING
1.7636e-39	0.388005	0.366	0.207	3.33692e-35	0	LOC107437091	thymocyte selection-associated high mobility group box protein TOX	PROTEIN_CODING	39099	CG44838	6.24e-19
9.88382e-39	0.340899	0.504	0.323	1.87012e-34	0	LOC107456337	tyrosine-protein kinase transmembrane receptor Ror2	PROTEIN_CODING
1.07038e-38	0.378116	0.639	0.479	2.02526e-34	0	LOC107443336	microtubule-actin cross-linking factor 1	PROTEIN_CODING
1.1853e-38	0.49476	0.804	0.717	2.24271e-34	0	LOC107449704	semaphorin-2A	PROTEIN_CODING	36846	Sema2a	1.95e-288
2.40123e-38	0.449698	0.702	0.549	4.54337e-34	0	LOC107454390	neogenin	PROTEIN_CODING	36377	fra	1.1155209292536e-308
2.6857e-38	0.537219	0.846	0.781	5.08161e-34	0	LOC107438772	POU domain, class 2, transcription factor 3	PROTEIN_CODING	34669	nub	7.74e-91
5.07496e-38	0.442816	0.411	0.252	9.60232e-34	0	LOC107451897	protein-L-histidine N-pros-methyltransferase	PROTEIN_CODING	37794	CG5339	2.78e-52
5.49146e-38	0.328308	0.477	0.304	1.03904e-33	0	LOC107455121	tyrosine-protein phosphatase 99A	PROTEIN_CODING
6.43975e-38	0.337863	0.608	0.437	1.21847e-33	0	LOC107436326	kazrin	PROTEIN_CODING	37552	Liprin-gamma	8.55e-135
8.90081e-38	0.324372	0.678	0.496	1.68412e-33	0	LOC107448763	SLIT-ROBO Rho GTPase-activating protein 1	PROTEIN_CODING
9.7669e-38	0.398225	0.634	0.475	1.84799e-33	0	LOC107451792	serine/threonine-protein kinase MRCK alpha	PROTEIN_CODING	37858	gek	0
2.36617e-37	0.38057	0.618	0.46	4.47703e-33	0	LOC107449960	neuroglian	PROTEIN_CODING
3.02778e-37	0.375951	0.797	0.675	5.72886e-33	0	LOC107440897	calreticulin	PROTEIN_CODING
5.77099e-37	0.30461	0.416	0.254	1.09193e-32	0	LOC107447098	uncharacterized LOC107447098	PROTEIN_CODING	42703	CG7029	1.49e-28
6.85318e-37	0.386184	0.962	0.939	1.29669e-32	0	LOC107455266	probable serine/threonine-protein kinase kinX	PROTEIN_CODING
9.7021e-37	0.390287	0.289	0.153	1.83573e-32	0	LOC107450063	homeobox protein Meis1	PROTEIN_CODING
1.15291e-36	0.269685	0.393	0.228	2.18141e-32	0	LOC107452002	uncharacterized LOC107452002	PROTEIN_CODING
1.35513e-35	0.325455	0.507	0.341	2.56404e-31	0	LOC107437816	putative leucine-rich repeat-containing protein DDB_G0290503	PROTEIN_CODING
7.11143e-35	0.445283	0.223	0.107	1.34555e-30	0	LOC107441893	paired box protein Pax-6	PROTEIN_CODING	43833	toy	4.04e-166
2.04146e-33	0.273597	0.252	0.126	3.86265e-29	0	LOC107451740	LIM domain only protein 3	PROTEIN_CODING
2.99775e-33	0.266759	0.416	0.261	5.67203e-29	0	LOC122268228	calnexin-like	PROTEIN_CODING	44643	Cnx99A	1.73e-184
3.4617e-33	1.00765	0.368	0.233	6.54987e-29	0	LOC107447905	sal-like protein 1	PROTEIN_CODING	34569	salm	3.79e-142
2.683e-32	0.34476	0.399	0.252	5.0765e-28	0	LOC107436447	sex comb on midleg-like protein 4	PROTEIN_CODING	34530	Samuel	1.52e-25
3.90171e-32	0.312995	0.603	0.445	7.38243e-28	0	LOC107441644	glutamic acid-rich protein	PROTEIN_CODING
5.65085e-32	0.30454	0.473	0.321	1.0692e-27	0	LOC107440672	inactive tyrosine-protein kinase 7	PROTEIN_CODING	36283	otk	3.81e-159
1.4576e-31	0.264862	0.447	0.292	2.75793e-27	0	LOC107454139	whirlin	PROTEIN_CODING	39533	dysc	9.23e-83
1.68132e-31	0.305428	0.516	0.36	3.18123e-27	0	LOC107436264	dual specificity tyrosine-phosphorylation-regulated kinase 1B	PROTEIN_CODING
2.05796e-31	0.259636	0.122	0.044	3.89387e-27	0	LOC107440233	uncharacterized LOC107440233	PROTEIN_CODING
3.46573e-31	0.551648	0.801	0.716	6.5575e-27	0	LOC110282721	semaphorin-2A	PROTEIN_CODING	36846	Sema2a	5.97e-289
7.38057e-31	0.35806	0.16	0.067	1.39648e-26	0	LOC107436611	uncharacterized LOC107436611	PROTEIN_CODING
2.67767e-30	0.261985	0.414	0.261	5.06642e-26	0	LOC107449406	zinc finger MIZ domain-containing protein 1	PROTEIN_CODING
3.3336e-30	0.341503	0.618	0.482	6.3075e-26	0	LOC107454341	dystroglycan	PROTEIN_CODING	36773	Dg	2.78e-101
3.61665e-30	0.262544	0.538	0.377	6.84307e-26	0	LOC107438830	uncharacterized LOC107438830	PROTEIN_CODING
4.22464e-30	0.279372	0.38	0.239	7.99343e-26	0	LOC107442193	neogenin	PROTEIN_CODING
5.27341e-30	0.516293	0.482	0.333	9.97782e-26	0	LOC107436212	leucine-rich repeat-containing protein 24	PROTEIN_CODING
7.16881e-29	0.312312	0.73	0.625	1.35641e-24	0	LOC107455734	AT-rich interactive domain-containing protein 1B	PROTEIN_CODING	42130	osa	6.03e-298
1.22009e-27	0.4631	0.617	0.479	2.30853e-23	0	LOC107454643	fasciclin-2	PROTEIN_CODING
5.65012e-27	0.817349	0.254	0.143	1.06906e-22	0	LOC107450899	sal-like protein 1	PROTEIN_CODING
1.11254e-26	0.296111	0.472	0.335	2.10503e-22	0	LOC122271711	protein FAM117B-like	PROTEIN_CODING
9.93011e-26	0.270655	0.538	0.402	1.87888e-21	0	LOC107450095	uncharacterized LOC107450095	PROTEIN_CODING	36147	CG30015	1.15e-19
2.3403e-24	0.277339	0.51	0.385	4.42808e-20	0	LOC107450541	protein tweety	PROTEIN_CODING	33109	tty	7.14e-83
6.82489e-24	0.295858	0.653	0.523	1.29134e-19	0	LOC107454259	protocadherin-like wing polarity protein stan	PROTEIN_CODING	36125	stan	0
3.99413e-23	0.253151	0.577	0.438	7.5573e-19	0	LOC107456505	semaphorin-1A	PROTEIN_CODING	34192	Sema1a	1.39e-205
4.60987e-23	0.251084	0.564	0.429	8.72233e-19	0	LOC107445612	neurobeachin	PROTEIN_CODING	31434	CG15465	0
6.37248e-23	0.387139	0.723	0.627	1.20574e-18	0	LOC107438554	muscleblind-like protein 2	PROTEIN_CODING
8.28997e-22	0.614696	0.282	0.177	1.56854e-17	0	LOC107455088	CUGBP Elav-like family member 2	PROTEIN_CODING
1.48588e-21	0.295365	0.554	0.444	2.81143e-17	0	LOC107452888	uncharacterized LOC107452888	PROTEIN_CODING
5.57684e-21	0.258364	0.813	0.735	1.05519e-16	0	LOC107439580	chromodomain-helicase-DNA-binding protein 7	PROTEIN_CODING	33185	kis	0
6.11713e-21	0.270842	0.598	0.489	1.15742e-16	0	LOC107450600	CLIP-associating protein 2	PROTEIN_CODING	43901	chb	2.72e-213
2.09493e-20	0.253125	0.584	0.464	3.96382e-16	0	LOC107455157	ceramide synthase 1	PROTEIN_CODING
6.33272e-20	0.361688	0.588	0.475	1.19821e-15	0	LOC122268415	coiled-coil domain-containing protein CG32809-like	PROTEIN_CODING
7.5201e-20	0.301878	0.725	0.631	1.42288e-15	0	LOC107445534	transducin-like enhancer protein 4	PROTEIN_CODING	43162	gro	2.37e-305
1.32862e-19	0.417977	0.749	0.656	2.51387e-15	0	LOC107444120	homeobox protein Hox-C4	PROTEIN_CODING	40832	Dfd	7.49e-53
1.8516e-19	0.258177	0.563	0.436	3.50341e-15	0	LOC107449167	protein O-mannosyl-transferase TMTC2	PROTEIN_CODING	33276	CG4341	6.36e-198
2.89587e-19	0.337028	0.265	0.167	5.47927e-15	0	LOC107441071	discoidin domain-containing receptor 2	PROTEIN_CODING
6.81827e-19	0.308598	0.658	0.559	1.29008e-14	0	LOC107440625	LIM domain transcription factor LMO4	PROTEIN_CODING	34361	CG5708	3.82e-50
3.43318e-18	0.414238	0.701	0.619	6.49592e-14	0	LOC107441868	uncharacterized LOC107441868	PROTEIN_CODING	41899	pxb	4.01e-16
7.00315e-18	0.566252	0.437	0.334	1.32507e-13	0	LOC107437851	iroquois-class homeodomain protein IRX-6	PROTEIN_CODING	39441	mirr	1.26e-85
8.99603e-18	0.392174	0.268	0.173	1.70214e-13	0	LOC107450669	homeotic protein antennapedia-like	PROTEIN_CODING
9.91961e-18	0.262803	0.721	0.626	1.87689e-13	0	LOC107456499	microtubule-associated protein futsch	PROTEIN_CODING	35397	CG8677	2.63e-75
2.56586e-16	0.452277	0.274	0.18	4.85486e-12	0	LOC107442001	inactive tyrosine-protein kinase transmembrane receptor ROR1	PROTEIN_CODING
5.09039e-14	0.32549	0.408	0.318	9.63153e-10	0	LOC107455144	collagen alpha chain CG42342	PROTEIN_CODING	7354466	CG42342	1.66e-206
4.05934e-13	0.32916	0.135	0.075	7.68067e-09	0	LOC107452261	cadherin-like and PC-esterase domain-containing protein 1	PROTEIN_CODING
2.08604e-11	0.289899	0.218	0.149	3.94699e-07	0	LOC107437595	paired box protein Pax-5	PROTEIN_CODING	43825	sv	8.98e-116
1.82392e-163	0.83312	0.989	0.885	3.45104e-159	1	LOC107449700	zinc finger protein rotund	PROTEIN_CODING	40879	rn	4.77e-144
1.07475e-158	0.945992	0.64	0.288	2.03354e-154	1	LOC107436282	histone-lysine N-methyltransferase MECOM	PROTEIN_CODING
5.72691e-143	1.11759	0.846	0.574	1.08359e-138	1	LOC107453124	protein couch potato	PROTEIN_CODING	45840	cpo	2.25e-110
4.32029e-116	0.639652	0.959	0.835	8.17442e-112	1	LOC107457539	zinc finger homeobox protein 3	PROTEIN_CODING	43795	zfh2	3.49e-260
7.24051e-102	0.622333	0.521	0.244	1.36998e-97	1	LOC107451897	protein-L-histidine N-pros-methyltransferase	PROTEIN_CODING	37794	CG5339	2.78e-52
5.93464e-92	0.937168	0.815	0.639	1.12289e-87	1	LOC107453438	dachshund homolog 1-like	PROTEIN_CODING	34982	dac	6.33e-105
7.70799e-85	0.620971	0.733	0.478	1.45843e-80	1	LOC107449860	cadherin-23	PROTEIN_CODING	41774	Cad88C	0
3.29169e-83	0.459139	0.211	0.059	6.2282e-79	1	LOC107454167	dorsal-ventral patterning protein Sog-like	PROTEIN_CODING	32498	sog	3.23e-144
3.60043e-75	0.628138	0.812	0.636	6.81238e-71	1	LOC107456521	ephrin-B2a	PROTEIN_CODING
5.44005e-72	0.449931	0.541	0.295	1.02931e-67	1	LOC107449413	runt-related transcription factor 1	PROTEIN_CODING
1.26088e-71	0.576599	0.812	0.609	2.38571e-67	1	LOC107446048	epidermal growth factor receptor	PROTEIN_CODING	37455	Egfr	0
4.46688e-71	0.497684	0.722	0.487	8.45178e-67	1	LOC107438011	neurogenic locus protein delta	PROTEIN_CODING
7.99079e-66	0.449882	0.734	0.497	1.51194e-61	1	LOC107451820	uncharacterized LOC107451820	PROTEIN_CODING	42531	CG16791	4.85e-99
8.34829e-61	0.414131	0.574	0.343	1.57958e-56	1	LOC107453510	uncharacterized LOC107453510	PROTEIN_CODING
2.10164e-56	0.545911	0.543	0.335	3.97651e-52	1	LOC122271473	latrophilin Cirl-like	PROTEIN_CODING
1.20568e-52	0.555155	0.497	0.306	2.28126e-48	1	LOC107449895	uncharacterized LOC107449895	PROTEIN_CODING
7.05939e-51	0.369052	0.725	0.522	1.33571e-46	1	LOC107450518	neurogenic locus Notch protein	PROTEIN_CODING	31293	N	0
8.12603e-50	0.534483	0.332	0.163	1.53753e-45	1	LOC107436716	uncharacterized LOC107436716	ncRNA	NA
5.00029e-48	0.456271	0.323	0.159	9.46104e-44	1	LOC107450777	homeobox protein Nkx-6.2	PROTEIN_CODING	53446	HGTX	1.89e-56
8.13893e-48	0.531003	0.495	0.308	1.53997e-43	1	LOC107450632	netrin-1	PROTEIN_CODING
2.85533e-46	0.422059	0.445	0.265	5.40257e-42	1	LOC107455989	regulator of G-protein signaling 3	PROTEIN_CODING
3.16266e-46	0.333882	0.455	0.259	5.98407e-42	1	LOC107436484	CD109 antigen	PROTEIN_CODING
6.41927e-44	0.426522	0.39	0.216	1.21459e-39	1	LOC107454724	heparan sulfate glucosamine 3-O-sulfotransferase 3A1	PROTEIN_CODING
2.66297e-42	0.293617	0.456	0.27	5.0386e-38	1	LOC107457313	transcription factor Sox-2	PROTEIN_CODING	44275	SoxN	9.1e-68
2.44126e-41	0.272087	0.317	0.159	4.6191e-37	1	LOC122269602	MDS1 and EVI1 complex locus protein EVI1-A-like	PROTEIN_CODING	35135	ham	5.68e-74
2.7184e-38	0.285451	0.316	0.164	5.14348e-34	1	LOC107449813	forkhead box protein O	PROTEIN_CODING	41709	foxo	2.14e-116
2.99073e-38	0.301242	0.253	0.12	5.65877e-34	1	LOC107457541	uncharacterized LOC107457541	ncRNA	NA
1.33875e-35	0.358854	0.39	0.232	2.53304e-31	1	LOC107453771	SPARC-related modular calcium-binding protein 2	PROTEIN_CODING	36048	magu	2.03e-77
8.33586e-35	0.298213	0.925	0.837	1.57723e-30	1	LOC107446842	uncharacterized LOC107446842	PROTEIN_CODING	38347	Tet	2.63e-148
2.56504e-33	0.516798	0.812	0.714	4.85332e-29	1	LOC107441771	protein tiptop	PROTEIN_CODING	44272	tio	3.87e-116
4.34884e-33	0.268064	0.704	0.517	8.22844e-29	1	LOC107448079	putative epidermal cell surface receptor	PROTEIN_CODING	40861	sas	3.3e-97
1.53393e-29	0.278391	0.44	0.286	2.90235e-25	1	LOC107453372	ecdysone-induced protein 74EF	PROTEIN_CODING	39962	Eip74EF	2.34e-86
3.93298e-29	0.272397	0.481	0.323	7.44159e-25	1	LOC107451281	adenosylhomocysteinase-like 1	PROTEIN_CODING	38342	AhcyL1	8.18e-256
4.71335e-29	0.275843	0.473	0.317	8.91812e-25	1	LOC107456864	exonuclease GOR-like	PROTEIN_CODING
1.94937e-28	0.265542	0.467	0.317	3.68841e-24	1	LOC107450466	PP2C-like domain-containing protein CG9801	PROTEIN_CODING	41044	CG9801	1.04e-111
3.30656e-28	0.30012	0.74	0.617	6.25635e-24	1	LOC107451685	roundabout homolog 3	PROTEIN_CODING	33619	ed	4.91e-238
9.56889e-28	0.284998	0.768	0.652	1.81053e-23	1	LOC122274025	uncharacterized LOC122274025	ncRNA	NA
1.29992e-26	0.339343	0.665	0.51	2.45958e-22	1	LOC107438166	B-cell lymphoma/leukemia 11A	PROTEIN_CODING	31660	CG9650	6.63e-128
1.99106e-26	0.273678	0.44	0.294	3.76728e-22	1	LOC107450885	uncharacterized LOC107450885	PROTEIN_CODING
1.7486e-25	0.396334	0.461	0.334	3.30853e-21	1	LOC107457247	ecdysone-inducible protein E75	PROTEIN_CODING	39999	Eip75B	3.63e-174
8.15086e-25	0.256823	0.329	0.203	1.54222e-20	1	LOC107456525	delta-like protein 1	PROTEIN_CODING	42313	Dl	5.32e-215
2.7591e-24	0.280491	0.4	0.265	5.2205e-20	1	LOC107447387	hormone receptor 4	PROTEIN_CODING
2.74546e-23	0.306072	0.349	0.229	5.19469e-19	1	LOC107451717	SAM pointed domain-containing Ets transcription factor	PROTEIN_CODING	43334	Ets98B	2.18e-62
1.24283e-21	0.271559	0.529	0.402	2.35156e-17	1	LOC107446595	uncharacterized LOC107446595	PROTEIN_CODING
2.48101e-19	0.389975	0.481	0.372	4.69432e-15	1	LOC107438298	probable nuclear hormone receptor HR3	PROTEIN_CODING	30522410	CG46321	3.54e-161
8.18885e-19	0.389194	0.417	0.31	1.54941e-14	1	LOC107438946	uncharacterized LOC107438946	ncRNA	NA
6.84393e-18	0.402951	0.189	0.107	1.29494e-13	1	LOC107453352	LIM/homeobox protein Awh	PROTEIN_CODING	38451	Awh	4.06e-97
8.51855e-16	0.392788	0.35	0.254	1.61179e-11	1	LOC107457564	homeobox protein OTX2	PROTEIN_CODING	31802	oc	5.42e-37
2.92665e-14	0.287134	0.297	0.206	5.53751e-10	1	LOC107450101	dendritic arbor reduction protein 1	PROTEIN_CODING	38436	dar1	2.42e-59
1.60153e-13	0.463865	0.6	0.567	3.03025e-09	1	LOC107443592	nephrin	PROTEIN_CODING	44097	sns	2.64e-293
8.45612e-13	0.33976	0.24	0.164	1.59998e-08	1	LOC107437715	solute carrier organic anion transporter family member 74D	PROTEIN_CODING	39954	Oatp74D	6.17e-178
2.95558e-130	0.844829	0.406	0.137	5.59225e-126	2	LOC122270466	uncharacterized LOC122270466	PROTEIN_CODING
1.2254e-125	0.525935	0.307	0.082	2.31858e-121	2	LOC107437305	zinc finger protein ZIC 4-like	PROTEIN_CODING	40605	opa	1.62e-114
1.11494e-112	0.658708	0.587	0.282	2.10958e-108	2	LOC107449243	kin of IRRE-like protein 1	PROTEIN_CODING	50003	CG45263	3.32e-131
1.04792e-98	0.915737	0.604	0.328	1.98277e-94	2	LOC107450980	T-box transcription factor TBX3-like	PROTEIN_CODING
1.6194e-95	1.08643	0.869	0.707	3.06407e-91	2	LOC107436697	von Willebrand factor C and EGF domain-containing protein	PROTEIN_CODING	34490	CG31869	2.5e-28
2.74179e-89	0.77942	0.68	0.41	5.18773e-85	2	LOC107437991	netrin receptor UNC5C	PROTEIN_CODING
3.43439e-87	0.870408	0.496	0.243	6.49822e-83	2	LOC107441097	bone morphogenetic protein 2-A	PROTEIN_CODING
8.21954e-84	0.534971	0.478	0.219	1.55522e-79	2	LOC107448655	BMP-binding endothelial regulator protein	PROTEIN_CODING	45280	cv-2	3.69e-151
5.04198e-73	0.806235	0.561	0.328	9.53994e-69	2	LOC107451108	optomotor-blind protein	PROTEIN_CODING	31379	bi	5.26e-156
1.54484e-72	0.588547	0.829	0.62	2.923e-68	2	LOC107438554	muscleblind-like protein 2	PROTEIN_CODING
7.86357e-70	0.641501	0.507	0.275	1.48787e-65	2	LOC107457033	homeotic protein ultrabithorax	PROTEIN_CODING	42034	Ubx	2.83e-55
1.81803e-63	0.44929	0.344	0.15	3.43989e-59	2	LOC107443946	extracellular serine/threonine protein kinase four-jointed-like	PROTEIN_CODING	37089	fj	1.15e-78
2.22549e-63	0.611054	0.672	0.45	4.21085e-59	2	LOC107441952	SAM and SH3 domain-containing protein 1	PROTEIN_CODING	42601	SKIP	8.87e-24
7.69178e-62	0.636464	0.42	0.211	1.45536e-57	2	LOC107439507	protein spaetzle 3	PROTEIN_CODING	34077	spz3	1.54e-70
1.62474e-61	0.407484	0.327	0.139	3.07416e-57	2	LOC107453177	T-box transcription factor TBX3	PROTEIN_CODING
2.21485e-59	0.378244	0.316	0.131	4.19071e-55	2	LOC122268764	uncharacterized LOC122268764	ncRNA	NA
2.12925e-58	0.495356	0.586	0.36	4.02876e-54	2	LOC107446178	elongation of very long chain fatty acids protein 7	PROTEIN_CODING
1.62823e-57	0.516919	0.324	0.144	3.08076e-53	2	LOC107453597	fibroblast growth factor 8	PROTEIN_CODING
8.4711e-54	0.282213	0.968	0.908	1.60282e-49	2	LOC107449346	uncharacterized LOC107449346	PROTEIN_CODING
1.23624e-51	0.529475	0.292	0.128	2.3391e-47	2	LOC107439315	iroquois-class homeodomain protein IRX-4	PROTEIN_CODING	NA
3.59127e-51	0.461475	0.627	0.41	6.79504e-47	2	LOC107450033	protein pangolin	PROTEIN_CODING	43769	pan	7.93e-113
4.82908e-51	0.450369	0.669	0.455	9.1371e-47	2	LOC107443710	cadherin-related tumor suppressor	PROTEIN_CODING	33627	ft	0
1.63251e-50	0.554527	0.409	0.224	3.08887e-46	2	LOC107450666	homeobox protein abdominal-A homolog	PROTEIN_CODING
2.27528e-50	0.400515	0.354	0.173	4.30505e-46	2	LOC107456593	uncharacterized LOC107456593	PROTEIN_CODING	37185	sano	1.3e-72
5.30626e-50	0.610243	0.668	0.482	1.004e-45	2	LOC107439046	homeobox protein extradenticle	PROTEIN_CODING	32567	exd	1.74e-178
8.09487e-49	0.50166	0.344	0.172	1.53163e-44	2	LOC107457037	homeobox protein abdominal-A homolog	PROTEIN_CODING	42037	abd-A	1.37e-60
6.31385e-48	0.550663	0.701	0.535	1.19464e-43	2	LOC107438714	transcriptional activator cubitus interruptus-like	PROTEIN_CODING	43767	ci	3.73e-122
2.52243e-47	0.502851	0.608	0.406	4.77269e-43	2	LOC110283103	protein trachealess-like	PROTEIN_CODING
1.33763e-46	0.465029	0.462	0.266	2.53093e-42	2	LOC107457357	tyrosine-protein kinase RYK	PROTEIN_CODING
4.74774e-45	0.369596	0.712	0.5	8.9832e-41	2	LOC107454846	RNA-binding protein fusilli	PROTEIN_CODING	44095	fus	1.65e-202
7.68256e-45	0.439305	0.565	0.363	1.45362e-40	2	LOC107457543	nuclear receptor subfamily 2 group F member 1-A	PROTEIN_CODING
1.36155e-43	0.603671	0.653	0.477	2.57618e-39	2	LOC107454643	fasciclin-2	PROTEIN_CODING
3.14948e-42	0.349121	0.621	0.403	5.95912e-38	2	LOC107447505	uncharacterized LOC107447505	ncRNA	NA
4.05789e-42	0.467289	0.512	0.324	7.67793e-38	2	LOC107436695	mucin-17	PROTEIN_CODING
1.14955e-39	0.531388	0.658	0.486	2.17506e-35	2	LOC107443293	protein slit	PROTEIN_CODING
4.83479e-38	0.276076	0.278	0.134	9.14791e-34	2	LOC107450357	uncharacterized LOC107450357	PROTEIN_CODING
1.03334e-36	0.347218	0.353	0.193	1.95518e-32	2	LOC107443562	integrin alpha-PS1	PROTEIN_CODING	32275	mew	5.53e-223
1.3214e-36	0.41256	0.718	0.563	2.50021e-32	2	LOC107438963	chitinase-3-like protein 1	PROTEIN_CODING
4.78339e-36	0.292877	0.376	0.209	9.05065e-32	2	LOC107447500	uncharacterized LOC107447500	ncRNA	NA
1.18929e-34	0.295211	0.168	0.065	2.25026e-30	2	LOC107444744	transcription factor SOX-8	PROTEIN_CODING	45039	Sox100B	7.13e-41
2.52615e-34	0.351461	0.862	0.77	4.77972e-30	2	LOC107456260	uncharacterized LOC107456260	PROTEIN_CODING	36891	CG6426	3.9e-23
7.75563e-33	0.451569	0.661	0.51	1.46744e-28	2	LOC107453499	zinc finger homeobox protein 4	PROTEIN_CODING
1.18914e-32	0.301741	0.472	0.299	2.24997e-28	2	LOC107446858	patched domain-containing protein 3	PROTEIN_CODING	35546	Ptr	2.54e-272
4.55203e-32	0.300105	0.751	0.582	8.6129e-28	2	LOC107441179	protein grainyhead	PROTEIN_CODING	37038	grh	2.49e-168
6.80127e-32	0.631951	0.378	0.233	1.28687e-27	2	LOC107447905	sal-like protein 1	PROTEIN_CODING	34569	salm	3.79e-142
1.37272e-31	0.297394	0.361	0.21	2.59733e-27	2	LOC107439957	F-box/LRR-repeat protein 7	PROTEIN_CODING	41935	Fbxl7	1.86e-151
3.74711e-31	0.294751	0.456	0.293	7.0899e-27	2	LOC107449648	CD109 antigen	PROTEIN_CODING	44071	Mcr	0
9.85114e-31	0.794447	0.653	0.537	1.86393e-26	2	LOC107448750	discoidin domain-containing receptor 2	PROTEIN_CODING	3346209	Ddr	2.31e-250
5.41512e-30	0.392209	0.265	0.138	1.02459e-25	2	LOC107441561	homeobox protein Hox-C10-like	PROTEIN_CODING	36240	en
6.13319e-30	0.374125	0.856	0.752	1.16046e-25	2	LOC107449226	homeobox protein extradenticle	PROTEIN_CODING
4.89042e-28	0.366092	0.445	0.299	9.25316e-24	2	LOC107453922	four-jointed box protein 1	PROTEIN_CODING
4.90009e-27	0.3954	0.546	0.381	9.27145e-23	2	LOC107447159	zinc finger protein basonuclin-2	PROTEIN_CODING	64875	disco-r	9.09e-85
3.45573e-26	0.307427	0.286	0.159	6.53859e-22	2	LOC107444970	protein odd-skipped-related 1	PROTEIN_CODING	33602	bowl	2.63e-89
8.75892e-25	0.415871	0.288	0.166	1.65728e-20	2	LOC107457482	toll-like receptor 6	PROTEIN_CODING
1.77157e-24	0.4304	0.542	0.401	3.35199e-20	2	LOC107456393	tensin-1	PROTEIN_CODING	41144	by	3.72e-86
2.77347e-24	0.44568	0.304	0.183	5.24768e-20	2	LOC107452584	secreted frizzled-related protein 5	PROTEIN_CODING
2.43807e-23	0.264526	0.895	0.838	4.61308e-19	2	LOC107441706	ribosome-binding protein 1	PROTEIN_CODING	42127	alt	9.65e-50
2.68714e-22	0.254955	0.308	0.187	5.08434e-18	2	LOC107450671	homeotic protein ultrabithorax-like	PROTEIN_CODING
2.96773e-20	0.25351	0.201	0.106	5.61525e-16	2	LOC107453352	LIM/homeobox protein Awh	PROTEIN_CODING	38451	Awh	4.06e-97
4.16518e-20	0.261731	0.532	0.402	7.88094e-16	2	LOC107436350	glypican-6	PROTEIN_CODING	39596	dlp	2.18e-107
1.16437e-19	0.326989	0.432	0.315	2.20311e-15	2	LOC107438015	growth arrest-specific protein 1	PROTEIN_CODING
1.17723e-17	0.297953	0.758	0.684	2.22745e-13	2	LOC107443238	cold and drought-regulated protein CORA	PROTEIN_CODING
2.85445e-16	0.283901	0.189	0.107	5.40091e-12	2	LOC107445649	protein Wnt-1	PROTEIN_CODING
8.31151e-14	0.29908	0.279	0.189	1.57262e-09	2	LOC107448374	homeobox protein aristaless	PROTEIN_CODING	33208	al	2.94e-57
2.8096e-12	0.32211	0.311	0.222	5.31604e-08	2	LOC107452032	protein dead ringer homolog	PROTEIN_CODING	45976	retn	1.99e-66
0	1.61781	0.695	0.139	0	3	LOC107455696	neuronal PAS domain-containing protein 4	PROTEIN_CODING	43174	dysf	1.5e-174
2.54988e-295	1.45114	0.833	0.361	4.82463e-291	3	LOC107447159	zinc finger protein basonuclin-2	PROTEIN_CODING	64875	disco-r	9.09e-85
1.85479e-139	0.850971	0.7	0.343	3.50945e-135	3	LOC107450335	zinc finger protein basonuclin-2	PROTEIN_CODING
5.03362e-131	0.834986	0.434	0.149	9.5241e-127	3	LOC107444970	protein odd-skipped-related 1	PROTEIN_CODING	33602	bowl	2.63e-89
5.36427e-68	0.637176	0.428	0.211	1.01497e-63	3	LOC107439507	protein spaetzle 3	PROTEIN_CODING	34077	spz3	1.54e-70
6.24311e-57	0.332573	0.234	0.083	1.18126e-52	3	LOC107438993	sine oculis-binding protein homolog A	PROTEIN_CODING	36260	Sobp	9.56e-65
6.65178e-57	0.453151	0.516	0.293	1.25858e-52	3	LOC107450100	homeobox protein DLX-6-like	PROTEIN_CODING	37973	Dll	7.76e-56
3.03344e-55	0.375274	0.279	0.112	5.73957e-51	3	LOC107436533	Kruppel-like factor 3	PROTEIN_CODING
3.12895e-47	0.497746	0.675	0.492	5.92029e-43	3	LOC107449746	nuclear receptor subfamily 2 group F member 1-A	PROTEIN_CODING	41491	svp	5.41e-212
4.8167e-43	0.554696	0.758	0.603	9.11369e-39	3	LOC107438411	roundabout homolog 1	PROTEIN_CODING	42707	klg	6.94e-68
4.48023e-39	0.373156	0.377	0.208	8.47703e-35	3	LOC107437091	thymocyte selection-associated high mobility group box protein TOX	PROTEIN_CODING	39099	CG44838	6.24e-19
5.10048e-28	0.254576	0.299	0.165	9.65062e-24	3	LOC107457482	toll-like receptor 6	PROTEIN_CODING
1.57027e-24	0.292074	0.77	0.655	2.97111e-20	3	LOC107444120	homeobox protein Hox-C4	PROTEIN_CODING	40832	Dfd	7.49e-53
2.00984e-24	0.679377	0.544	0.439	3.80281e-20	3	LOC107449167	protein O-mannosyl-transferase TMTC2	PROTEIN_CODING	33276	CG4341	6.36e-198
5.12969e-24	0.267578	0.704	0.565	9.70588e-20	3	LOC107454516	uncharacterized LOC107454516	PROTEIN_CODING
3.09684e-21	0.250786	0.306	0.188	5.85954e-17	3	LOC107448374	homeobox protein aristaless	PROTEIN_CODING	33208	al	2.94e-57
4.38856e-20	0.455026	0.451	0.339	8.3036e-16	3	LOC107450980	T-box transcription factor TBX3-like	PROTEIN_CODING
1.94358e-18	0.276241	0.124	0.056	3.67744e-14	3	LOC107438595	uncharacterized LOC107438595	PROTEIN_CODING
7.00571e-15	0.256543	0.239	0.15	1.32555e-10	3	LOC107455153	protein trachealess	PROTEIN_CODING	38065	trh	1.39e-215
2.51083e-11	0.386343	0.161	0.098	4.75075e-07	3	LOC107451627	T-cell leukemia homeobox protein 3	PROTEIN_CODING
0	2.46678	0.957	0.396	0	4	LOC107451852	uncharacterized LOC107451852	ncRNA	NA
0	2.15527	0.974	0.564	0	4	LOC107451856	uncharacterized LOC107451856	ncRNA	NA
0	1.89306	0.992	0.592	0	4	LOC107451847	uncharacterized LOC107451847	ncRNA	NA
3.40728e-270	1.06946	0.93	0.461	6.44692e-266	4	LOC107438165	uncharacterized LOC107438165	ncRNA	NA
1.01172e-231	1.10065	0.907	0.496	1.91428e-227	4	LOC107438166	B-cell lymphoma/leukemia 11A	PROTEIN_CODING	31660	CG9650	6.63e-128
1.46898e-205	1.01524	0.928	0.571	2.77945e-201	4	LOC107453124	protein couch potato	PROTEIN_CODING	45840	cpo	2.25e-110
3.02566e-202	1.00427	0.996	0.886	5.72485e-198	4	LOC107449700	zinc finger protein rotund	PROTEIN_CODING	40879	rn	4.77e-144
6.39354e-160	0.878771	0.832	0.482	1.20972e-155	4	LOC107438011	neurogenic locus protein delta	PROTEIN_CODING
3.31655e-143	0.772666	0.826	0.475	6.27524e-139	4	LOC107449860	cadherin-23	PROTEIN_CODING	41774	Cad88C	0
3.76029e-135	0.780144	0.887	0.606	7.11484e-131	4	LOC107446048	epidermal growth factor receptor	PROTEIN_CODING	37455	Egfr	0
4.5344e-127	0.680415	0.921	0.676	8.57953e-123	4	LOC107454045	ecdysone receptor	PROTEIN_CODING	35540	EcR	1.6e-156
1.03375e-120	0.505357	0.501	0.19	1.95597e-116	4	LOC110283246	uncharacterized LOC110283246	PROTEIN_CODING
1.11592e-116	0.57475	0.581	0.253	2.11143e-112	4	LOC107436484	CD109 antigen	PROTEIN_CODING
7.08251e-103	0.76621	0.595	0.295	1.34008e-98	4	LOC107436282	histone-lysine N-methyltransferase MECOM	PROTEIN_CODING
4.56896e-94	0.605298	0.787	0.52	8.64493e-90	4	LOC107450518	neurogenic locus Notch protein	PROTEIN_CODING	31293	N	0
2.99428e-79	0.506005	0.96	0.836	5.66547e-75	4	LOC107457539	zinc finger homeobox protein 3	PROTEIN_CODING	43795	zfh2	3.49e-260
2.16695e-65	0.617281	0.91	0.783	4.10008e-61	4	LOC107444682	ABC transporter G family member 9	PROTEIN_CODING
9.06015e-64	0.893223	0.8	0.642	1.71427e-59	4	LOC107453438	dachshund homolog 1-like	PROTEIN_CODING	34982	dac	6.33e-105
3.72579e-63	0.457876	0.591	0.342	7.04956e-59	4	LOC107447315	low-density lipoprotein receptor-related protein 1B	PROTEIN_CODING
1.91254e-61	0.415159	0.94	0.837	3.61872e-57	4	LOC107446842	uncharacterized LOC107446842	PROTEIN_CODING	38347	Tet	2.63e-148
1.90468e-57	0.401478	0.554	0.313	3.60384e-53	4	LOC107456864	exonuclease GOR-like	PROTEIN_CODING
2.18761e-57	0.733206	0.828	0.713	4.13918e-53	4	LOC107441771	protein tiptop	PROTEIN_CODING	44272	tio	3.87e-116
4.59682e-49	0.301107	0.246	0.095	8.69765e-45	4	LOC107451579	E3 ubiquitin-protein ligase Rnf220	PROTEIN_CODING	42690	CG4813	1e-38
5.50349e-40	0.369464	0.319	0.161	1.04132e-35	4	LOC107450777	homeobox protein Nkx-6.2	PROTEIN_CODING	53446	HGTX	1.89e-56
1.57889e-37	0.36046	0.849	0.723	2.98742e-33	4	LOC107454046	A-kinase anchor protein 13	PROTEIN_CODING	35237	cyst	4.78e-132
8.124e-37	0.351137	0.563	0.378	1.53714e-32	4	LOC107438830	uncharacterized LOC107438830	PROTEIN_CODING
1.89176e-36	0.363183	0.841	0.71	3.57939e-32	4	LOC107439618	uncharacterized LOC107439618	PROTEIN_CODING
4.00389e-35	0.270672	0.913	0.796	7.57575e-31	4	LOC107436679	RNA-binding protein Musashi homolog Rbp6	PROTEIN_CODING	39919	Rbp6	1.24e-152
2.88209e-32	0.352834	0.649	0.494	5.4532e-28	4	LOC107444455	uncharacterized LOC107444455	PROTEIN_CODING	42687	wge	1.3e-103
5.1029e-31	0.288154	0.525	0.348	9.65519e-27	4	LOC107453510	uncharacterized LOC107453510	PROTEIN_CODING
8.03674e-30	0.272893	0.425	0.266	1.52063e-25	4	LOC107449171	rap1 GTPase-activating protein 1	PROTEIN_CODING	34032	RapGAP1	1.27e-174
4.02964e-29	0.274665	0.434	0.274	7.62449e-25	4	LOC107457313	transcription factor Sox-2	PROTEIN_CODING	44275	SoxN	9.1e-68
1.46821e-28	0.383938	0.47	0.318	2.778e-24	4	LOC107445774	uncharacterized LOC107445774	ncRNA	NA
1.51353e-27	0.301704	0.462	0.306	2.86376e-23	4	LOC107457517	G1/S-specific cyclin-D2	PROTEIN_CODING	32551	CycD	8.88e-52
3.69158e-27	0.283411	0.517	0.358	6.98484e-23	4	LOC107446121	nuclear receptor coactivator 2	PROTEIN_CODING
6.52687e-27	0.276108	0.548	0.391	1.23495e-22	4	LOC107455444	plexin domain-containing protein 1	PROTEIN_CODING	31964	l(1)G0289	3.78e-114
1.40972e-24	0.550582	0.607	0.476	2.66733e-20	4	LOC107445721	zinc finger protein castor homolog 1	PROTEIN_CODING	44018	cas	2.72e-98
9.44936e-23	0.325731	0.614	0.491	1.78791e-18	4	LOC107436465	B-cell lymphoma/leukemia 11A	PROTEIN_CODING
3.31256e-22	0.272106	0.679	0.548	6.2677e-18	4	LOC107443706	cyclin-dependent kinase inhibitor 1	PROTEIN_CODING
3.49562e-22	0.262933	0.597	0.453	6.61405e-18	4	LOC107453143	steroid hormone receptor ERR2	PROTEIN_CODING	38912	ERR	2.61e-114
4.95212e-22	0.407979	0.378	0.253	9.3699e-18	4	LOC107457564	homeobox protein OTX2	PROTEIN_CODING	31802	oc	5.42e-37
3.51271e-20	0.260916	0.589	0.448	6.6464e-16	4	LOC107439620	folate receptor beta	PROTEIN_CODING
1.13651e-19	0.27357	0.95	0.911	2.15038e-15	4	LOC107439560	homeobox protein Meis2	PROTEIN_CODING	41273	hth	4.92e-162
1.41463e-19	0.253556	0.64	0.506	2.67661e-15	4	LOC107451820	uncharacterized LOC107451820	PROTEIN_CODING	42531	CG16791	4.85e-99
1.20393e-18	0.46707	0.315	0.206	2.27795e-14	4	LOC107450101	dendritic arbor reduction protein 1	PROTEIN_CODING	38436	dar1	2.42e-59
1.8025e-18	0.252513	0.706	0.588	3.41051e-14	4	LOC107452613	lysine-specific demethylase 3B	PROTEIN_CODING
2.10119e-18	0.317433	0.738	0.643	3.97566e-14	4	LOC107456521	ephrin-B2a	PROTEIN_CODING
2.94174e-18	0.25723	0.707	0.61	5.56606e-14	4	LOC107453655	RNA-binding protein MEX3B	PROTEIN_CODING
5.51146e-18	0.345864	0.449	0.325	1.04282e-13	4	LOC107443462	UPF0489 protein C5orf22 homolog	PROTEIN_CODING	40083	MESR6	1.73e-66
8.42492e-18	0.252806	0.657	0.537	1.59408e-13	4	LOC107452612	lysine-specific demethylase 6A	PROTEIN_CODING	34377	Utx	0
2.25776e-17	0.290744	0.748	0.655	4.2719e-13	4	LOC122274025	uncharacterized LOC122274025	ncRNA	NA
1.60871e-14	0.285544	0.715	0.619	3.04384e-10	4	LOC107441868	uncharacterized LOC107441868	PROTEIN_CODING	41899	pxb	4.01e-16
3.07401e-13	0.333531	0.742	0.657	5.81634e-09	4	LOC107444120	homeobox protein Hox-C4	PROTEIN_CODING	40832	Dfd	7.49e-53
6.02832e-12	0.281288	0.436	0.344	1.14062e-07	4	LOC122271473	latrophilin Cirl-like	PROTEIN_CODING
2.18592e-233	1.23714	0.674	0.229	4.13598e-229	5	LOC107443623	transcription factor AP-2-beta	PROTEIN_CODING	40398	TfAP-2	6.79e-121
6.02423e-131	0.827864	0.659	0.299	1.13985e-126	5	LOC107443645	zinc finger protein 672	PROTEIN_CODING
1.73951e-129	1.03134	0.339	0.089	3.29133e-125	5	LOC107451627	T-cell leukemia homeobox protein 3	PROTEIN_CODING
7.31339e-119	0.927416	0.738	0.401	1.38377e-114	5	LOC110283103	protein trachealess-like	PROTEIN_CODING
7.86996e-119	1.07021	0.879	0.65	1.48907e-114	5	LOC107444120	homeobox protein Hox-C4	PROTEIN_CODING	40832	Dfd	7.49e-53
8.04673e-117	0.72146	0.961	0.72	1.52252e-112	5	LOC107440397	irregular chiasm C-roughest protein	PROTEIN_CODING	31292	kirre	5.36e-140
7.51624e-116	0.714405	0.633	0.289	1.42215e-111	5	LOC107450100	homeobox protein DLX-6-like	PROTEIN_CODING	37973	Dll	7.76e-56
1.05063e-105	0.708692	0.342	0.102	1.9879e-101	5	LOC107449509	paired box protein Pax-6	PROTEIN_CODING	39419	eyg	1.88e-103
6.20629e-94	1.13269	0.747	0.496	1.17429e-89	5	LOC107444068	serine-rich adhesin for platelets	PROTEIN_CODING	42080	Mur89F	3.37e-169
8.76528e-94	0.836512	0.364	0.125	1.65848e-89	5	LOC107444630	homeobox protein unc-4 homolog	PROTEIN_CODING
4.35528e-91	0.586981	0.533	0.238	8.24062e-87	5	LOC107444593	uncharacterized LOC107444593	PROTEIN_CODING
5.97766e-86	0.588533	0.549	0.264	1.13103e-81	5	LOC107444121	uncharacterized LOC107444121	ncRNA	NA
3.81631e-85	0.547847	0.451	0.181	7.22083e-81	5	LOC107457395	aryl hydrocarbon receptor protein 1-like	PROTEIN_CODING
1.48724e-81	0.967921	0.459	0.207	2.81401e-77	5	LOC107444096	putative uncharacterized protein DDB_G0291812	PROTEIN_CODING
1.22704e-79	0.598541	0.59	0.299	2.32169e-75	5	LOC107438659	protein O-mannosyl-transferase TMTC2	PROTEIN_CODING
8.52407e-79	0.942411	0.459	0.206	1.61284e-74	5	LOC107449778	homeobox protein unc-4 homolog	PROTEIN_CODING	32757	unc-4	6.16e-56
1.2348e-76	0.338814	0.256	0.075	2.33636e-72	5	LOC122269371	uncharacterized LOC122269371	ncRNA	NA
1.12457e-71	0.478239	0.378	0.15	2.12779e-67	5	LOC107447961	uncharacterized LOC107447961	PROTEIN_CODING
4.76246e-66	0.620767	0.755	0.517	9.01106e-62	5	LOC107448079	putative epidermal cell surface receptor	PROTEIN_CODING	40861	sas	3.3e-97
7.96128e-65	0.505045	0.251	0.081	1.50635e-60	5	LOC107449530	monocarboxylate transporter 10	PROTEIN_CODING	33600	CG10019	5.72e-97
6.0045e-63	0.462378	0.383	0.164	1.13611e-58	5	LOC107440538	F-box/LRR-repeat protein 7	PROTEIN_CODING
3.05709e-60	0.685491	0.441	0.219	5.78433e-56	5	LOC122268213	silk gland factor 3-like	PROTEIN_CODING
8.68119e-55	0.42167	0.518	0.277	1.64257e-50	5	LOC107452006	transcription factor AP-2-beta	PROTEIN_CODING
1.79845e-52	0.343425	0.406	0.194	3.40285e-48	5	LOC107453863	uncharacterized LOC107453863	PROTEIN_CODING	39228	klu	4.73e-76
2.72029e-48	0.419208	0.28	0.114	5.14706e-44	5	LOC107453260	homeobox protein GBX-2	PROTEIN_CODING	35942	unpg	9.33e-50
1.72919e-46	0.467149	0.615	0.382	3.2718e-42	5	LOC107438641	transcription factor Sox-13	PROTEIN_CODING
2.42641e-44	0.461342	0.771	0.557	4.591e-40	5	LOC107443592	nephrin	PROTEIN_CODING	44097	sns	2.64e-293
1.01334e-40	0.447199	0.512	0.31	1.91735e-36	5	LOC107448645	transcription factor Sp9	PROTEIN_CODING	31913	Sp1	1.99e-134
8.73931e-40	0.358676	0.521	0.313	1.65356e-35	5	LOC107443591	BMP and activin membrane-bound inhibitor homolog	PROTEIN_CODING
2.69371e-38	0.680481	0.423	0.246	5.09676e-34	5	LOC107447507	homeobox protein Hox-A5	PROTEIN_CODING	40833	Scr	5.81e-56
3.80007e-38	0.257351	0.807	0.651	7.19011e-34	5	LOC107451406	spidroin-2	PROTEIN_CODING
4.3742e-38	0.395064	0.747	0.553	8.27643e-34	5	LOC107443667	serine/threonine-protein kinase PLK1	PROTEIN_CODING
9.70946e-38	0.633892	0.616	0.436	1.83713e-33	5	LOC107449167	protein O-mannosyl-transferase TMTC2	PROTEIN_CODING	33276	CG4341	6.36e-198
2.8409e-36	0.351576	0.554	0.362	5.37527e-32	5	LOC107453663	uncharacterized LOC107453663	PROTEIN_CODING	39007	CG13310	3.49e-62
2.85637e-33	0.394757	0.321	0.165	5.40454e-29	5	LOC107457482	toll-like receptor 6	PROTEIN_CODING
4.30697e-32	0.332977	0.342	0.186	8.14921e-28	5	LOC107439611	cell wall protein DAN4	PROTEIN_CODING	39268	CG42671	7.82e-11
2.02133e-31	0.263387	0.495	0.3	3.82456e-27	5	LOC107446858	patched domain-containing protein 3	PROTEIN_CODING	35546	Ptr	2.54e-272
4.08659e-31	0.461202	0.196	0.082	7.73223e-27	5	LOC107447185	protein Wnt-7b-like	PROTEIN_CODING	35975	Wnt2	2.75e-119
4.71224e-31	0.459785	0.779	0.648	8.91603e-27	5	LOC107449641	probable serine/threonine-protein kinase kinX	PROTEIN_CODING
4.75588e-31	0.2873	0.912	0.779	8.9986e-27	5	LOC107438772	POU domain, class 2, transcription factor 3	PROTEIN_CODING	34669	nub	7.74e-91
6.08652e-30	0.323981	0.548	0.365	1.15163e-25	5	LOC107446178	elongation of very long chain fatty acids protein 7	PROTEIN_CODING
1.77851e-25	0.284842	0.739	0.585	3.36512e-21	5	LOC107441179	protein grainyhead	PROTEIN_CODING	37038	grh	2.49e-168
1.38358e-23	0.276012	0.365	0.223	2.61787e-19	5	LOC107441423	rho GTPase-activating protein 40	PROTEIN_CODING	3355133	conu	1.56e-51
6.50403e-22	0.269873	0.608	0.461	1.23063e-17	5	LOC107443710	cadherin-related tumor suppressor	PROTEIN_CODING	33627	ft	0
1.92559e-20	0.304946	0.401	0.263	3.64341e-16	5	LOC107436691	uncharacterized LOC107436691	PROTEIN_CODING	NA
9.02476e-20	0.444838	0.259	0.15	1.70757e-15	5	LOC107455153	protein trachealess	PROTEIN_CODING	38065	trh	1.39e-215
9.21078e-20	0.296993	0.202	0.104	1.74277e-15	5	LOC107445839	zinc finger protein 423	PROTEIN_CODING	36609	Oaz	5.07e-161
1.68445e-19	0.2739	0.338	0.212	3.18714e-15	5	LOC107437091	thymocyte selection-associated high mobility group box protein TOX	PROTEIN_CODING	39099	CG44838	6.24e-19
1.43377e-18	0.282562	0.204	0.108	2.71284e-14	5	LOC107445649	protein Wnt-1	PROTEIN_CODING
1.68844e-17	0.255602	0.24	0.14	3.1947e-13	5	LOC107448626	uncharacterized LOC107448626	ncRNA	NA
1.63136e-16	0.49081	0.215	0.123	3.0867e-12	5	LOC107450661	homeobox protein Hox-A5	PROTEIN_CODING
2.04692e-15	0.392932	0.455	0.34	3.87299e-11	5	LOC107450980	T-box transcription factor TBX3-like	PROTEIN_CODING
4.50632e-15	0.291031	0.641	0.541	8.52641e-11	5	LOC107438714	transcriptional activator cubitus interruptus-like	PROTEIN_CODING	43767	ci	3.73e-122
2.41109e-14	0.438986	0.161	0.086	4.56202e-10	5	LOC107456132	transcription factor GATA-4	PROTEIN_CODING	44849	pnr	6.49e-70
2.12406e-13	0.400345	0.465	0.36	4.01893e-09	5	LOC107443622	homeobox protein E30-like	PROTEIN_CODING	36240	en	4.18e-48
2.08209e-11	0.262002	0.45	0.352	3.93952e-07	5	LOC107447219	hemicentin-2	PROTEIN_CODING
1.92289e-296	1.30623	0.841	0.281	3.63831e-292	6	LOC107446990	zinc finger E-box-binding homeobox 2	PROTEIN_CODING	43650	zfh1	4.94e-97
2.06914e-295	1.02882	0.435	0.067	3.91502e-291	6	LOC107455518	protein eva-1 homolog C	PROTEIN_CODING	7354470	CG42402	6.48e-56
2.56337e-196	0.615964	0.31	0.049	4.85014e-192	6	LOC107444850	integrin alpha-PS2	PROTEIN_CODING
6.24525e-182	0.605923	0.236	0.03	1.18166e-177	6	LOC107456330	cartilage oligomeric matrix protein	PROTEIN_CODING
2.85519e-166	0.49205	0.187	0.02	5.40231e-162	6	LOC107443413	collagen alpha-1(I) chain	PROTEIN_CODING
2.5769e-165	0.287377	0.185	0.019	4.87576e-161	6	LOC107439018	uncharacterized LOC107439018	PROTEIN_CODING
1.77125e-150	1.00202	0.856	0.497	3.35138e-146	6	LOC107451197	homeobox protein cut-like 1	PROTEIN_CODING	44540	ct	6.57e-219
8.38139e-129	0.580801	0.382	0.103	1.58584e-124	6	LOC107447945	papilin	PROTEIN_CODING
2.70023e-128	1.31028	0.667	0.33	5.10911e-124	6	LOC107441863	SPARC	PROTEIN_CODING	43230	SPARC	3.17e-88
3.66049e-124	0.502251	0.353	0.092	6.92601e-120	6	LOC107437962	calcium homeostasis modulator protein 6	PROTEIN_CODING
1.15004e-123	0.89036	0.305	0.072	2.17599e-119	6	LOC107449293	fibroleukin	PROTEIN_CODING
8.38236e-119	0.868873	0.591	0.259	1.58603e-114	6	LOC107442286	collagen alpha-1(IV) chain	PROTEIN_CODING
7.5375e-115	0.688775	0.372	0.109	1.42617e-110	6	LOC107453496	reversion-inducing cysteine-rich protein with Kazal motifs	PROTEIN_CODING	39629	Reck	4.88e-201
3.23003e-114	0.366322	0.256	0.054	6.11153e-110	6	LOC107436467	homeobox protein six1	PROTEIN_CODING
6.7899e-106	0.516107	0.445	0.152	1.28472e-101	6	LOC107449725	fibrillin-2	PROTEIN_CODING
5.84527e-105	0.488493	0.428	0.142	1.10598e-100	6	LOC107453436	bone morphogenetic protein 1	PROTEIN_CODING	42944	tok	0
2.60277e-99	0.366778	0.276	0.068	4.9247e-95	6	LOC107437526	fibroblast growth factor receptor 3	PROTEIN_CODING
1.07127e-98	0.483861	0.481	0.179	2.02695e-94	6	LOC107452693	eyes absent homolog 1	PROTEIN_CODING	33916	eya	6.13e-146
3.79554e-96	1.01891	0.859	0.621	7.18155e-92	6	LOC107438554	muscleblind-like protein 2	PROTEIN_CODING
4.7178e-95	0.386724	0.145	0.021	8.92656e-91	6	LOC107442626	collagen alpha-1(I) chain	PROTEIN_CODING
2.7564e-92	0.584694	0.251	0.062	5.21538e-88	6	LOC107444744	transcription factor SOX-8	PROTEIN_CODING	45039	Sox100B	7.13e-41
1.17829e-74	0.633342	0.665	0.38	2.22944e-70	6	LOC107438641	transcription factor Sox-13	PROTEIN_CODING
2.19703e-70	0.278372	0.237	0.066	4.15699e-66	6	LOC107450121	CD9 antigen	PROTEIN_CODING	43127	Tsp96F	9.44e-66
3.97511e-70	0.606229	0.447	0.204	7.5213e-66	6	LOC107442289	collagen alpha-2(IV) chain-like	PROTEIN_CODING	33727	Col4a1	0
3.1869e-67	0.616454	0.273	0.089	6.02994e-63	6	LOC122269110	LHFPL tetraspan subfamily member 2 protein-like	PROTEIN_CODING
1.13681e-63	0.498877	0.485	0.239	2.15095e-59	6	LOC107452433	laminin subunit gamma-1	PROTEIN_CODING	39118	LanB2	0
6.54488e-63	0.889058	0.396	0.175	1.23836e-58	6	LOC107442001	inactive tyrosine-protein kinase transmembrane receptor ROR1	PROTEIN_CODING
1.93386e-60	0.486131	0.467	0.23	3.65906e-56	6	LOC107441250	collagen alpha-2(IV) chain	PROTEIN_CODING
6.14311e-60	0.519112	0.227	0.07	1.16234e-55	6	LOC107444664	transcription cofactor vestigial-like protein 2	PROTEIN_CODING	36421	vg	3.52e-24
6.56835e-58	0.584174	0.462	0.231	1.2428e-53	6	LOC107453771	SPARC-related modular calcium-binding protein 2	PROTEIN_CODING	36048	magu	2.03e-77
5.59661e-53	0.365642	0.342	0.144	1.05893e-48	6	LOC107455008	uncharacterized LOC107455008	PROTEIN_CODING
6.44022e-52	0.494251	0.624	0.395	1.21855e-47	6	LOC107448892	laminin subunit alpha	PROTEIN_CODING	38723	LanA	0
1.57145e-51	0.268854	0.232	0.079	2.97335e-47	6	LOC107438841	fibroblast growth factor receptor 4	PROTEIN_CODING	42160	htl	4.06e-137
2.74827e-51	0.274736	0.222	0.072	5.20001e-47	6	LOC122269529	uncharacterized LOC122269529	ncRNA	NA
8.26452e-51	0.54761	0.709	0.496	1.56373e-46	6	LOC107439460	laminin subunit beta-1	PROTEIN_CODING	34068	LanB1	0
6.05007e-50	0.435707	0.217	0.072	1.14473e-45	6	LOC107452261	cadherin-like and PC-esterase domain-containing protein 1	PROTEIN_CODING
2.40024e-47	0.482004	0.204	0.067	4.54149e-43	6	LOC107436611	uncharacterized LOC107436611	PROTEIN_CODING
1.46075e-46	0.482092	0.631	0.422	2.76389e-42	6	LOC107439667	titin	PROTEIN_CODING	44013	sls	0
8.36237e-46	0.526965	0.542	0.329	1.58224e-41	6	LOC107441901	Krueppel-like factor 6	PROTEIN_CODING	2768719	luna	2.53e-58
1.21418e-44	0.257067	0.232	0.085	2.29736e-40	6	LOC107437680	polycystic kidney disease 1-related protein	PROTEIN_CODING
9.40575e-44	0.630658	0.954	0.902	1.77966e-39	6	LOC107441543	neurotactin	PROTEIN_CODING	39873	Nrt	1.71e-88
2.47715e-42	0.433206	0.44	0.234	4.68701e-38	6	LOC122270011	papilin-like	PROTEIN_CODING	43872	Ppn	0
1.57284e-41	0.258401	0.171	0.054	2.97597e-37	6	LOC107451423	hemicentin-1	PROTEIN_CODING
3.2863e-41	0.433971	0.431	0.239	6.21801e-37	6	LOC107442755	procollagen-lysine,2-oxoglutarate 5-dioxygenase 1	PROTEIN_CODING	39265	Plod	1.22e-242
2.28262e-36	0.462479	0.587	0.394	4.31894e-32	6	LOC107456769	uncharacterized abhydrolase domain-containing protein DDB_G0269086	PROTEIN_CODING
5.52659e-36	0.428278	0.345	0.176	1.04569e-31	6	LOC107455088	CUGBP Elav-like family member 2	PROTEIN_CODING
1.29423e-34	0.297215	0.215	0.087	2.44882e-30	6	LOC107443229	zinc finger protein 865	PROTEIN_CODING	36678	chn	4.5e-47
1.51173e-34	0.49307	0.565	0.383	2.86034e-30	6	LOC107443077	basement membrane-specific heparan sulfate proteoglycan core protein	PROTEIN_CODING	45320	trol	0
2.19639e-32	0.41926	0.719	0.566	4.1558e-28	6	LOC107453494	F-actin-monooxygenase MICAL3	PROTEIN_CODING	3346141	CG33521	2.38e-74
1.06698e-30	0.325036	0.746	0.55	2.01884e-26	6	LOC107454390	neogenin	PROTEIN_CODING	36377	fra	1.1155209292536e-308
1.12741e-30	0.330242	0.114	0.034	2.13317e-26	6	LOC107439506	pituitary homeobox x	PROTEIN_CODING
1.22125e-30	0.250311	0.292	0.144	2.31073e-26	6	LOC107456787	liprin-beta-1	PROTEIN_CODING	39524	Liprin-beta	5.1e-92
2.27583e-29	0.252776	0.283	0.139	4.3061e-25	6	LOC107436488	chondroitin sulfate proteoglycan 4	PROTEIN_CODING	35104	kon	0
2.0946e-28	0.259205	0.277	0.139	3.9632e-24	6	LOC107454292	insulin-like growth factor-binding protein-related protein 1	PROTEIN_CODING
2.39e-26	0.44222	0.363	0.213	4.52213e-22	6	LOC107445483	protein trapped in endoderm-1	PROTEIN_CODING	140439	Tre1	6.93e-96
4.4216e-26	0.25397	0.197	0.088	8.3661e-22	6	LOC107436092	LIM domain only protein 3	PROTEIN_CODING
3.35882e-25	0.341325	0.413	0.26	6.35522e-21	6	LOC107442128	peptidyl-prolyl cis-trans isomerase B	PROTEIN_CODING
4.2788e-24	0.270107	0.221	0.107	8.09592e-20	6	LOC107439212	annulin	PROTEIN_CODING	34093	Tg	2.94e-217
1.00714e-23	0.375766	0.564	0.421	1.9056e-19	6	LOC107436527	ecdysone-induced protein 78C	PROTEIN_CODING	40345	Eip78C	7.24e-120
1.26792e-23	0.317607	0.587	0.436	2.39904e-19	6	LOC122268333	fat-like cadherin-related tumor suppressor homolog	PROTEIN_CODING
1.46059e-23	0.363289	0.547	0.4	2.76358e-19	6	LOC107455178	serum response factor homolog	PROTEIN_CODING	37890	bs	1.27e-68
8.63278e-23	0.27052	0.444	0.286	1.63341e-18	6	LOC107450463	inactive tyrosine-protein kinase transmembrane receptor ROR1	PROTEIN_CODING	34367	Ror	2.91e-177
1.26105e-22	0.269016	0.509	0.345	2.38603e-18	6	LOC107437816	putative leucine-rich repeat-containing protein DDB_G0290503	PROTEIN_CODING
1.3724e-22	0.250878	0.541	0.379	2.59672e-18	6	LOC107454216	uncharacterized LOC107454216	PROTEIN_CODING	36736	CG30089	5.96e-52
1.59478e-19	0.253872	0.535	0.384	3.01747e-15	6	LOC107441814	muscleblind-like protein 1	PROTEIN_CODING	36945	mbl	7.72e-81
3.31796e-19	0.287578	0.419	0.288	6.2779e-15	6	LOC107445872	uncharacterized LOC107445872	PROTEIN_CODING
2.73239e-18	0.259672	0.74	0.619	5.16996e-14	6	LOC107442127	neuron navigator 2	PROTEIN_CODING	35277	sick	0
3.8194e-18	0.273197	0.531	0.397	7.22668e-14	6	LOC107451030	proton channel OtopLc	PROTEIN_CODING
6.26255e-18	0.302672	0.571	0.428	1.18494e-13	6	LOC107436783	teneurin-m	PROTEIN_CODING
9.00412e-16	0.332037	0.503	0.387	1.70367e-11	6	LOC107454396	bone morphogenetic protein receptor type-2	PROTEIN_CODING
2.67782e-15	0.30472	0.277	0.172	5.06671e-11	6	LOC107455689	homeotic protein proboscipedia	PROTEIN_CODING	40826	pb	3.23e-60
7.76875e-14	0.335597	0.585	0.487	1.46992e-09	6	LOC107454341	dystroglycan	PROTEIN_CODING	36773	Dg	2.78e-101
3.97496e-13	0.264638	0.291	0.195	7.52102e-09	6	LOC107439574	tyrosine-protein phosphatase 10D	PROTEIN_CODING
5.81712e-13	0.260226	0.471	0.368	1.10066e-08	6	LOC107441003	integrin beta-PS	PROTEIN_CODING	44885	mys	1.23e-262
9.62097e-12	0.410362	0.294	0.198	1.82038e-07	6	LOC107442844	transcription factor LBX2	PROTEIN_CODING	42542	lbe	1.18e-53
0	3.00262	0.954	0.641	0	7	LOC107449641	uncharacterized LOC107449641	PROTEIN_CODING
0	2.29766	1	0.907	0	7	LOC107449346	uncharacterized LOC107449346	PROTEIN_CODING
0	2.21092	0.98	0.644	0	7	LOC107451406	spidroin-2	PROTEIN_CODING
0	1.98356	0.946	0.497	0	7	LOC107451253	uncharacterized PE-PGRS family protein PE_PGRS3	PROTEIN_CODING
0	1.86617	0.999	0.961	0	7	LOC107452254	harpin HrpN	PROTEIN_CODING
0	1.44681	0.911	0.331	0	7	LOC107456449	acyl-CoA Delta-9 desaturase	PROTEIN_CODING	41629	CG8630	3.35e-117
0	1.17911	0.714	0.173	0	7	LOC107439948	serine protease filzig	PROTEIN_CODING	35904	Np	1.92e-128
0	1.07314	0.574	0.084	0	7	LOC122269545	carboxypeptidase A1-like	PROTEIN_CODING
4.5575e-302	1.62194	0.904	0.385	8.62324e-298	7	LOC107448343	uncharacterized LOC107448343	PROTEIN_CODING
3.78975e-297	1.7789	0.961	0.554	7.17059e-293	7	LOC107438963	chitinase-3-like protein 1	PROTEIN_CODING
4.11935e-276	0.848429	0.569	0.115	7.79423e-272	7	LOC107436928	sphingomyelin phosphodiesterase	PROTEIN_CODING
2.32936e-274	1.0598	0.594	0.13	4.40739e-270	7	LOC107442511	endochitinase A	PROTEIN_CODING
1.20807e-270	1.69035	0.702	0.205	2.28579e-266	7	LOC107451110	uncharacterized LOC107451110	PROTEIN_CODING
4.69165e-267	0.937699	0.629	0.149	8.87708e-263	7	LOC107442187	uncharacterized LOC107442187	PROTEIN_CODING
1.85686e-258	1.42183	0.695	0.209	3.51336e-254	7	LOC107452015	elongation of very long chain fatty acids protein AAEL008004	PROTEIN_CODING
1.20091e-253	1.21738	0.828	0.313	2.27224e-249	7	LOC107439946	uncharacterized LOC107439946	PROTEIN_CODING	32447	CG9095	5.19e-261
3.03276e-252	1.11989	0.753	0.247	5.73828e-248	7	LOC107439606	uncharacterized LOC107439606	PROTEIN_CODING
1.24588e-244	1.15266	0.774	0.262	2.35733e-240	7	LOC107438912	mucin-17	PROTEIN_CODING
7.59713e-241	1.78213	0.95	0.676	1.43745e-236	7	LOC107456954	uncharacterized LOC107456954	ncRNA	NA
1.84159e-232	0.593057	0.391	0.061	3.48446e-228	7	LOC107437310	acidic mammalian chitinase	PROTEIN_CODING
2.71039e-227	1.34759	0.787	0.299	5.12832e-223	7	LOC107444292	3-hydroxy-3-methylglutaryl-coenzyme A reductase	PROTEIN_CODING	42803	Hmgcr	1.39e-215
2.75846e-221	0.817693	0.499	0.107	5.21928e-217	7	LOC107442813	uncharacterized LOC107442813	PROTEIN_CODING	32130	dy	3.49e-165
1.60857e-215	0.930368	0.555	0.137	3.04357e-211	7	LOC107445925	uncharacterized LOC107445925	PROTEIN_CODING
5.00336e-212	0.662412	0.432	0.082	9.46686e-208	7	LOC107444533	carboxypeptidase B-like	PROTEIN_CODING
4.39076e-207	1.56017	0.934	0.637	8.30776e-203	7	LOC107440770	keratin, type I cytoskeletal 9	PROTEIN_CODING
1.07934e-196	1.27696	0.785	0.352	2.04222e-192	7	LOC107453663	uncharacterized LOC107453663	PROTEIN_CODING	39007	CG13310	3.49e-62
1.33769e-193	1.0284	0.718	0.258	2.53105e-189	7	LOC107447991	CD151 antigen	PROTEIN_CODING	39995	Tsp74F	5.88e-63
1.88749e-193	0.725081	0.433	0.09	3.57133e-189	7	LOC107445008	elongation of very long chain fatty acids protein AAEL008004-like	PROTEIN_CODING
8.54109e-192	0.571081	0.441	0.092	1.61606e-187	7	LOC107446829	uncharacterized LOC107446829	PROTEIN_CODING
2.10058e-190	0.805534	0.421	0.086	3.97451e-186	7	LOC107443195	sulfotransferase family cytosolic 1B member 1-like	PROTEIN_CODING
4.05195e-183	0.978908	0.612	0.193	7.66669e-179	7	LOC107447462	mucin-17	PROTEIN_CODING
3.06754e-182	0.644826	0.411	0.085	5.80408e-178	7	LOC107441276	elongation of very long chain fatty acids protein AAEL008004	PROTEIN_CODING	40567	CG31522	4.78e-114
6.39814e-177	0.68706	0.516	0.134	1.21059e-172	7	LOC107449348	glucose dehydrogenase [FAD, quinone]	PROTEIN_CODING
1.14372e-171	0.963687	0.7	0.264	2.16402e-167	7	LOC107445898	uncharacterized LOC107445898	PROTEIN_CODING	41472	CG4702	5.89e-24
7.06145e-170	0.570438	0.455	0.108	1.3361e-165	7	LOC107442442	serine proteinase stubble	PROTEIN_CODING	35905	CG8172	8.53e-118
2.06303e-164	1.48059	0.692	0.295	3.90347e-160	7	LOC107440769	filaggrin-2-like	PROTEIN_CODING
2.48823e-163	0.675289	0.519	0.146	4.70798e-159	7	LOC107442137	uncharacterized LOC107442137	PROTEIN_CODING
1.98187e-161	0.57206	0.391	0.085	3.7499e-157	7	LOC107448366	uncharacterized LOC107448366	PROTEIN_CODING
2.66375e-158	0.902224	0.775	0.356	5.04007e-154	7	LOC107446178	elongation of very long chain fatty acids protein 7	PROTEIN_CODING
1.42947e-147	0.477613	0.303	0.056	2.70471e-143	7	LOC107452519	protein spaetzle 4	PROTEIN_CODING	34572	spz4	4.56e-74
1.56656e-138	0.878639	0.987	0.835	2.96408e-134	7	LOC107441706	ribosome-binding protein 1	PROTEIN_CODING	42127	alt	9.65e-50
4.07509e-138	0.6383	0.439	0.122	7.71048e-134	7	LOC107448339	uncharacterized LOC107448339	PROTEIN_CODING
2.33277e-133	1.01612	0.722	0.355	4.41384e-129	7	LOC122271658	glycine-rich cell wall structural protein-like	PROTEIN_CODING
6.7102e-129	0.718814	0.611	0.243	1.26964e-124	7	LOC107457100	putative ferric-chelate reductase 1 homolog	PROTEIN_CODING	36768	CG8399	1.97e-97
2.164e-128	1.10283	0.78	0.402	4.0945e-124	7	LOC110283103	protein trachealess-like	PROTEIN_CODING
1.35241e-127	0.529637	0.439	0.126	2.55889e-123	7	LOC107449498	serine proteinase stubble	PROTEIN_CODING	41958	Sb	2.65e-158
2.58835e-122	0.912591	0.415	0.12	4.89741e-118	7	LOC107449235	cytochrome P450 18a1	PROTEIN_CODING	32858	Cyp18a1	1.23e-128
3.01931e-122	0.607806	0.505	0.168	5.71283e-118	7	LOC107452992	hexosaminidase D	PROTEIN_CODING
2.52618e-121	1.30662	0.501	0.178	4.77978e-117	7	LOC107449848	apolipoprotein D	PROTEIN_CODING	36447	GLaz	8.3e-18
5.22556e-118	0.90138	0.841	0.515	9.88727e-114	7	LOC107448079	putative epidermal cell surface receptor	PROTEIN_CODING	40861	sas	3.3e-97
1.09172e-116	0.400413	0.245	0.045	2.06564e-112	7	LOC107439645	uncharacterized LOC107439645	PROTEIN_CODING
3.81925e-116	0.442155	0.363	0.094	7.22641e-112	7	LOC107447692	mediator of RNA polymerase II transcription subunit 15	PROTEIN_CODING
1.49195e-115	0.774373	0.727	0.362	2.82291e-111	7	LOC107438298	probable nuclear hormone receptor HR3	PROTEIN_CODING	30522410	CG46321	3.54e-161
6.81698e-115	0.350118	0.21	0.034	1.28984e-110	7	LOC107436879	uncharacterized LOC107436879	PROTEIN_CODING
9.97282e-114	0.531295	0.443	0.139	1.88696e-109	7	LOC107457557	putative protein TPRXL	PROTEIN_CODING
3.45534e-112	0.673414	0.665	0.293	6.53786e-108	7	LOC107446858	patched domain-containing protein 3	PROTEIN_CODING	35546	Ptr	2.54e-272
5.79823e-112	0.538929	0.403	0.118	1.09708e-107	7	LOC107440224	uncharacterized LOC107440224	PROTEIN_CODING
1.10644e-111	0.65409	0.638	0.28	2.0935e-107	7	LOC107451935	uncharacterized LOC107451935	PROTEIN_CODING	33983	uif	0
2.64683e-111	0.543147	0.293	0.067	5.00807e-107	7	LOC107439214	uncharacterized LOC107439214	PROTEIN_CODING
8.57858e-110	0.346052	0.288	0.064	1.62315e-105	7	LOC107444874	cadherin-99C	PROTEIN_CODING	43528	Cad99C	1.03e-291
1.05246e-109	0.528228	0.308	0.072	1.99135e-105	7	LOC122269680	uncharacterized LOC122269680	PROTEIN_CODING	NA
5.49188e-109	0.712499	0.627	0.273	1.03912e-104	7	LOC107452006	transcription factor AP-2-beta	PROTEIN_CODING
3.46285e-108	0.645919	0.499	0.18	6.55206e-104	7	LOC107452404	calumenin	PROTEIN_CODING
6.49047e-105	0.325616	0.237	0.046	1.22806e-100	7	LOC122271124	uncharacterized LOC122271124	PROTEIN_CODING
8.14287e-104	0.535977	0.485	0.174	1.54071e-99	7	LOC107440433	microsomal triglyceride transfer protein large subunit	PROTEIN_CODING	35362	Mtp	4.68e-75
8.67734e-102	1.17456	0.488	0.193	1.64184e-97	7	LOC107445929	uncharacterized LOC107445929	PROTEIN_CODING
1.30711e-101	0.736034	0.834	0.53	2.47319e-97	7	LOC107440338	protein disulfide-isomerase	PROTEIN_CODING	39651	Pdi	7.84e-183
4.0506e-101	0.455526	0.313	0.08	7.66415e-97	7	LOC107448668	prolyl 4-hydroxylase subunit alpha-1	PROTEIN_CODING
2.50047e-100	0.794323	0.514	0.208	4.73114e-96	7	LOC107445173	endochitinase	PROTEIN_CODING	41687	Cht5	1.91e-169
3.49251e-100	0.82524	0.904	0.708	6.60817e-96	7	LOC107436697	von Willebrand factor C and EGF domain-containing protein	PROTEIN_CODING	34490	CG31869	2.5e-28
8.09992e-100	0.327706	0.246	0.051	1.53259e-95	7	LOC107437126	acid phosphatase type 7	PROTEIN_CODING
1.10396e-99	0.311566	0.227	0.045	2.0888e-95	7	LOC122269624	uncharacterized LOC122269624	PROTEIN_CODING
3.31636e-98	0.762601	0.642	0.303	6.27489e-94	7	LOC107443645	zinc finger protein 672	PROTEIN_CODING
1.33143e-97	0.492732	0.406	0.131	2.5192e-93	7	LOC107436177	long-chain-fatty-acid--CoA ligase 4	PROTEIN_CODING	46068	Acsl	8.74e-228
1.90545e-96	0.351146	0.276	0.066	3.60529e-92	7	LOC107440830	fatty-acid amide hydrolase 2	PROTEIN_CODING
2.1413e-96	0.812739	0.9	0.659	4.05155e-92	7	LOC107438838	endoplasmic reticulum chaperone BiP	PROTEIN_CODING
6.49378e-96	0.537649	0.442	0.155	1.22869e-91	7	LOC107438529	serine proteinase stubble	PROTEIN_CODING
1.29194e-95	0.706366	0.94	0.732	2.44449e-91	7	LOC107441912	calreticulin	PROTEIN_CODING	41166	Calr	1.39e-185
3.11263e-95	0.351397	0.31	0.081	5.88941e-91	7	LOC107456502	uncharacterized LOC107456502	PROTEIN_CODING
7.57249e-95	0.587579	0.529	0.216	1.43279e-90	7	LOC107441423	rho GTPase-activating protein 40	PROTEIN_CODING	3355133	conu	1.56e-51
1.22665e-94	0.599261	0.383	0.122	2.32095e-90	7	LOC107446100	transforming growth factor-beta-induced protein ig-h3	PROTEIN_CODING	41455	mfas	5.2e-82
5.98879e-94	0.462215	0.313	0.083	1.13314e-89	7	LOC107441689	dual oxidase	PROTEIN_CODING	33477	Duox	0
1.20563e-93	0.641413	0.642	0.311	2.28118e-89	7	LOC107453151	inactive hydroxysteroid dehydrogenase-like protein 1	PROTEIN_CODING	35021	CG13284	2.36e-74
2.25691e-91	0.27459	0.172	0.028	4.27029e-87	7	LOC107438141	uncharacterized LOC107438141	PROTEIN_CODING	47065	qsm	1.18e-67
2.59495e-90	0.426053	0.31	0.085	4.9099e-86	7	LOC107455124	chitin deacetylase 1	PROTEIN_CODING	40150	serp	1.17e-259
2.45513e-89	0.647302	0.694	0.371	4.64535e-85	7	LOC107447704	protein ERGIC-53	PROTEIN_CODING	44679	ergic53	8.52e-166
2.68581e-88	0.392995	0.293	0.078	5.08182e-84	7	LOC107450847	tetratricopeptide repeat protein 39B-like	PROTEIN_CODING
2.98928e-88	0.668066	0.853	0.581	5.65602e-84	7	LOC107441179	protein grainyhead	PROTEIN_CODING	37038	grh	2.49e-168
1.49245e-86	0.692105	0.897	0.674	2.82386e-82	7	LOC107440897	calreticulin	PROTEIN_CODING
1.77369e-86	0.334636	0.247	0.058	3.35601e-82	7	LOC107449664	blastula protease 10	PROTEIN_CODING
2.27199e-85	0.50196	0.481	0.19	4.29883e-81	7	LOC107455611	ATP-binding cassette sub-family G member 5	PROTEIN_CODING	42976	CG11069	1.77e-149
2.66438e-85	0.679167	0.416	0.154	5.04128e-81	7	LOC107440918	myosin-2 heavy chain	PROTEIN_CODING
4.65928e-85	0.357679	0.306	0.086	8.81582e-81	7	LOC107452974	rho-related BTB domain-containing protein 2	PROTEIN_CODING
3.22162e-83	0.384692	0.339	0.105	6.09563e-79	7	LOC107448881	uncharacterized LOC107448881	PROTEIN_CODING	37956	spz6	2.83e-81
1.016e-82	0.418749	0.313	0.093	1.92238e-78	7	LOC107451203	rhythmically expressed gene 5 protein	PROTEIN_CODING	37968	Reg-5	1.08e-09
1.39009e-82	0.478747	0.446	0.173	2.63018e-78	7	LOC107444205	nucleoside diphosphate-linked moiety X motif 19	PROTEIN_CODING	35231	CG10194	3.11e-60
1.48204e-81	0.47514	0.426	0.158	2.80416e-77	7	LOC107447415	protein masquerade	PROTEIN_CODING	38499	mas	2.61e-131
2.7571e-80	0.586805	0.607	0.306	5.2167e-76	7	LOC107437786	uncharacterized LOC107437786	PROTEIN_CODING
3.01539e-80	0.592687	0.401	0.144	5.70542e-76	7	LOC107438532	venom protease	PROTEIN_CODING
6.29715e-80	0.684845	0.923	0.768	1.19148e-75	7	LOC107456260	uncharacterized LOC107456260	PROTEIN_CODING	36891	CG6426	3.9e-23
1.03774e-79	0.323812	0.22	0.05	1.9635e-75	7	LOC107444876	uncharacterized serine-rich protein C215.13-like	PROTEIN_CODING
1.28182e-79	0.483123	0.433	0.164	2.42532e-75	7	LOC107440538	F-box/LRR-repeat protein 7	PROTEIN_CODING
6.11987e-79	0.687155	0.787	0.501	1.15794e-74	7	LOC107454846	RNA-binding protein fusilli	PROTEIN_CODING	44095	fus	1.65e-202
1.83735e-78	0.64797	0.847	0.588	3.47645e-74	7	LOC107438836	SPARC	PROTEIN_CODING
1.737e-77	0.618614	0.479	0.206	3.28658e-73	7	LOC107449744	uncharacterized LOC107449744	PROTEIN_CODING
1.08359e-76	0.569451	0.578	0.289	2.05027e-72	7	LOC107453975	FK506-binding protein 2	PROTEIN_CODING	37449	Fkbp14	1.36e-81
3.08557e-76	0.364858	0.275	0.076	5.83821e-72	7	LOC107438548	uncharacterized LOC107438548	PROTEIN_CODING
3.63406e-76	0.77133	0.906	0.725	6.87601e-72	7	LOC107440397	irregular chiasm C-roughest protein	PROTEIN_CODING	31292	kirre	5.36e-140
7.36474e-76	0.326937	0.296	0.087	1.39348e-71	7	LOC107451496	cAMP-dependent protein kinase catalytic subunit 3-like	PROTEIN_CODING	39733	Pka-C3	1.19e-153
8.63563e-76	0.758861	0.534	0.258	1.63395e-71	7	LOC107451494	uncharacterized LOC107451494	PROTEIN_CODING	38531	dyl	1.75e-174
1.6647e-75	0.639255	0.328	0.105	3.14977e-71	7	LOC107449509	paired box protein Pax-6	PROTEIN_CODING	39419	eyg	1.88e-103
5.1833e-75	0.319121	0.242	0.062	9.80732e-71	7	LOC107451385	chitin synthase chs-2	PROTEIN_CODING	45884	kkv	0
5.40296e-75	0.576497	0.808	0.519	1.02229e-70	7	LOC107439363	uncharacterized LOC107439363	PROTEIN_CODING
5.49783e-75	0.28299	0.183	0.038	1.04025e-70	7	LOC107448738	uncharacterized LOC107448738	PROTEIN_CODING
6.78023e-73	0.408139	0.409	0.158	1.28289e-68	7	LOC107457565	chaoptin	PROTEIN_CODING	43552	CG7896	5.45e-222
8.22351e-73	0.920284	0.761	0.498	1.55597e-68	7	LOC107444068	serine-rich adhesin for platelets	PROTEIN_CODING	42080	Mur89F	3.37e-169
9.42128e-73	0.578594	0.712	0.423	1.7826e-68	7	LOC107455850	transmembrane protein 178B	PROTEIN_CODING	32761	CG6398	3.49e-80
2.55668e-72	0.296958	0.265	0.074	4.83749e-68	7	LOC107436135	uncharacterized LOC107436135	PROTEIN_CODING	38558	NT1	1.58e-34
1.95934e-71	0.431763	0.438	0.178	3.70726e-67	7	LOC107451910	diacylglycerol lipase-beta	PROTEIN_CODING
4.72432e-71	0.545774	0.466	0.198	8.93889e-67	7	LOC107443800	solute carrier organic anion transporter family member 74D	PROTEIN_CODING
6.07349e-71	0.460673	0.421	0.167	1.14917e-66	7	LOC107438986	neprilysin-2-like	PROTEIN_CODING	40588	Nep2	1.17e-231
6.4609e-71	0.41733	0.379	0.138	1.22247e-66	7	LOC107441258	CUB and sushi domain-containing protein 1	PROTEIN_CODING	32162	fw	3.56e-298
7.01865e-70	0.430545	0.348	0.122	1.328e-65	7	LOC107437399	protein masquerade	PROTEIN_CODING
2.75371e-69	0.406605	0.375	0.14	5.21029e-65	7	LOC107454941	ETS homologous factor	PROTEIN_CODING
6.52026e-68	0.420989	0.389	0.151	1.2337e-63	7	LOC107449501	uncharacterized LOC107449501	PROTEIN_CODING	44011	pwn	7.59e-85
7.9963e-68	0.595776	0.665	0.38	1.51298e-63	7	LOC107455064	apoptosis-stimulating of p53 protein 1	PROTEIN_CODING	37422	ASPP	1.3e-164
9.29731e-67	0.285264	0.268	0.08	1.75914e-62	7	LOC107456849	protein Skeletor	PROTEIN_CODING	47137	knk	1.03e-206
1.66936e-66	0.467933	0.455	0.198	3.1586e-62	7	LOC107450794	ATP-binding cassette sub-family G member 8	PROTEIN_CODING	42975	CG31121	3.85e-157
3.04918e-66	0.473926	0.475	0.213	5.76936e-62	7	LOC107443979	cyclic AMP response element-binding protein A	PROTEIN_CODING	39682	CrebA	3.4e-67
1.12974e-65	0.533151	0.691	0.395	2.13759e-61	7	LOC107457179	CD109 antigen	PROTEIN_CODING	34044	Tep2	2.18e-288
3.56145e-65	0.403449	0.428	0.179	6.73862e-61	7	LOC107453449	uncharacterized LOC107453449	PROTEIN_CODING	41835	CG31344	3.26e-30
4.3907e-65	0.484221	0.508	0.239	8.30765e-61	7	LOC107442242	beta-hexosaminidase subunit beta	PROTEIN_CODING	38528	Hexo1	4.13e-67
8.57904e-65	0.524719	0.931	0.779	1.62324e-60	7	LOC107449304	innexin inx2-like	PROTEIN_CODING
1.11291e-64	0.601541	0.805	0.587	2.10574e-60	7	LOC107454767	translocon-associated protein subunit gamma	PROTEIN_CODING	34314	CG5885	1.81e-81
2.43605e-64	0.691655	0.585	0.302	4.60925e-60	7	LOC107438659	protein O-mannosyl-transferase TMTC2	PROTEIN_CODING
6.19209e-64	0.374004	0.223	0.06	1.17161e-59	7	LOC107438039	uncharacterized LOC107438039	PROTEIN_CODING
1.62992e-63	0.559886	0.747	0.508	3.08398e-59	7	LOC107439636	protein transport protein Sec61 subunit alpha	PROTEIN_CODING	33905	Sec61alpha	2.98e-301
1.90802e-62	0.415576	0.31	0.108	3.61017e-58	7	LOC107449551	probable cytochrome P450 49a1	PROTEIN_CODING
2.26452e-62	0.531352	0.587	0.319	4.28469e-58	7	LOC107441235	tyrosine kinase receptor Cad96Ca	PROTEIN_CODING	43026	Cad96Ca	2.08e-166
4.1533e-62	0.557578	0.884	0.705	7.85847e-58	7	LOC107437753	endoplasmin	PROTEIN_CODING	43354	Gp93	0
6.41956e-62	0.260656	0.229	0.064	1.21464e-57	7	LOC107440592	uncharacterized LOC107440592	PROTEIN_CODING
2.15799e-61	0.266363	0.262	0.081	4.08314e-57	7	LOC122272674	uncharacterized LOC122272674	ncRNA	NA
7.59415e-61	0.527687	0.7	0.437	1.43689e-56	7	LOC107447326	uncharacterized LOC107447326	PROTEIN_CODING
2.08005e-60	0.443375	0.542	0.274	3.93566e-56	7	LOC107442148	frizzled-4	PROTEIN_CODING
6.82385e-60	0.531258	0.695	0.444	1.29114e-55	7	LOC107451692	translocon-associated protein subunit alpha	PROTEIN_CODING	326234	l(1)G0320	2.21e-76
2.56109e-59	0.457304	0.509	0.254	4.84584e-55	7	LOC107453848	very-long-chain 3-oxoacyl-CoA reductase-B	PROTEIN_CODING	31703	spidey	4.45e-68
2.68451e-59	0.480787	0.512	0.259	5.07936e-55	7	LOC107453813	uncharacterized LOC107453813	PROTEIN_CODING
4.22195e-59	0.639946	0.368	0.154	7.98835e-55	7	LOC107451319	uncharacterized LOC107451319	ncRNA	NA
1.72074e-58	0.386808	0.462	0.211	3.2558e-54	7	LOC107438423	uncharacterized LOC107438423	PROTEIN_CODING
2.3114e-57	0.400621	0.436	0.198	4.37339e-53	7	LOC107438430	protein dhs-3	PROTEIN_CODING	34627	firl	5.02e-63
2.40105e-57	0.434334	0.498	0.249	4.54303e-53	7	LOC107446122	translocating chain-associated membrane protein 1-like 1	PROTEIN_CODING	31042	TRAM	3.77e-90
3.49924e-57	0.343809	0.292	0.101	6.62092e-53	7	LOC107455646	uncharacterized LOC107455646	PROTEIN_CODING
1.02092e-56	0.523184	0.511	0.259	1.93169e-52	7	LOC107436691	uncharacterized LOC107436691	PROTEIN_CODING
1.92618e-56	0.477057	0.398	0.175	3.64453e-52	7	LOC107441572	uncharacterized LOC107441572	PROTEIN_CODING	39583	bbg	1.88e-33
4.11391e-56	0.27332	0.239	0.074	7.78393e-52	7	LOC107437031	transferrin	PROTEIN_CODING
1.23839e-55	0.294138	0.223	0.067	2.34316e-51	7	LOC107448802	aldehyde dehydrogenase, dimeric NADP-preferring-like	PROTEIN_CODING
1.58409e-55	0.466592	0.628	0.371	2.99726e-51	7	LOC107440583	uncharacterized LOC107440583	PROTEIN_CODING	31339	ec	5.56e-189
7.85054e-55	0.556335	0.415	0.185	1.4854e-50	7	LOC107457395	aryl hydrocarbon receptor protein 1-like	PROTEIN_CODING
8.31523e-55	0.409694	0.388	0.168	1.57332e-50	7	LOC107453026	uncharacterized LOC107453026	PROTEIN_CODING
1.21174e-54	0.679947	0.249	0.082	2.29273e-50	7	LOC107449530	monocarboxylate transporter 10	PROTEIN_CODING	33600	CG10019	5.72e-97
4.46189e-54	0.453445	0.941	0.778	8.44235e-50	7	LOC107438772	POU domain, class 2, transcription factor 3	PROTEIN_CODING	34669	nub	7.74e-91
5.02303e-54	0.591318	0.765	0.554	9.50407e-50	7	LOC107443667	serine/threonine-protein kinase PLK1	PROTEIN_CODING
7.96305e-54	0.306537	0.318	0.12	1.50669e-49	7	LOC107441256	transmembrane protein 68	PROTEIN_CODING
1.10751e-53	0.368019	0.448	0.207	2.09552e-49	7	LOC107448572	zinc transporter ZIP3	PROTEIN_CODING
5.18152e-52	0.445034	0.525	0.282	9.80396e-48	7	LOC107438897	cadherin-23	PROTEIN_CODING	39936	Cad74A	0
1.32076e-51	0.417613	0.504	0.263	2.49901e-47	7	LOC107443364	uncharacterized LOC107443364	PROTEIN_CODING
1.32412e-51	0.273881	0.25	0.084	2.50536e-47	7	LOC107437338	SEC14-like protein 2	PROTEIN_CODING
3.54807e-51	0.475735	0.592	0.352	6.7133e-47	7	LOC107447528	tight junction protein ZO-1	PROTEIN_CODING	41062	pyd	6.22e-271
8.21335e-51	0.487809	0.579	0.339	1.55405e-46	7	LOC107444090	PDZ domain-containing protein 7	PROTEIN_CODING	31538	CG5921	9.33e-38
2.08489e-50	0.360679	0.406	0.186	3.94483e-46	7	LOC107449941	uncharacterized LOC107449941	ncRNA	NA
1.02284e-49	0.449519	0.701	0.458	1.93531e-45	7	LOC107443710	cadherin-related tumor suppressor	PROTEIN_CODING	33627	ft	0
1.87887e-49	0.293782	0.273	0.1	3.55501e-45	7	LOC107439482	dehydrogenase/reductase SDR family member on chromosome X	PROTEIN_CODING	37301	CG11200	2.7e-59
5.85217e-49	0.251051	0.255	0.088	1.10729e-44	7	LOC107437670	bone morphogenetic protein 3	PROTEIN_CODING
7.50042e-47	0.633302	0.651	0.427	1.41915e-42	7	LOC107457180	protein jagged-1	PROTEIN_CODING	43275	Ser	1.18e-298
1.66968e-46	0.649848	0.737	0.537	3.1592e-42	7	LOC107438714	transcriptional activator cubitus interruptus-like	PROTEIN_CODING	43767	ci	3.73e-122
2.69891e-46	0.616739	0.389	0.19	5.10661e-42	7	LOC107439531	uncharacterized LOC107439531	PROTEIN_CODING
1.24626e-45	0.278617	0.276	0.105	2.35804e-41	7	LOC107449550	myc box-dependent-interacting protein 1	PROTEIN_CODING	36383	Amph	6.28e-125
1.30853e-45	0.285927	0.187	0.056	2.47586e-41	7	LOC107443855	phenoloxidase-activating factor 2	PROTEIN_CODING
1.20647e-44	0.401252	0.239	0.086	2.28276e-40	7	LOC107450815	papilin	PROTEIN_CODING
1.27235e-44	0.399896	0.837	0.623	2.4074e-40	7	LOC107439303	hemicentin-2	PROTEIN_CODING
3.40206e-44	0.262488	0.252	0.093	6.43703e-40	7	LOC107448317	glutaminyl-peptide cyclotransferase	PROTEIN_CODING	40270	isoQC	7.95e-84
3.81047e-44	0.335538	0.306	0.126	7.20978e-40	7	LOC107451021	protein scabrous	PROTEIN_CODING	36411	sca	8.11e-69
5.72452e-44	0.485647	0.618	0.384	1.08314e-39	7	LOC107438641	transcription factor Sox-13	PROTEIN_CODING
1.34663e-43	0.340923	0.232	0.082	2.54796e-39	7	LOC107437618	uncharacterized LOC107437618	PROTEIN_CODING	41246	CG12814	6.04e-90
2.89766e-42	0.42231	0.614	0.391	5.48267e-38	7	LOC107455563	transmembrane emp24 domain-containing protein 10	PROTEIN_CODING	42996	bai	9.35e-75
3.35676e-42	0.325635	0.33	0.147	6.35132e-38	7	LOC107448596	intracellular coagulation inhibitor 3	PROTEIN_CODING
1.61429e-41	0.291728	0.318	0.137	3.0544e-37	7	LOC107448812	carboxypeptidase M	PROTEIN_CODING	32652	CG4678	3.13e-166
3.0517e-41	0.352283	0.412	0.208	5.77412e-37	7	LOC107453622	ankyrin repeat and BTB/POZ domain-containing protein 2	PROTEIN_CODING	2768995	CG43980	0
3.42421e-41	0.300916	0.363	0.169	6.47894e-37	7	LOC107452185	LHFPL tetraspan subfamily member 3 protein	PROTEIN_CODING	38251	Tmhs	1.56e-71
5.03982e-41	0.402428	0.622	0.406	9.53584e-37	7	LOC107449842	insulin-like peptide receptor	PROTEIN_CODING
5.3703e-41	0.421484	0.765	0.577	1.01612e-36	7	LOC107449275	innexin inx2	PROTEIN_CODING	31646	Inx2	4.28e-141
6.02693e-41	0.362097	0.521	0.296	1.14035e-36	7	LOC107439017	protein bark beetle	PROTEIN_CODING	33604	bark	0
7.35388e-41	0.416118	0.68	0.46	1.39143e-36	7	LOC107445248	calsyntenin-1	PROTEIN_CODING	43824	Cals	3.41e-186
1.80955e-40	0.363503	0.288	0.12	3.42384e-36	7	LOC107452034	uncharacterized LOC107452034	PROTEIN_CODING
3.65264e-40	0.296713	0.315	0.138	6.91117e-36	7	LOC107439218	uncharacterized LOC107439218	PROTEIN_CODING
5.87476e-40	0.549991	0.443	0.244	1.11156e-35	7	LOC107443623	transcription factor AP-2-beta	PROTEIN_CODING	40398	TfAP-2	6.79e-121
7.81077e-40	0.285442	0.368	0.174	1.47787e-35	7	LOC107439664	transmembrane emp24 domain-containing protein 2	PROTEIN_CODING	31382	CHOp24	1.72e-77
1.8512e-39	0.346837	0.332	0.156	3.50266e-35	7	LOC107451586	graves disease carrier protein	PROTEIN_CODING
2.05177e-39	0.416786	0.684	0.476	3.88215e-35	7	LOC107449037	uncharacterized LOC107449037	PROTEIN_CODING
5.99653e-39	0.45715	0.416	0.226	1.1346e-34	7	LOC107437626	protein obstructor-E	PROTEIN_CODING
1.46323e-38	0.420399	0.557	0.338	2.76858e-34	7	LOC107454760	ankyrin repeat domain-containing protein 6	PROTEIN_CODING	36139	dgo	9.79e-91
5.44438e-38	0.29114	0.343	0.161	1.03013e-33	7	LOC107436245	polypeptide N-acetylgalactosaminyltransferase 1	PROTEIN_CODING	36717	Pgant1	2.22e-157
1.80437e-37	0.430633	0.704	0.504	3.41406e-33	7	LOC107448643	protein disulfide-isomerase A6 homolog	PROTEIN_CODING	34976	CaBP1	2.72e-172
1.12203e-36	0.288229	0.352	0.169	2.123e-32	7	LOC107451304	uncharacterized LOC107451304	PROTEIN_CODING
1.60149e-36	0.405962	0.548	0.336	3.03019e-32	7	LOC107445619	netrin receptor UNC5C	PROTEIN_CODING	36703	unc-5	5.61e-130
1.67114e-36	0.431392	0.652	0.454	3.16197e-32	7	LOC107445694	unconventional myosin-Vb	PROTEIN_CODING	34179	d	0
3.26883e-36	0.474746	0.395	0.213	6.18495e-32	7	LOC107455863	hormone receptor 4	PROTEIN_CODING	31162	Hr4	2.57e-124
6.99449e-36	0.436021	0.712	0.542	1.32343e-31	7	LOC107453528	spectrin beta chain, non-erythrocytic 1	PROTEIN_CODING	38418	kst	0
5.84304e-35	0.263831	0.165	0.053	1.10556e-30	7	LOC107437455	hemicentin-2	PROTEIN_CODING
8.90226e-35	0.371185	0.515	0.315	1.6844e-30	7	LOC107443591	BMP and activin membrane-bound inhibitor homolog	PROTEIN_CODING
1.03133e-34	0.305851	0.406	0.218	1.95137e-30	7	LOC107445059	signal recognition particle receptor subunit alpha	PROTEIN_CODING	47251	SrpRalpha	8.59e-218
1.39285e-34	0.293321	0.263	0.112	2.63541e-30	7	LOC107446375	carboxypeptidase D	PROTEIN_CODING
4.01459e-34	0.336629	0.189	0.068	7.596e-30	7	LOC107442591	peroxidase-like	PROTEIN_CODING
4.27519e-34	0.315886	0.411	0.221	8.08908e-30	7	LOC107454270	putative polypeptide N-acetylgalactosaminyltransferase 9	PROTEIN_CODING	246627	Pgant9	2.23e-260
4.46398e-34	0.397764	0.741	0.572	8.44629e-30	7	LOC107455328	translocation protein SEC62	PROTEIN_CODING	34333	Trp1	1.04e-86
1.15016e-33	0.260208	0.298	0.137	2.17622e-29	7	LOC107455357	alpha-tocopherol transfer protein-like	PROTEIN_CODING	35226	CG10026	2.21e-47
1.46714e-33	0.375979	0.506	0.312	2.77597e-29	7	LOC107456919	minor histocompatibility antigen H13	PROTEIN_CODING	33227	Spp	1.62e-139
3.19843e-33	0.381968	0.557	0.356	6.05175e-29	7	LOC107441830	fringe glycosyltransferase	PROTEIN_CODING	40314	fng	3.65e-125
6.64892e-33	0.362938	0.521	0.329	1.25804e-28	7	LOC107439728	transmembrane emp24 domain-containing protein eca	PROTEIN_CODING	41177	eca	2.31e-112
1.12672e-32	0.33522	0.494	0.295	2.13187e-28	7	LOC107449648	CD109 antigen	PROTEIN_CODING	44071	Mcr	0
2.23328e-32	0.268103	0.323	0.158	4.22559e-28	7	LOC107440946	protein jagunal	PROTEIN_CODING
3.10544e-32	0.353536	0.528	0.33	5.87581e-28	7	LOC107443047	serine/threonine-protein kinase 17A	PROTEIN_CODING	32097	Drak	7.98e-91
5.29775e-32	0.404593	0.745	0.561	1.00239e-27	7	LOC107443592	nephrin	PROTEIN_CODING	44097	sns	2.64e-293
1.47244e-31	0.345813	0.638	0.442	2.786e-27	7	LOC107457153	filamin-A	PROTEIN_CODING	43997	jbug	0
1.47416e-31	0.357232	0.508	0.32	2.78925e-27	7	LOC107456718	translocon-associated protein subunit delta	PROTEIN_CODING	45680	Tapdelta	8.04e-24
1.92339e-31	0.411785	0.242	0.103	3.63924e-27	7	LOC107445839	zinc finger protein 423	PROTEIN_CODING	36609	Oaz	5.07e-161
1.4462e-30	0.272749	0.395	0.217	2.73636e-26	7	LOC107438376	cadherin-87A	PROTEIN_CODING	41441	Cad87A	0
2.02519e-30	0.267878	0.309	0.152	3.83187e-26	7	LOC107457322	uncharacterized LOC107457322	PROTEIN_CODING
2.31998e-30	0.407509	0.621	0.433	4.38963e-26	7	LOC107436343	RNA polymerase II elongation factor ELL	PROTEIN_CODING	40171	Su(Tpl)	1.31e-66
4.613e-30	0.290814	0.368	0.198	8.72825e-26	7	LOC107453863	uncharacterized LOC107453863	PROTEIN_CODING	39228	klu	4.73e-76
1.85644e-29	0.30061	0.461	0.279	3.51257e-25	7	LOC107437964	translocation protein SEC63 homolog	PROTEIN_CODING	38819	Sec63	1.13e-246
1.98977e-29	0.330345	0.495	0.311	3.76484e-25	7	LOC107453887	translocon-associated protein subunit beta	PROTEIN_CODING	39768	SsRbeta	2.33e-56
2.57198e-29	0.387466	0.617	0.418	4.86644e-25	7	LOC107440570	uncharacterized LOC107440570	PROTEIN_CODING
5.39623e-29	0.278059	0.363	0.197	1.02102e-24	7	LOC107450013	multiple coagulation factor deficiency protein 2 homolog	PROTEIN_CODING	42463	CG17271	2.19e-46
6.21963e-29	0.27352	0.199	0.08	1.17682e-24	7	LOC107454291	protein obstructor-E	PROTEIN_CODING	40745	Gasp	9.55e-96
6.49861e-29	0.322103	0.481	0.297	1.2296e-24	7	LOC107453617	endoplasmic reticulum chaperone BiP	PROTEIN_CODING	32133	Hsc70-3	0
8.95163e-29	0.358598	0.67	0.485	1.69374e-24	7	LOC107456361	uncharacterized LOC107456361	PROTEIN_CODING	32119	bif	2.19e-12
1.32727e-28	0.346855	0.27	0.131	2.51132e-24	7	LOC107441380	frizzled-4	PROTEIN_CODING
1.61345e-28	0.269631	0.363	0.196	3.05281e-24	7	LOC107448699	heat shock factor protein	PROTEIN_CODING
2.81006e-28	0.339973	0.2	0.083	5.31691e-24	7	LOC107438527	transmembrane protease serine 3	PROTEIN_CODING
3.34523e-28	0.365802	0.253	0.12	6.32951e-24	7	LOC107453587	L-sorbose 1-dehydrogenase	PROTEIN_CODING
3.78882e-28	0.341025	0.514	0.334	7.16884e-24	7	LOC107455363	dolichyl-diphosphooligosaccharide--protein glycosyltransferase subunit 2	PROTEIN_CODING	37029	OstDelta	2.78e-116
2.78967e-27	0.371907	0.753	0.613	5.27833e-23	7	LOC107449044	uncharacterized LOC107449044	PROTEIN_CODING
3.85869e-27	0.339635	0.595	0.413	7.30103e-23	7	LOC107447751	protein disulfide-isomerase A3	PROTEIN_CODING	36270	ERp60	1.65e-172
4.37419e-27	0.26219	0.363	0.2	8.27641e-23	7	LOC107443954	protein disulfide-isomerase A4	PROTEIN_CODING
6.31205e-27	0.326083	0.701	0.525	1.1943e-22	7	LOC107446074	glypican-5	PROTEIN_CODING	39013	dally	1.16e-64
1.3734e-26	0.331766	0.278	0.138	2.59861e-22	7	LOC107455600	inverted formin-2	PROTEIN_CODING	3346238	form3	2.2e-246
2.39178e-26	0.407671	0.233	0.107	4.52549e-22	7	LOC107445649	protein Wnt-1	PROTEIN_CODING
3.1271e-26	0.298624	0.558	0.377	5.91679e-22	7	LOC107455788	calumenin-A	PROTEIN_CODING	38145	scf	1.26e-109
1.4015e-25	0.28748	0.534	0.358	2.65178e-21	7	LOC107447038	probable signal peptidase complex subunit 2	PROTEIN_CODING	32095	Spase25	5.23e-44
2.25215e-25	0.302874	0.536	0.368	4.2613e-21	7	LOC107451987	dnaJ homolog shv	PROTEIN_CODING	33220	shv	2.49e-166
2.47941e-25	0.365645	0.243	0.117	4.69129e-21	7	LOC107437958	uncharacterized LOC107437958	PROTEIN_CODING
3.12203e-25	0.362602	0.465	0.3	5.90719e-21	7	LOC107450100	homeobox protein DLX-6-like	PROTEIN_CODING	37973	Dll	7.76e-56
5.58251e-25	0.256864	0.448	0.274	1.05627e-20	7	LOC107436110	signal peptidase complex subunit 3	PROTEIN_CODING	42885	Spase22-23	8.97e-80
5.601e-24	0.295056	0.416	0.255	1.05976e-19	7	LOC107436447	sex comb on midleg-like protein 4	PROTEIN_CODING	34530	Samuel	1.52e-25
7.95159e-24	0.333564	0.472	0.314	1.50452e-19	7	LOC107452650	very low-density lipoprotein receptor	PROTEIN_CODING	2768687	LpR1	3.04e-287
1.04345e-23	0.387635	0.522	0.35	1.97431e-19	7	LOC107447219	hemicentin-2	PROTEIN_CODING
1.3858e-23	0.371962	0.391	0.237	2.62208e-19	7	LOC107456324	LIX1-like protein	PROTEIN_CODING	34405	lft	1.84e-121
1.41539e-23	0.286069	0.438	0.273	2.67807e-19	7	LOC107447253	PR domain zinc finger protein 1	PROTEIN_CODING	38638	Blimp-1	1.51e-155
1.85502e-23	0.256043	0.471	0.294	3.50989e-19	7	LOC107449243	kin of IRRE-like protein 1	PROTEIN_CODING	50003	CG45263	3.32e-131
4.2131e-23	0.297809	0.647	0.469	7.97161e-19	7	LOC107449387	semaphorin-1A	PROTEIN_CODING
4.534e-23	0.323579	0.239	0.117	8.57879e-19	7	LOC107438991	uncharacterized LOC107438991	PROTEIN_CODING
8.33853e-23	0.297995	0.957	0.908	1.57773e-18	7	LOC107436894	zinc finger protein rotund	PROTEIN_CODING
1.59368e-22	0.262773	0.239	0.117	3.01541e-18	7	LOC107436533	Kruppel-like factor 3	PROTEIN_CODING
4.09674e-22	0.293206	0.498	0.341	7.75144e-18	7	LOC107441863	SPARC	PROTEIN_CODING	43230	SPARC	3.17e-88
1.0214e-21	0.266415	0.524	0.364	1.93259e-17	7	LOC107443147	calcium-transporting ATPase sarcoplasmic/endoplasmic reticulum type	PROTEIN_CODING
1.28396e-21	0.350875	0.486	0.329	2.42938e-17	7	LOC107436695	mucin-17	PROTEIN_CODING
1.28528e-21	0.323128	0.71	0.563	2.43187e-17	7	LOC107457414	neutral and basic amino acid transport protein rBAT	PROTEIN_CODING
1.76629e-21	0.276778	0.475	0.321	3.342e-17	7	LOC107440627	transmembrane protein 214-B	PROTEIN_CODING	34514	CG33129	1.44e-42
2.53229e-21	0.329434	0.595	0.439	4.79134e-17	7	LOC107440424	CCR4-NOT transcription complex subunit 6-like	PROTEIN_CODING	42880	twin	6.67e-209
2.56012e-21	0.253202	0.402	0.247	4.84401e-17	7	LOC107444593	uncharacterized LOC107444593	PROTEIN_CODING
3.32677e-21	0.255624	0.359	0.215	6.29457e-17	7	LOC107444096	putative uncharacterized protein DDB_G0291812	PROTEIN_CODING
3.86214e-21	0.33262	0.657	0.505	7.30756e-17	7	LOC107442769	neurogenic locus Notch protein	PROTEIN_CODING
5.34905e-21	0.43267	0.492	0.339	1.01209e-16	7	LOC107450980	T-box transcription factor TBX3-like	PROTEIN_CODING
1.02296e-20	0.295251	0.428	0.28	1.93554e-16	7	LOC107442105	uncharacterized LOC107442105	PROTEIN_CODING
1.3821e-20	0.299567	0.674	0.525	2.61508e-16	7	LOC107454259	protocadherin-like wing polarity protein stan	PROTEIN_CODING	36125	stan	0
1.44499e-20	0.270582	0.754	0.61	2.73407e-16	7	LOC107436381	protein BCL9 homolog	PROTEIN_CODING	43791	lgs	1.54e-57
2.46477e-20	0.308329	0.232	0.117	4.66358e-16	7	LOC107442309	protein Wnt-7b-like	PROTEIN_CODING
2.88244e-20	0.305058	0.863	0.778	5.45387e-16	7	LOC107436304	ADP-ribosylation factor 1-like	PROTEIN_CODING	40506	Arf79F	7.21e-106
2.90828e-20	0.30142	0.893	0.82	5.50275e-16	7	LOC107437627	cyclic AMP-dependent transcription factor ATF-4	PROTEIN_CODING	47767	crc	7.08e-06
3.41877e-20	0.479685	0.371	0.236	6.46866e-16	7	LOC107456799	collagen alpha-1(XV) chain	PROTEIN_CODING	38769	Mp	1.89e-212
4.23223e-20	0.261111	0.452	0.299	8.0078e-16	7	LOC107443428	uncharacterized LOC107443428	PROTEIN_CODING	40522	CG12581	9.19e-104
9.59403e-20	0.28216	0.455	0.307	1.81529e-15	7	LOC107437956	semaphorin-5A	PROTEIN_CODING
1.62895e-19	0.345801	0.325	0.189	3.08213e-15	7	LOC107448374	homeobox protein aristaless	PROTEIN_CODING	33208	al	2.94e-57
4.90348e-19	0.278428	0.476	0.328	9.27788e-15	7	LOC107437486	mesencephalic astrocyte-derived neurotrophic factor homolog	PROTEIN_CODING	41983	Manf	5.2e-66
5.54989e-19	0.253528	0.464	0.314	1.0501e-14	7	LOC107444181	dolichyl-diphosphooligosaccharide--protein glycosyltransferase subunit 1	PROTEIN_CODING	2768916	CG33303	1.55e-132
1.19535e-18	0.255769	0.774	0.652	2.26173e-14	7	LOC107440642	plexin-A2	PROTEIN_CODING	43832	PlexA	0
2.05959e-18	0.251761	0.415	0.273	3.89695e-14	7	LOC107441084	low-density lipoprotein receptor-related protein 2	PROTEIN_CODING	8674055	mgl	0
1.5678e-17	0.27842	0.984	0.949	2.96643e-13	7	LOC107457317	uncharacterized protein DDB_G0286299	PROTEIN_CODING
2.9612e-17	0.29773	0.516	0.379	5.60289e-13	7	LOC107454103	nucleobindin-2	PROTEIN_CODING	39978	NUCB1	9.38e-120
3.06243e-17	0.255264	0.484	0.345	5.79443e-13	7	LOC107437507	dolichyl-diphosphooligosaccharide--protein glycosyltransferase 48 kDa subunit	PROTEIN_CODING	31849	Ost48	1.85e-171
3.9639e-17	0.398008	0.18	0.09	7.50009e-13	7	LOC107436764	follistatin	PROTEIN_CODING	2768836	Fs	4.79e-44
7.35045e-17	0.402113	0.558	0.421	1.39078e-12	7	LOC107437991	netrin receptor UNC5C	PROTEIN_CODING
1.26692e-16	0.268488	0.618	0.484	2.39715e-12	7	LOC107450737	glycoprotein 3-alpha-L-fucosyltransferase A	PROTEIN_CODING	39653	FucTA	4.12e-130
4.66743e-16	0.305067	0.445	0.315	8.83125e-12	7	LOC107448645	transcription factor Sp9	PROTEIN_CODING	31913	Sp1	1.99e-134
1.77447e-15	0.264344	0.615	0.476	3.35747e-11	7	LOC107449611	protein dachsous	PROTEIN_CODING	33245	ds	0
2.00087e-15	0.312118	0.342	0.226	3.78585e-11	7	LOC122268213	silk gland factor 3-like	PROTEIN_CODING
6.70631e-15	0.288428	0.423	0.303	1.2689e-10	7	LOC107453922	four-jointed box protein 1	PROTEIN_CODING
2.28272e-14	0.27961	0.166	0.084	4.31914e-10	7	LOC107447185	protein Wnt-7b-like	PROTEIN_CODING	35975	Wnt2	2.75e-119
2.7377e-13	0.255011	0.508	0.391	5.18001e-09	7	LOC107456960	suppressor of cytokine signaling 2	PROTEIN_CODING
3.34913e-13	0.253461	0.182	0.099	6.33689e-09	7	LOC107451627	T-cell leukemia homeobox protein 3	PROTEIN_CODING
1.28516e-12	0.388093	0.757	0.686	2.43165e-08	7	LOC107443238	cold and drought-regulated protein CORA	PROTEIN_CODING
2.13054e-11	0.299485	0.422	0.318	4.03119e-07	7	LOC107438015	growth arrest-specific protein 1	PROTEIN_CODING
0	1.0392	0.536	0.087	0	8	LOC107452295	uncharacterized LOC107452295	PROTEIN_CODING
1.28091e-247	1.30605	0.665	0.189	2.4236e-243	8	LOC107443800	solute carrier organic anion transporter family member 74D	PROTEIN_CODING
2.34048e-228	1.38294	0.883	0.397	4.42843e-224	8	LOC110283103	protein trachealess-like	PROTEIN_CODING
4.72434e-228	1.05585	0.421	0.074	8.93893e-224	8	LOC107456132	transcription factor GATA-4	PROTEIN_CODING	44849	pnr	6.49e-70
1.17581e-206	0.663012	0.367	0.06	2.22475e-202	8	LOC107439679	uncharacterized LOC107439679	PROTEIN_CODING	44849	pnr	5.96e-64
1.67579e-163	0.78994	0.461	0.116	3.17077e-159	8	LOC107440842	zinc finger protein ush	PROTEIN_CODING
5.62997e-142	1.32392	0.672	0.298	1.06525e-137	8	LOC107438659	protein O-mannosyl-transferase TMTC2	PROTEIN_CODING
4.60591e-130	0.566826	0.442	0.126	8.71483e-126	8	LOC107445775	rho GTPase-activating protein 29	PROTEIN_CODING
9.77542e-116	1.49848	0.811	0.495	1.84961e-111	8	LOC107444068	serine-rich adhesin for platelets	PROTEIN_CODING	42080	Mur89F	3.37e-169
1.16752e-113	2.22023	0.892	0.709	2.20907e-109	8	LOC107436697	von Willebrand factor C and EGF domain-containing protein	PROTEIN_CODING	34490	CG31869	2.5e-28
2.69493e-102	0.445567	0.324	0.084	5.09907e-98	8	LOC107443636	uncharacterized LOC107443636	PROTEIN_CODING
5.99393e-98	0.784833	0.725	0.379	1.13411e-93	8	LOC107438641	transcription factor Sox-13	PROTEIN_CODING
3.01148e-90	1.29693	0.97	0.909	5.69801e-86	8	LOC107449346	uncharacterized LOC107449346	PROTEIN_CODING
9.05234e-81	0.453873	0.147	0.024	1.71279e-76	8	LOC107440096	SCY1-like protein 2	PROTEIN_CODING	5740442	bma	6.61e-230
5.36703e-80	0.575344	0.282	0.079	1.0155e-75	8	LOC107438527	transmembrane protease serine 3	PROTEIN_CODING
1.09758e-79	0.747276	0.659	0.361	2.07672e-75	8	LOC107446178	elongation of very long chain fatty acids protein 7	PROTEIN_CODING
5.33882e-72	0.785899	0.633	0.345	1.01016e-67	8	LOC107456449	acyl-CoA Delta-9 desaturase	PROTEIN_CODING	41629	CG8630	3.35e-117
6.03497e-71	0.811427	0.496	0.232	1.14188e-66	8	LOC107456324	LIX1-like protein	PROTEIN_CODING	34405	lft	1.84e-121
1.14491e-70	0.597012	0.584	0.297	2.16629e-66	8	LOC107446858	patched domain-containing protein 3	PROTEIN_CODING	35546	Ptr	2.54e-272
4.03999e-70	1.14926	0.454	0.211	7.64406e-66	8	LOC107445173	endochitinase	PROTEIN_CODING	41687	Cht5	1.91e-169
4.53582e-70	0.855729	0.578	0.305	8.58223e-66	8	LOC107448880	endothelial transcription factor GATA-2-like	PROTEIN_CODING	40962	grn	1.12e-100
2.3137e-69	0.676122	0.321	0.109	4.37775e-65	8	LOC107438880	uncharacterized LOC107438880	PROTEIN_CODING
3.27825e-69	0.602556	0.834	0.582	6.20278e-65	8	LOC107441179	protein grainyhead	PROTEIN_CODING	37038	grh	2.49e-168
5.15582e-69	0.50024	0.439	0.178	9.75534e-65	8	LOC107452584	secreted frizzled-related protein 5	PROTEIN_CODING
2.21041e-66	0.331915	0.224	0.059	4.18232e-62	8	LOC107449664	blastula protease 10	PROTEIN_CODING
3.64972e-66	0.549844	0.395	0.16	6.90564e-62	8	LOC107447415	protein masquerade	PROTEIN_CODING	38499	mas	2.61e-131
6.66745e-66	0.389524	0.269	0.081	1.26155e-61	8	LOC107454842	receptor-type guanylate cyclase Gyc76C	PROTEIN_CODING
3.07697e-64	0.605206	0.484	0.224	5.82193e-60	8	LOC107448655	BMP-binding endothelial regulator protein	PROTEIN_CODING	45280	cv-2	3.69e-151
5.58248e-64	0.502663	0.543	0.267	1.05626e-59	8	LOC107447991	CD151 antigen	PROTEIN_CODING	39995	Tsp74F	5.88e-63
3.2165e-61	0.446965	0.445	0.199	6.08594e-57	8	LOC107450794	ATP-binding cassette sub-family G member 8	PROTEIN_CODING	42975	CG31121	3.85e-157
1.79938e-60	0.457708	0.351	0.136	3.40461e-56	8	LOC107443634	platelet glycoprotein 4	PROTEIN_CODING
5.41343e-60	0.472518	0.61	0.333	1.02428e-55	8	LOC107445619	netrin receptor UNC5C	PROTEIN_CODING	36703	unc-5	5.61e-130
8.25829e-59	0.604085	0.421	0.188	1.56255e-54	8	LOC107439948	serine protease filzig	PROTEIN_CODING	35904	Np	1.92e-128
1.75598e-58	0.556728	0.757	0.503	3.32249e-54	8	LOC107454846	RNA-binding protein fusilli	PROTEIN_CODING	44095	fus	1.65e-202
5.38904e-58	0.619769	0.478	0.241	1.01966e-53	8	LOC107442242	beta-hexosaminidase subunit beta	PROTEIN_CODING	38528	Hexo1	4.13e-67
2.56767e-57	0.268756	0.195	0.052	4.85828e-53	8	LOC107449518	grainyhead-like protein 1 homolog	PROTEIN_CODING
4.72806e-56	0.609829	0.535	0.278	8.94597e-52	8	LOC107457033	homeotic protein ultrabithorax	PROTEIN_CODING	42034	Ubx	2.83e-55
1.33914e-54	0.843925	0.366	0.157	2.53379e-50	8	LOC107440918	myosin-2 heavy chain	PROTEIN_CODING
1.36285e-54	0.400206	0.26	0.088	2.57865e-50	8	LOC107437670	bone morphogenetic protein 3	PROTEIN_CODING
1.71844e-54	0.551604	0.578	0.326	3.25147e-50	8	LOC107439946	uncharacterized LOC107439946	PROTEIN_CODING	32447	CG9095	5.19e-261
6.68215e-53	0.422575	0.539	0.274	1.26433e-48	8	LOC107438912	mucin-17	PROTEIN_CODING
1.88361e-50	0.531505	0.468	0.234	3.56398e-46	8	LOC122270011	papilin-like	PROTEIN_CODING	43872	Ppn	0
3.07866e-50	0.431186	0.387	0.174	5.82513e-46	8	LOC107452992	hexosaminidase D	PROTEIN_CODING
8.1763e-50	0.43803	0.316	0.127	1.54704e-45	8	LOC107436928	sphingomyelin phosphodiesterase	PROTEIN_CODING
3.66784e-49	0.68052	0.582	0.362	6.93993e-45	8	LOC107453663	uncharacterized LOC107453663	PROTEIN_CODING	39007	CG13310	3.49e-62
2.50298e-48	0.502294	0.746	0.522	4.73588e-44	8	LOC107439363	uncharacterized LOC107439363	PROTEIN_CODING
5.91849e-47	0.849156	0.806	0.625	1.11984e-42	8	LOC107438554	muscleblind-like protein 2	PROTEIN_CODING
1.13171e-45	0.40117	0.322	0.136	2.14131e-41	8	LOC107455600	inverted formin-2	PROTEIN_CODING	3346238	form3	2.2e-246
7.45581e-45	0.327253	0.267	0.099	1.41071e-40	8	LOC122269545	carboxypeptidase A1-like	PROTEIN_CODING
8.97147e-45	0.415138	0.306	0.126	1.69749e-40	8	LOC107446100	transforming growth factor-beta-induced protein ig-h3	PROTEIN_CODING	41455	mfas	5.2e-82
4.64748e-44	0.424979	0.311	0.131	8.79351e-40	8	LOC107439315	iroquois-class homeodomain protein IRX-4	PROTEIN_CODING
1.30181e-43	0.561306	0.328	0.146	2.46315e-39	8	LOC107446902	uncharacterized LOC107446902	PROTEIN_CODING
5.60265e-43	0.463626	0.762	0.536	1.06008e-38	8	LOC107438714	transcriptional activator cubitus interruptus-like	PROTEIN_CODING	43767	ci	3.73e-122
7.42075e-43	0.322352	0.348	0.154	1.40408e-38	8	LOC107442137	uncharacterized LOC107442137	PROTEIN_CODING
7.86437e-43	0.456345	0.46	0.244	1.48802e-38	8	LOC107444593	uncharacterized LOC107444593	PROTEIN_CODING
1.34894e-41	0.490959	0.302	0.131	2.55232e-37	8	LOC107444033	sodium- and chloride-dependent GABA transporter 3	PROTEIN_CODING	43805	Gat	2.14e-206
1.35665e-41	0.836349	0.851	0.772	2.56691e-37	8	LOC107456260	uncharacterized LOC107456260	PROTEIN_CODING	36891	CG6426	3.9e-23
2.35627e-41	0.337608	0.418	0.209	4.45829e-37	8	LOC107448572	zinc transporter ZIP3	PROTEIN_CODING
2.43836e-41	0.308566	0.289	0.12	4.61362e-37	8	LOC107438705	SEC14-like protein 2	PROTEIN_CODING
3.29874e-41	0.371035	0.426	0.216	6.24154e-37	8	LOC107443979	cyclic AMP response element-binding protein A	PROTEIN_CODING	39682	CrebA	3.4e-67
3.51741e-40	0.28507	0.168	0.05	6.6553e-36	8	LOC107449253	LIM/homeobox protein Lhx9	PROTEIN_CODING
3.01763e-39	0.429362	0.96	0.908	5.70965e-35	8	LOC107437615	forkhead box protein P1	PROTEIN_CODING	41182	FoxP	2.06e-90
5.96255e-39	0.524597	0.201	0.072	1.12817e-34	8	LOC107449343	excitatory amino acid transporter	PROTEIN_CODING	33247	Eaat2	1.51e-144
6.12577e-39	0.307483	0.171	0.053	1.15906e-34	8	LOC107437455	hemicentin-2	PROTEIN_CODING
2.57121e-38	0.314625	0.186	0.062	4.86498e-34	8	LOC107438039	uncharacterized LOC107438039	PROTEIN_CODING
4.03109e-38	0.309921	0.405	0.203	7.62722e-34	8	LOC107447462	mucin-17	PROTEIN_CODING
4.98544e-38	0.300559	0.233	0.09	9.43296e-34	8	LOC107445428	BMP and activin membrane-bound inhibitor homolog	PROTEIN_CODING
8.86165e-38	0.377612	0.211	0.077	1.67671e-33	8	LOC122269680	uncharacterized LOC122269680	PROTEIN_CODING
1.01695e-37	0.525544	0.364	0.185	1.92417e-33	8	LOC107449848	apolipoprotein D	PROTEIN_CODING	36447	GLaz	8.3e-18
1.10774e-37	0.253242	0.21	0.075	2.09595e-33	8	LOC107437031	transferrin	PROTEIN_CODING
1.3158e-37	0.495028	0.436	0.234	2.48963e-33	8	LOC107447905	sal-like protein 1	PROTEIN_CODING	34569	salm	3.79e-142
2.34101e-37	0.378504	0.276	0.118	4.42942e-33	8	LOC107442813	uncharacterized LOC107442813	PROTEIN_CODING	32130	dy	3.49e-165
3.53617e-37	0.469322	0.627	0.427	6.69078e-33	8	LOC107455850	transmembrane protein 178B	PROTEIN_CODING	32761	CG6398	3.49e-80
7.19404e-37	0.264226	0.22	0.082	1.36118e-32	8	LOC107450847	tetratricopeptide repeat protein 39B-like	PROTEIN_CODING
4.19119e-35	0.350748	0.311	0.144	7.93014e-31	8	LOC107449348	glucose dehydrogenase [FAD, quinone]	PROTEIN_CODING
6.6452e-35	0.264277	0.27	0.115	1.25734e-30	8	LOC107441602	rhotekin-2	PROTEIN_CODING
1.67833e-34	0.339867	0.406	0.211	3.17557e-30	8	LOC107447500	uncharacterized LOC107447500	ncRNA	NA
4.35309e-34	0.585406	0.796	0.653	8.23648e-30	8	LOC107451406	spidroin-2	PROTEIN_CODING
9.28571e-34	0.308624	0.377	0.195	1.75695e-29	8	LOC107455611	ATP-binding cassette sub-family G member 5	PROTEIN_CODING	42976	CG11069	1.77e-149
1.24761e-32	0.379182	0.402	0.221	2.3606e-28	8	LOC107454270	putative polypeptide N-acetylgalactosaminyltransferase 9	PROTEIN_CODING	246627	Pgant9	2.23e-260
2.08422e-32	0.46184	0.344	0.175	3.94355e-28	8	LOC107457037	homeobox protein abdominal-A homolog	PROTEIN_CODING	42037	abd-A	1.37e-60
2.7675e-32	0.307569	0.63	0.407	5.23639e-28	8	LOC107447505	uncharacterized LOC107447505	ncRNA	NA
9.79677e-32	0.419451	0.448	0.263	1.85365e-27	8	LOC107439606	uncharacterized LOC107439606	PROTEIN_CODING
1.47597e-31	0.290516	0.301	0.144	2.79268e-27	8	LOC107450899	sal-like protein 1	PROTEIN_CODING
2.12175e-30	0.333447	0.501	0.308	4.01456e-26	8	LOC107455121	tyrosine-protein phosphatase 99A	PROTEIN_CODING
3.81434e-30	0.598149	0.889	0.84	7.21711e-26	8	LOC107441706	ribosome-binding protein 1	PROTEIN_CODING	42127	alt	9.65e-50
3.91269e-30	0.272828	0.214	0.087	7.4032e-26	8	LOC107450815	papilin	PROTEIN_CODING
1.07905e-29	0.408617	0.491	0.305	2.04168e-25	8	LOC107437956	semaphorin-5A	PROTEIN_CODING
1.60057e-29	0.389784	0.342	0.178	3.02843e-25	8	LOC107443755	A disintegrin and metalloproteinase with thrombospondin motifs 9	PROTEIN_CODING	41887	AdamTS-A	1.94e-200
8.77275e-29	0.403107	0.299	0.149	1.65989e-24	8	LOC107445925	uncharacterized LOC107445925	PROTEIN_CODING
1.21022e-28	0.294905	0.348	0.184	2.28986e-24	8	LOC107452098	E3 ubiquitin-protein ligase MARCHF8	PROTEIN_CODING	39079	CG4080	6.08e-73
5.58428e-28	0.340777	0.467	0.288	1.0566e-23	8	LOC107451935	uncharacterized LOC107451935	PROTEIN_CODING	33983	uif	0
1.75716e-27	0.334253	0.316	0.164	3.32473e-23	8	LOC107442187	uncharacterized LOC107442187	PROTEIN_CODING
3.49794e-27	0.415811	0.551	0.371	6.61846e-23	8	LOC107438298	probable nuclear hormone receptor HR3	PROTEIN_CODING	30522410	CG46321	3.54e-161
7.22928e-27	0.340972	0.396	0.228	1.36785e-22	8	LOC107450666	homeobox protein abdominal-A homolog	PROTEIN_CODING
7.43888e-27	0.255866	0.184	0.073	1.40751e-22	8	LOC107444664	transcription cofactor vestigial-like protein 2	PROTEIN_CODING	36421	vg	3.52e-24
1.28012e-26	0.419616	0.652	0.501	2.42212e-22	8	LOC107439460	laminin subunit beta-1	PROTEIN_CODING	34068	LanB1	0
1.29248e-25	0.288419	0.66	0.468	2.4455e-21	8	LOC107449387	semaphorin-1A	PROTEIN_CODING
1.82775e-25	0.250903	0.331	0.177	3.45829e-21	8	LOC107455088	CUGBP Elav-like family member 2	PROTEIN_CODING
2.31581e-24	0.33858	0.699	0.522	4.38174e-20	8	LOC107448079	putative epidermal cell surface receptor	PROTEIN_CODING	40861	sas	3.3e-97
3.77451e-24	0.334031	0.306	0.167	7.14176e-20	8	LOC107438732	somatomedin-B and thrombospondin type-1 domain-containing protein	PROTEIN_CODING
7.222e-24	0.2878	0.449	0.286	1.36647e-19	8	LOC107438897	cadherin-23	PROTEIN_CODING	39936	Cad74A	0
1.28841e-23	0.493498	0.773	0.68	2.43779e-19	8	LOC107440897	calreticulin	PROTEIN_CODING
1.87369e-23	0.541046	0.549	0.402	3.54521e-19	8	LOC107448343	uncharacterized LOC107448343	PROTEIN_CODING
2.97275e-23	0.722493	0.682	0.568	5.62474e-19	8	LOC107438963	chitinase-3-like protein 1	PROTEIN_CODING
3.123e-23	0.28572	0.413	0.253	5.90903e-19	8	LOC107457100	putative ferric-chelate reductase 1 homolog	PROTEIN_CODING	36768	CG8399	1.97e-97
4.30321e-23	0.330709	0.548	0.386	8.1421e-19	8	LOC107455064	apoptosis-stimulating of p53 protein 1	PROTEIN_CODING	37422	ASPP	1.3e-164
5.04626e-23	0.345743	0.471	0.313	9.54802e-19	8	LOC107437786	uncharacterized LOC107437786	PROTEIN_CODING
1.01742e-22	0.385784	0.545	0.391	1.92506e-18	8	LOC107440268	uncharacterized LOC107440268	PROTEIN_CODING
2.14161e-22	0.34526	0.311	0.172	4.05215e-18	8	LOC107438986	neprilysin-2-like	PROTEIN_CODING	40588	Nep2	1.17e-231
1.43034e-21	0.505165	0.754	0.667	2.70634e-17	8	LOC107438838	endoplasmic reticulum chaperone BiP	PROTEIN_CODING
1.61086e-21	0.276307	0.319	0.182	3.04791e-17	8	LOC107440433	microsomal triglyceride transfer protein large subunit	PROTEIN_CODING	35362	Mtp	4.68e-75
2.22337e-21	0.269648	0.376	0.224	4.20684e-17	8	LOC107441423	rho GTPase-activating protein 40	PROTEIN_CODING	3355133	conu	1.56e-51
2.5342e-21	0.266987	0.396	0.242	4.79496e-17	8	LOC107439278	uncharacterized LOC107439278	PROTEIN_CODING	3885637	CG33993	2.26e-48
3.95498e-21	0.313728	0.405	0.259	7.48322e-17	8	LOC107453848	very-long-chain 3-oxoacyl-CoA reductase-B	PROTEIN_CODING	31703	spidey	4.45e-68
6.74084e-21	0.458079	0.506	0.366	1.27543e-16	8	LOC122271658	glycine-rich cell wall structural protein-like	PROTEIN_CODING
6.84429e-21	0.288916	0.514	0.356	1.29501e-16	8	LOC107447528	tight junction protein ZO-1	PROTEIN_CODING	41062	pyd	6.22e-271
1.39814e-20	0.28079	0.421	0.272	2.64541e-16	8	LOC107449499	uncharacterized LOC107449499	PROTEIN_CODING
2.5515e-20	0.287158	0.418	0.273	4.8277e-16	8	LOC107441084	low-density lipoprotein receptor-related protein 2	PROTEIN_CODING	8674055	mgl	0
3.99359e-20	0.321594	0.467	0.318	7.55628e-16	8	LOC107443591	BMP and activin membrane-bound inhibitor homolog	PROTEIN_CODING
5.56284e-20	0.524505	0.796	0.684	1.05254e-15	8	LOC107443238	cold and drought-regulated protein CORA	PROTEIN_CODING
8.958e-20	0.3338	0.582	0.42	1.69494e-15	8	LOC107440570	uncharacterized LOC107440570	PROTEIN_CODING
5.17218e-19	0.351116	0.241	0.13	9.78629e-15	8	LOC107451740	LIM domain only protein 3	PROTEIN_CODING
5.80765e-19	0.390656	0.455	0.315	1.09887e-14	8	LOC107444292	3-hydroxy-3-methylglutaryl-coenzyme A reductase	PROTEIN_CODING	42803	Hmgcr	1.39e-215
1.9381e-18	0.266081	0.65	0.512	3.66708e-14	8	LOC107451253	uncharacterized PE-PGRS family protein PE_PGRS3	PROTEIN_CODING
5.57693e-18	0.306297	0.46	0.313	1.05521e-13	8	LOC107443645	zinc finger protein 672	PROTEIN_CODING
2.00223e-17	0.253043	0.575	0.431	3.78842e-13	8	LOC107457180	protein jagged-1	PROTEIN_CODING	43275	Ser	1.18e-298
5.33608e-17	0.250796	0.328	0.204	1.00964e-12	8	LOC107438430	protein dhs-3	PROTEIN_CODING	34627	firl	5.02e-63
9.98291e-17	0.275707	0.225	0.123	1.88887e-12	8	LOC107442050	laminin subunit alpha-1	PROTEIN_CODING
1.19548e-16	0.264166	0.483	0.342	2.26197e-12	8	LOC107454760	ankyrin repeat domain-containing protein 6	PROTEIN_CODING	36139	dgo	9.79e-91
1.39293e-16	0.390963	0.649	0.539	2.63557e-12	8	LOC107440338	protein disulfide-isomerase	PROTEIN_CODING	39651	Pdi	7.84e-183
1.97446e-16	0.258617	0.322	0.202	3.73588e-12	8	LOC107456088	iroquois-class homeodomain protein IRX-6	PROTEIN_CODING
3.88181e-16	0.607217	0.727	0.652	7.34477e-12	8	LOC107449641	probable serine/threonine-protein kinase kinX	PROTEIN_CODING
4.84848e-16	0.485653	0.282	0.172	9.17381e-12	8	LOC107448483	agrin	PROTEIN_CODING
5.65495e-16	0.30739	0.421	0.297	1.06997e-11	8	LOC107453975	FK506-binding protein 2	PROTEIN_CODING	37449	Fkbp14	1.36e-81
5.92598e-16	0.280497	0.217	0.117	1.12125e-11	8	LOC122268340	fibrillin-1-like	PROTEIN_CODING
9.97042e-16	0.265902	0.478	0.335	1.8865e-11	8	LOC107437851	iroquois-class homeodomain protein IRX-6	PROTEIN_CODING	39441	mirr	1.26e-85
3.77114e-15	0.375399	0.785	0.684	7.13537e-11	8	LOC107456954	uncharacterized LOC107456954	ncRNA	NA
2.83671e-14	0.383215	0.98	0.962	5.36735e-10	8	LOC107452254	harpin HrpN	PROTEIN_CODING
3.11873e-14	0.335603	0.259	0.155	5.90096e-10	8	LOC107450161	insulin gene enhancer protein ISL-1	PROTEIN_CODING	35147	tup	8.99e-146
3.71238e-14	0.348886	0.779	0.673	7.02419e-10	8	LOC107437002	adhesion G protein-coupled receptor L1	PROTEIN_CODING
4.31516e-14	0.376589	0.212	0.122	8.16471e-10	8	LOC107453587	L-sorbose 1-dehydrogenase	PROTEIN_CODING
8.35363e-14	0.267411	0.198	0.109	1.58059e-09	8	LOC107445649	protein Wnt-1	PROTEIN_CODING
1.09659e-13	0.250058	0.488	0.366	2.07486e-09	8	LOC107442907	cyclin-dependent kinase inhibitor 1	PROTEIN_CODING
2.46682e-13	0.273131	0.447	0.328	4.66747e-09	8	LOC107444770	puratrophin-1	PROTEIN_CODING	2768948	Pura	8.03e-166
3.02345e-13	0.284324	0.355	0.248	5.72067e-09	8	LOC107442886	leucine-rich repeats and immunoglobulin-like domains protein 3	PROTEIN_CODING
1.06193e-12	0.364155	0.772	0.741	2.00927e-08	8	LOC107441912	calreticulin	PROTEIN_CODING	41166	Calr	1.39e-185
1.21821e-12	0.262453	0.418	0.299	2.30498e-08	8	LOC107450885	uncharacterized LOC107450885	PROTEIN_CODING
2.28336e-12	0.316711	0.484	0.381	4.32034e-08	8	LOC107447704	protein ERGIC-53	PROTEIN_CODING	44679	ergic53	8.52e-166
1.08992e-11	0.275654	0.158	0.085	2.06224e-07	8	LOC107447185	protein Wnt-7b-like	PROTEIN_CODING	35975	Wnt2	2.75e-119
4.59405e-11	0.366669	0.292	0.199	8.69241e-07	8	LOC107442844	transcription factor LBX2	PROTEIN_CODING	42542	lbe	1.18e-53
4.55078e-237	1.2162	0.992	0.599	8.61054e-233	9	LOC107451847	uncharacterized LOC107451847	ncRNA	NA
2.9201e-200	1.06068	0.959	0.572	5.52512e-196	9	LOC107451856	uncharacterized LOC107451856	ncRNA	NA
1.28927e-136	0.784625	0.834	0.413	2.43943e-132	9	LOC107451852	uncharacterized LOC107451852	ncRNA	NA
4.55788e-92	0.554205	0.836	0.475	8.62396e-88	9	LOC107438165	uncharacterized LOC107438165	ncRNA	NA
2.72793e-82	0.765091	0.921	0.785	5.16152e-78	9	LOC107444682	ABC transporter G family member 9	PROTEIN_CODING
6.37521e-54	0.459201	0.982	0.889	1.20625e-49	9	LOC107449700	zinc finger protein rotund	PROTEIN_CODING	40879	rn	4.77e-144
1.12548e-51	0.455419	0.752	0.485	2.12952e-47	9	LOC107449860	cadherin-23	PROTEIN_CODING	41774	Cad88C	0
1.30997e-29	0.295211	0.703	0.495	2.47859e-25	9	LOC107438011	neurogenic locus protein delta	PROTEIN_CODING
2.9844e-28	0.254443	0.718	0.512	5.64679e-24	9	LOC107438166	B-cell lymphoma/leukemia 11A	PROTEIN_CODING	31660	CG9650	6.63e-128
0	2.09862	0.834	0.218	0	10	LOC107449891	LIM/homeobox protein Lhx5	PROTEIN_CODING	31813	Lim1	7.69e-109
3.80696e-207	1.88287	0.649	0.202	7.20315e-203	10	LOC107449778	homeobox protein unc-4 homolog	PROTEIN_CODING	32757	unc-4	6.16e-56
3.41683e-168	1.07513	0.544	0.153	6.46498e-164	10	LOC107442352	LIM/homeobox protein Lhx1	PROTEIN_CODING
6.53031e-63	0.693032	0.68	0.38	1.2356e-58	10	LOC107447159	zinc finger protein basonuclin-2	PROTEIN_CODING	64875	disco-r	9.09e-85
1.15422e-52	0.576616	0.633	0.355	2.1839e-48	10	LOC107450335	zinc finger protein basonuclin-2	PROTEIN_CODING
2.00378e-43	0.337373	0.332	0.135	3.79136e-39	10	LOC122268764	uncharacterized LOC122268764	ncRNA	NA
2.17065e-42	0.639403	0.874	0.754	4.10709e-38	10	LOC107449226	homeobox protein extradenticle	PROTEIN_CODING
7.78024e-37	0.600333	0.353	0.168	1.4721e-32	10	LOC107455696	neuronal PAS domain-containing protein 4	PROTEIN_CODING	43174	dysf	1.5e-174
1.87193e-32	0.344454	0.259	0.108	3.54188e-28	10	LOC107455071	homeobox protein six1b	PROTEIN_CODING	35662	so	1.04e-113
2.22271e-32	0.555444	0.364	0.188	4.20558e-28	10	LOC107448374	homeobox protein aristaless	PROTEIN_CODING	33208	al	2.94e-57
1.04698e-31	0.361769	0.345	0.166	1.98099e-27	10	LOC107457482	toll-like receptor 6	PROTEIN_CODING
5.73527e-26	0.449572	0.604	0.42	1.08517e-21	10	LOC107437991	netrin receptor UNC5C	PROTEIN_CODING
3.10962e-24	0.297031	0.612	0.416	5.88371e-20	10	LOC107450033	protein pangolin	PROTEIN_CODING	43769	pan	7.93e-113
3.97502e-24	0.274757	0.275	0.135	7.52114e-20	10	LOC107449775	formin-F	PROTEIN_CODING
9.26992e-21	0.25068	0.386	0.229	1.75396e-16	10	LOC107448655	BMP-binding endothelial regulator protein	PROTEIN_CODING	45280	cv-2	3.69e-151
2.8809e-20	0.466004	0.573	0.432	5.45096e-16	10	LOC107457180	protein jagged-1	PROTEIN_CODING	43275	Ser	1.18e-298
1.57416e-19	0.366611	0.361	0.219	2.97847e-15	10	LOC107439507	protein spaetzle 3	PROTEIN_CODING	34077	spz3	1.54e-70
4.88031e-19	0.324791	0.663	0.497	9.23404e-15	10	LOC107449746	nuclear receptor subfamily 2 group F member 1-A	PROTEIN_CODING	41491	svp	5.41e-212
6.16121e-19	0.316273	0.464	0.312	1.16576e-14	10	LOC107448880	endothelial transcription factor GATA-2-like	PROTEIN_CODING	40962	grn	1.12e-100
9.14219e-18	0.416308	0.404	0.266	1.72979e-13	10	LOC107452541	dachshund homolog 1-like	PROTEIN_CODING	34982	dac
3.21696e-17	0.336059	0.404	0.265	6.08681e-13	10	LOC107436691	uncharacterized LOC107436691	PROTEIN_CODING	NA
1.28074e-16	0.272466	0.446	0.298	2.42329e-12	10	LOC107449648	CD109 antigen	PROTEIN_CODING	44071	Mcr	0
3.50905e-15	0.354538	0.279	0.163	6.63948e-11	10	LOC107444970	protein odd-skipped-related 1	PROTEIN_CODING	33602	bowl	2.63e-89
7.75163e-14	0.280355	0.129	0.058	1.46669e-09	10	LOC107438595	uncharacterized LOC107438595	PROTEIN_CODING
5.66244e-13	0.25795	0.704	0.589	1.07139e-08	10	LOC107441179	protein grainyhead	PROTEIN_CODING	37038	grh	2.49e-168
8.50967e-13	0.300036	0.169	0.087	1.61011e-08	10	LOC107449530	monocarboxylate transporter 10	PROTEIN_CODING	33600	CG10019	5.72e-97
8.5241e-252	1.13936	0.72	0.191	1.61285e-247	11	LOC122271089	zinc finger protein 395-like	PROTEIN_CODING	54520457	CG46467	1.46e-33
2.78096e-241	1.19312	0.7	0.188	5.26186e-237	11	LOC107436922	zinc finger protein 395	PROTEIN_CODING	54520457	CG46467	1.62e-15
4.25849e-204	0.27011	0.148	0.007	8.05749e-200	11	LOC107443949	neprilysin-2	PROTEIN_CODING
1.58542e-193	0.5885	0.226	0.02	2.99977e-189	11	LOC107444265	noggin-2	PROTEIN_CODING
2.68675e-185	1.36034	0.684	0.225	5.08359e-181	11	LOC107453771	SPARC-related modular calcium-binding protein 2	PROTEIN_CODING	36048	magu	2.03e-77
7.40337e-184	0.482366	0.271	0.031	1.40079e-179	11	LOC122271475	agrin-like	PROTEIN_CODING
1.15306e-182	0.616389	0.398	0.07	2.18171e-178	11	LOC107451015	proton channel OtopLc	PROTEIN_CODING
1.54431e-178	0.515896	0.297	0.039	2.92199e-174	11	LOC107453696	monocarboxylate transporter 12	PROTEIN_CODING	31198	Mct1	5.39e-158
9.53595e-159	1.13951	0.467	0.112	1.8043e-154	11	LOC107443270	monocarboxylate transporter 12	PROTEIN_CODING	38104	CG13907	7.1e-176
1.37471e-151	1.3789	0.731	0.304	2.60109e-147	11	LOC107450632	netrin-1	PROTEIN_CODING
1.58472e-148	1.36761	0.417	0.095	2.99844e-144	11	LOC107440219	protein artichoke	PROTEIN_CODING	3355160	CG42346	4.92e-234
1.25238e-132	1.06924	0.612	0.225	2.36962e-128	11	LOC107452002	uncharacterized LOC107452002	PROTEIN_CODING
7.22856e-120	0.760408	0.455	0.131	1.36772e-115	11	LOC107440831	peroxidasin	PROTEIN_CODING	38326	Pxn	0
1.81244e-118	1.21861	0.978	0.901	3.42932e-114	11	LOC107441543	neurotactin	PROTEIN_CODING	39873	Nrt	1.71e-88
2.87452e-116	0.33074	0.23	0.035	5.43888e-112	11	LOC107455053	chaoptin	PROTEIN_CODING
3.50917e-113	0.477928	0.364	0.086	6.63969e-109	11	LOC107456875	uncharacterized LOC107456875	PROTEIN_CODING
5.28697e-110	0.684879	0.515	0.176	1.00035e-105	11	LOC107446926	phosphatidylinositol 4-kinase beta	PROTEIN_CODING	45374	fwd	8.44e-222
1.56001e-106	0.877939	0.585	0.225	2.9517e-102	11	LOC107439395	pikachurin	PROTEIN_CODING	36771	SP2353	2.58e-145
1.07763e-105	0.938718	0.952	0.8	2.03899e-101	11	LOC107436358	fasciclin-2	PROTEIN_CODING	31364	Fas2	5.97e-142
4.71719e-105	0.910092	0.957	0.792	8.92539e-101	11	LOC107450889	neural-cadherin-like	PROTEIN_CODING
2.87357e-103	0.964186	0.599	0.249	5.43708e-99	11	LOC107457355	tyrosine-protein kinase RYK	PROTEIN_CODING	35207	dnt	8.57e-114
6.18949e-100	0.295762	0.194	0.029	1.17111e-95	11	LOC107444343	long-chain fatty acid transport protein 4	PROTEIN_CODING
2.02976e-98	0.290068	0.111	0.009	3.84051e-94	11	LOC107440497	LHFPL tetraspan subfamily member 2a protein	PROTEIN_CODING
1.33723e-95	0.852736	0.988	0.889	2.53017e-91	11	LOC107449700	zinc finger protein rotund	PROTEIN_CODING	40879	rn	4.77e-144
6.79836e-93	1.03229	0.794	0.471	1.28632e-88	11	LOC107445721	zinc finger protein castor homolog 1	PROTEIN_CODING	44018	cas	2.72e-98
3.98851e-89	0.579845	0.455	0.157	7.54665e-85	11	LOC107436623	neuronal calcium sensor 1	PROTEIN_CODING
6.89545e-86	1.13967	0.674	0.359	1.30469e-81	11	LOC107453411	uncharacterized LOC107453411	PROTEIN_CODING	41749	cv-c	2.46e-196
2.19491e-84	0.632527	0.35	0.103	4.15299e-80	11	LOC107444494	sialic acid-binding Ig-like lectin 14	PROTEIN_CODING	36521	CG17716	6.17e-45
3.90398e-83	0.846419	0.65	0.3	7.38671e-79	11	LOC107436282	histone-lysine N-methyltransferase MECOM	PROTEIN_CODING
6.56421e-80	0.930316	0.619	0.32	1.24201e-75	11	LOC107436909	transmembrane protein 132E-like	PROTEIN_CODING	31555	dtn	2.63e-215
8.51792e-80	0.940214	0.842	0.619	1.61168e-75	11	LOC107451797	uncharacterized LOC107451797	PROTEIN_CODING	47399	Reph	3.65e-09
2.64123e-79	0.790607	0.64	0.328	4.99748e-75	11	LOC107441901	Krueppel-like factor 6	PROTEIN_CODING	2768719	luna	2.53e-58
6.67835e-78	0.650343	0.482	0.194	1.26361e-73	11	LOC107439462	rhophilin-2	PROTEIN_CODING
1.44283e-75	0.490377	0.386	0.128	2.72999e-71	11	LOC107443696	protein snail homolog Sna	PROTEIN_CODING
1.5818e-73	0.622133	0.489	0.201	2.99292e-69	11	LOC107453029	epidermal growth factor receptor kinase substrate 8	PROTEIN_CODING	33268	aru	6.76e-167
3.23621e-72	0.69282	0.66	0.354	6.12323e-68	11	LOC107441830	fringe glycosyltransferase	PROTEIN_CODING	40314	fng	3.65e-125
3.68207e-71	0.869056	0.863	0.682	6.96684e-67	11	LOC107443238	cold and drought-regulated protein CORA	PROTEIN_CODING
1.74614e-70	0.251477	0.12	0.016	3.30387e-66	11	LOC107442885	coiled-coil domain-containing protein CG32809	PROTEIN_CODING	31121	CG32809	1.45e-169
2.72666e-70	0.35797	0.233	0.055	5.1591e-66	11	LOC107449631	astakine	PROTEIN_CODING
5.57217e-69	0.254659	0.168	0.031	1.05431e-64	11	LOC107439727	regulator of G-protein signaling 7	PROTEIN_CODING	32674	RSG7	2.48e-187
4.84141e-68	0.885988	0.859	0.603	9.16043e-64	11	LOC107438411	roundabout homolog 1	PROTEIN_CODING	42707	klg	6.94e-68
1.02303e-64	0.538359	0.383	0.137	1.93568e-60	11	LOC107436488	chondroitin sulfate proteoglycan 4	PROTEIN_CODING	35104	kon	0
4.67756e-64	0.39826	0.348	0.119	8.85041e-60	11	LOC107440662	cytochrome P450 3A2	PROTEIN_CODING
4.94385e-57	0.525836	0.437	0.184	9.35425e-53	11	LOC107447180	protein Wnt-5b-like	PROTEIN_CODING	32838	Wnt5	1.22e-109
4.54737e-56	0.644498	0.508	0.244	8.60408e-52	11	LOC107454271	integrin alpha-PS1	PROTEIN_CODING
4.94978e-55	0.339442	0.204	0.052	9.36547e-51	11	LOC107448359	heat shock 70 kDa protein 12A	PROTEIN_CODING
7.75481e-52	0.75722	0.767	0.536	1.46729e-47	11	LOC107448750	discoidin domain-containing receptor 2	PROTEIN_CODING	3346209	Ddr	2.31e-250
1.98293e-51	0.886392	0.443	0.212	3.75191e-47	11	LOC107445483	protein trapped in endoderm-1	PROTEIN_CODING	140439	Tre1	6.93e-96
1.17534e-49	0.513662	0.575	0.318	2.22385e-45	11	LOC107450466	PP2C-like domain-containing protein CG9801	PROTEIN_CODING	41044	CG9801	1.04e-111
1.93555e-49	0.604382	0.854	0.644	3.66225e-45	11	LOC107453438	dachshund homolog 1-like	PROTEIN_CODING	34982	dac	6.33e-105
9.03548e-49	0.545764	0.561	0.302	1.7096e-44	11	LOC107449413	runt-related transcription factor 1	PROTEIN_CODING
2.66733e-48	0.515113	0.503	0.253	5.04685e-44	11	LOC107441411	uncharacterized LOC107441411	PROTEIN_CODING
2.96519e-48	0.512743	0.592	0.339	5.61043e-44	11	LOC107447872	uncharacterized LOC107447872	PROTEIN_CODING
1.20949e-46	0.634509	0.828	0.642	2.28847e-42	11	LOC107456521	ephrin-B2a	PROTEIN_CODING
5.46818e-46	0.579002	0.726	0.486	1.03463e-41	11	LOC107453194	ankyrin-3	PROTEIN_CODING	38863	Ank2	0
5.84414e-46	0.789981	0.835	0.681	1.10577e-41	11	LOC107437062	ephrin-B3	PROTEIN_CODING	43799	Ephrin	9.5e-71
1.67386e-45	0.591644	0.875	0.714	3.1671e-41	11	LOC107441771	protein tiptop	PROTEIN_CODING	44272	tio	3.87e-116
3.13557e-45	0.590543	0.962	0.94	5.9328e-41	11	LOC107455266	probable serine/threonine-protein kinase kinX	PROTEIN_CODING
2.79148e-43	0.594171	0.525	0.295	5.28177e-39	11	LOC107450885	uncharacterized LOC107450885	PROTEIN_CODING
3.49543e-43	0.612136	0.578	0.341	6.61371e-39	11	LOC122271473	latrophilin Cirl-like	PROTEIN_CODING
4.9286e-43	0.398924	0.405	0.188	9.3254e-39	11	LOC107446115	extracellular sulfatase Sulf-1	PROTEIN_CODING	53437	Sulf1	1.93e-234
5.08597e-43	0.379064	0.192	0.056	9.62316e-39	11	LOC107438671	uncharacterized LOC107438671	PROTEIN_CODING	33995	Pvf3	3.83e-33
2.04622e-42	0.673036	0.491	0.264	3.87165e-38	11	LOC107457243	protein Wnt-16-like	PROTEIN_CODING
1.59442e-40	0.453671	0.578	0.345	3.0168e-36	11	LOC107449919	protocadherin Fat 4	PROTEIN_CODING	43033	Cad96Cb	1.46e-140
2.07878e-40	0.290005	0.25	0.089	3.93326e-36	11	LOC107452712	transcription factor EB	PROTEIN_CODING	3885647	Mitf	6.39e-39
3.22427e-40	0.352713	0.302	0.121	6.10065e-36	11	LOC110282747	uncharacterized LOC110282747	ncRNA	NA
1.38698e-38	0.516241	0.72	0.506	2.62431e-34	11	LOC107451820	uncharacterized LOC107451820	PROTEIN_CODING	42531	CG16791	4.85e-99
1.59982e-37	0.436917	0.901	0.758	3.02703e-33	11	LOC107443783	plexin-A2	PROTEIN_CODING
1.84421e-37	0.465776	0.465	0.247	3.48942e-33	11	LOC107436524	amyloid beta A4 precursor protein-binding family B member 1-interacting protein	PROTEIN_CODING	33003	pico	1.32e-140
2.74486e-37	0.577779	0.424	0.22	5.19355e-33	11	LOC107454724	heparan sulfate glucosamine 3-O-sulfotransferase 3A1	PROTEIN_CODING
2.1703e-36	0.766123	0.264	0.107	4.10643e-32	11	LOC107453352	LIM/homeobox protein Awh	PROTEIN_CODING	38451	Awh	4.06e-97
6.39294e-35	0.435207	0.242	0.092	1.20961e-30	11	LOC107452003	uncharacterized LOC107452003	PROTEIN_CODING
6.42553e-35	0.786584	0.599	0.402	1.21578e-30	11	LOC107456393	tensin-1	PROTEIN_CODING	41144	by	3.72e-86
7.43532e-35	0.473944	0.395	0.198	1.40684e-30	11	LOC107448522	phospholipid-transporting ATPase ABCA1	PROTEIN_CODING
6.43115e-32	0.719433	0.312	0.147	1.21684e-27	11	LOC107437595	paired box protein Pax-5	PROTEIN_CODING	43825	sv	8.98e-116
3.24934e-31	0.435491	0.587	0.379	6.14809e-27	11	LOC107454216	uncharacterized LOC107454216	PROTEIN_CODING	36736	CG30089	5.96e-52
7.34258e-31	0.337872	0.197	0.071	1.38929e-26	11	LOC122270190	uncharacterized LOC122270190	PROTEIN_CODING
1.32647e-30	0.405075	0.607	0.4	2.5098e-26	11	LOC107451386	uncharacterized LOC107451386	PROTEIN_CODING	35442	CG42748	1.85e-14
4.38523e-30	0.330716	0.317	0.149	8.29729e-26	11	LOC107436279	heparan sulfate glucosamine 3-O-sulfotransferase 6	PROTEIN_CODING
4.43675e-30	0.366504	0.129	0.036	8.39477e-26	11	LOC107454257	cytochrome P450 307a1	PROTEIN_CODING	5740359	spok	1.25e-93
5.37004e-30	1.10704	0.479	0.311	1.01606e-25	11	LOC107438946	uncharacterized LOC107438946	ncRNA	NA
5.51606e-30	0.371409	0.916	0.84	1.04369e-25	11	LOC107457539	zinc finger homeobox protein 3	PROTEIN_CODING	43795	zfh2	3.49e-260
6.56878e-30	0.458026	0.612	0.426	1.24288e-25	11	LOC107439667	titin	PROTEIN_CODING	44013	sls	0
9.34566e-29	0.392175	0.6	0.399	1.76829e-24	11	LOC107448892	laminin subunit alpha	PROTEIN_CODING	38723	LanA	0
1.47391e-28	0.400948	0.549	0.357	2.78879e-24	11	LOC107439311	procathepsin L	PROTEIN_CODING	36546	Cp1	1.5e-142
1.48653e-28	0.37557	0.463	0.274	2.81266e-24	11	LOC107437740	leucine-rich repeats and immunoglobulin-like domains protein 2	PROTEIN_CODING	36788	lbk	2.53e-140
2.44047e-28	0.364313	0.537	0.331	4.6176e-24	11	LOC107448616	neural cell adhesion molecule 2	PROTEIN_CODING
5.9419e-28	0.492967	0.683	0.528	1.12427e-23	11	LOC107446074	glypican-5	PROTEIN_CODING	39013	dally	1.16e-64
1.01534e-26	0.548931	0.638	0.486	1.92113e-22	11	LOC107454341	dystroglycan	PROTEIN_CODING	36773	Dg	2.78e-101
3.38776e-26	0.302121	0.365	0.194	6.40998e-22	11	LOC122270898	uncharacterized LOC122270898	PROTEIN_CODING
4.07383e-26	0.37268	0.525	0.34	7.7081e-22	11	LOC107455244	protein draper	PROTEIN_CODING	38218	drpr	0
1.08944e-25	0.438899	0.384	0.215	2.06134e-21	11	LOC107444534	uncharacterized LOC107444534	PROTEIN_CODING	38067	klar	4.55e-14
1.58172e-25	0.328213	0.436	0.259	2.99278e-21	11	LOC107447098	uncharacterized LOC107447098	PROTEIN_CODING	42703	CG7029	1.49e-28
3.45559e-25	0.286676	0.415	0.236	6.53833e-21	11	LOC107450073	protein outspread	PROTEIN_CODING	34850	osp	1.07e-101
1.20038e-24	0.346167	0.422	0.248	2.27123e-20	11	LOC107449617	protein kinase C, brain isozyme	PROTEIN_CODING
6.45231e-24	0.551189	0.738	0.621	1.22084e-19	11	LOC107441868	uncharacterized LOC107441868	PROTEIN_CODING	41899	pxb	4.01e-16
1.51768e-23	0.303976	0.489	0.31	2.8716e-19	11	LOC107445112	ras-specific guanine nucleotide-releasing factor RalGPS1	PROTEIN_CODING	36881	CG5522	1.74e-133
3.23239e-23	0.348374	0.317	0.169	6.11601e-19	11	LOC107449804	sodium/calcium exchanger 3	PROTEIN_CODING
5.08057e-23	0.350984	0.468	0.287	9.61295e-19	11	LOC107450463	inactive tyrosine-protein kinase transmembrane receptor ROR1	PROTEIN_CODING	34367	Ror	2.91e-177
8.07096e-23	0.275109	0.317	0.165	1.52711e-18	11	LOC107450777	homeobox protein Nkx-6.2	PROTEIN_CODING	53446	HGTX	1.89e-56
2.01453e-22	0.447862	0.326	0.177	3.81169e-18	11	LOC107457037	homeobox protein abdominal-A homolog	PROTEIN_CODING	42037	abd-A	1.37e-60
2.98483e-22	0.376619	0.59	0.411	5.6476e-18	11	LOC107447505	uncharacterized LOC107447505	ncRNA	NA
4.29987e-22	0.39042	0.672	0.531	8.13578e-18	11	LOC107450518	neurogenic locus Notch protein	PROTEIN_CODING	31293	N	0
1.47698e-21	0.282065	0.427	0.262	2.79459e-17	11	LOC107442128	peptidyl-prolyl cis-trans isomerase B	PROTEIN_CODING
2.13406e-21	0.342296	0.53	0.353	4.03785e-17	11	LOC107453510	uncharacterized LOC107453510	PROTEIN_CODING
2.50058e-21	0.291226	0.348	0.197	4.73134e-17	11	LOC107438735	protein FAM214A	PROTEIN_CODING	36243	CG9005	5.46e-53
7.35185e-21	0.326398	0.259	0.131	1.39104e-16	11	LOC107451551	multiple epidermal growth factor-like domains protein 6	PROTEIN_CODING	38850	frac	8.88e-125
1.07318e-20	0.360022	0.413	0.26	2.03057e-16	11	LOC107438652	mRNA decay activator protein ZFP36L1	PROTEIN_CODING
1.47539e-20	0.330901	0.557	0.39	2.79158e-16	11	LOC107439895	cyclin-dependent kinase 4	PROTEIN_CODING
1.70202e-20	0.278974	0.971	0.949	3.22039e-16	11	LOC107457317	uncharacterized protein DDB_G0286299	PROTEIN_CODING
2.92638e-20	0.368745	0.448	0.284	5.53701e-16	11	LOC107457033	homeotic protein ultrabithorax	PROTEIN_CODING	42034	Ubx	2.83e-55
3.75826e-20	0.285941	0.37	0.214	7.11101e-16	11	LOC107447500	uncharacterized LOC107447500	ncRNA	NA
5.67199e-20	0.329051	0.722	0.554	1.0732e-15	11	LOC107454390	neogenin	PROTEIN_CODING	36377	fra	1.1155209292536e-308
6.10607e-20	0.293745	0.535	0.367	1.15533e-15	11	LOC107441003	integrin beta-PS	PROTEIN_CODING	44885	mys	1.23e-262
8.95709e-20	0.291506	0.561	0.398	1.69477e-15	11	LOC107451030	proton channel OtopLc	PROTEIN_CODING
9.37636e-20	0.388878	0.427	0.276	1.7741e-15	11	LOC107456025	LHFPL tetraspan subfamily member 6 protein	PROTEIN_CODING
1.53212e-19	0.416675	0.717	0.568	2.89893e-15	11	LOC107454516	uncharacterized LOC107454516	PROTEIN_CODING
2.74261e-19	0.313311	0.607	0.454	5.18929e-15	11	LOC107451475	microtubule-associated protein futsch	PROTEIN_CODING
8.68106e-19	0.280306	0.664	0.496	1.64254e-14	11	LOC110281931	IQ motif and SEC7 domain-containing protein 1	PROTEIN_CODING	40327	siz	1.23e-234
4.83929e-18	0.258282	0.18	0.081	9.15643e-14	11	LOC107449293	fibroleukin	PROTEIN_CODING
2.01225e-17	0.259291	0.405	0.259	3.80737e-13	11	LOC107447933	rho GTPase-activating protein 26	PROTEIN_CODING	32522	Graf	3.74e-212
6.22389e-17	0.264392	0.443	0.294	1.17762e-12	11	LOC107443550	ubiquitin-like protein 3	PROTEIN_CODING
9.42776e-17	0.336541	0.583	0.447	1.78383e-12	11	LOC107440911	rho guanine nucleotide exchange factor 4	PROTEIN_CODING	38050	RhoGEF3	1.51e-59
1.06391e-16	0.318263	0.581	0.443	2.01302e-12	11	LOC107456505	semaphorin-1A	PROTEIN_CODING	34192	Sema1a	1.39e-205
3.53081e-16	0.264168	0.657	0.506	6.68064e-12	11	LOC107442769	neurogenic locus Notch protein	PROTEIN_CODING
6.95313e-16	0.298419	0.395	0.259	1.3156e-11	11	LOC107450909	protein eva-1 homolog C	PROTEIN_CODING
1.29069e-15	0.319131	0.547	0.405	2.44212e-11	11	LOC107436350	glypican-6	PROTEIN_CODING	39596	dlp	2.18e-107
1.18666e-14	0.308665	0.611	0.492	2.24527e-10	11	LOC107443613	growth factor receptor-bound protein 14	PROTEIN_CODING
3.53127e-14	0.328328	0.245	0.141	6.68152e-10	11	LOC107451183	nuclear distribution protein nudE homolog 1	PROTEIN_CODING
5.77749e-14	0.268295	0.719	0.615	1.09316e-09	11	LOC107449044	uncharacterized LOC107449044	PROTEIN_CODING
1.07163e-13	0.356058	0.729	0.621	2.02764e-09	11	LOC107451685	roundabout homolog 3	PROTEIN_CODING	33619	ed	4.91e-238
4.19247e-13	0.265802	0.473	0.343	7.93256e-09	11	LOC107441863	SPARC	PROTEIN_CODING	43230	SPARC	3.17e-88
8.43849e-13	0.31816	0.206	0.115	1.59665e-08	11	LOC107448575	LHFPL tetraspan subfamily member 2a protein	PROTEIN_CODING	37991	CG3770	1.8e-42
1.08002e-12	0.296325	0.604	0.478	2.04351e-08	11	LOC122268415	coiled-coil domain-containing protein CG32809-like	PROTEIN_CODING
3.8109e-12	0.422422	0.539	0.427	7.21061e-08	11	LOC107451852	uncharacterized LOC107451852	ncRNA	NA
8.07551e-12	0.819985	0.283	0.183	1.52797e-07	11	LOC107442001	inactive tyrosine-protein kinase transmembrane receptor ROR1	PROTEIN_CODING
1.03512e-11	0.458844	0.463	0.354	1.95856e-07	11	LOC107447219	hemicentin-2	PROTEIN_CODING
0	2.31353	0.998	0.577	0	12	LOC107453124	protein couch potato	PROTEIN_CODING	45840	cpo	2.25e-110
0	2.04412	0.991	0.471	0	12	LOC107438165	uncharacterized LOC107438165	ncRNA	NA
4.16584e-278	2.37467	0.977	0.602	7.88219e-274	12	LOC107451847	uncharacterized LOC107451847	ncRNA	NA
5.71601e-276	1.91809	0.993	0.679	1.08153e-271	12	LOC107454045	ecdysone receptor	PROTEIN_CODING	35540	EcR	1.6e-156
1.76972e-244	2.07891	0.986	0.783	3.34849e-240	12	LOC107444682	ABC transporter G family member 9	PROTEIN_CODING
9.82156e-236	1.71327	0.954	0.504	1.85834e-231	12	LOC107438166	B-cell lymphoma/leukemia 11A	PROTEIN_CODING	31660	CG9650	6.63e-128
2.22139e-232	1.3072	0.793	0.252	4.20309e-228	12	LOC107436484	CD109 antigen	PROTEIN_CODING
4.40324e-202	1.93037	0.916	0.576	8.33136e-198	12	LOC107451856	uncharacterized LOC107451856	ncRNA	NA
2.36545e-194	1.3315	0.825	0.339	4.47567e-190	12	LOC107447315	low-density lipoprotein receptor-related protein 1B	PROTEIN_CODING
3.10986e-185	1.32573	0.947	0.611	5.88416e-181	12	LOC107446048	epidermal growth factor receptor	PROTEIN_CODING	37455	Egfr	0
4.04871e-153	0.753845	0.623	0.193	7.66057e-149	12	LOC110283246	uncharacterized LOC110283246	PROTEIN_CODING
3.47172e-149	1.20364	0.996	0.889	6.56885e-145	12	LOC107449700	zinc finger protein rotund	PROTEIN_CODING	40879	rn	4.77e-144
6.92583e-144	0.6102	0.232	0.029	1.31044e-139	12	LOC107451515	uncharacterized LOC107451515	PROTEIN_CODING	35106	CG10211	3.09e-305
1.00252e-140	1.06915	0.868	0.489	1.89687e-136	12	LOC107438011	neurogenic locus protein delta	PROTEIN_CODING
3.33664e-126	0.724079	0.607	0.206	6.31326e-122	12	LOC107436289	uncharacterized LOC107436289	PROTEIN_CODING
7.85868e-124	1.04087	0.853	0.482	1.48694e-119	12	LOC107449860	cadherin-23	PROTEIN_CODING	41774	Cad88C	0
7.32416e-118	1.03738	0.944	0.65	1.3858e-113	12	LOC107440180	nuclear hormone receptor FTZ-F1	PROTEIN_CODING	40045	ftz-f1	2.24e-176
3.37612e-116	0.929654	0.76	0.374	6.38796e-112	12	LOC107438830	uncharacterized LOC107438830	PROTEIN_CODING
1.57689e-112	0.800442	0.554	0.198	2.98362e-108	12	LOC107456525	delta-like protein 1	PROTEIN_CODING	42313	Dl	5.32e-215
2.7974e-109	0.932813	0.851	0.524	5.29296e-105	12	LOC107450518	neurogenic locus Notch protein	PROTEIN_CODING	31293	N	0
1.14125e-108	0.707973	0.474	0.148	2.15936e-104	12	LOC107445816	uncharacterized LOC107445816	PROTEIN_CODING
1.70942e-95	0.839067	0.975	0.838	3.2344e-91	12	LOC107457539	zinc finger homeobox protein 3	PROTEIN_CODING	43795	zfh2	3.49e-260
5.78304e-89	1.34322	0.728	0.419	1.09421e-84	12	LOC107451852	uncharacterized LOC107451852	ncRNA	NA
3.75768e-83	0.835535	0.914	0.71	7.10991e-79	12	LOC107439618	uncharacterized LOC107439618	PROTEIN_CODING
1.34072e-82	0.623587	0.533	0.219	2.53677e-78	12	LOC107452380	G-protein coupled receptor family C group 6 member A	PROTEIN_CODING
6.95764e-81	0.732035	0.958	0.839	1.31646e-76	12	LOC107446842	uncharacterized LOC107446842	PROTEIN_CODING	38347	Tet	2.63e-148
2.06561e-77	0.612605	0.454	0.163	3.90834e-73	12	LOC107454090	uncharacterized LOC107454090	PROTEIN_CODING
1.28621e-68	0.762396	0.809	0.577	2.43364e-64	12	LOC107449275	innexin inx2	PROTEIN_CODING	31646	Inx2	4.28e-141
1.62991e-68	0.465104	0.309	0.09	3.08396e-64	12	LOC107441450	proto-oncogene tyrosine-protein kinase ROS	PROTEIN_CODING	32039	sev	5.61e-197
5.60022e-67	0.667235	0.596	0.307	1.05962e-62	12	LOC107454867	endothelin-converting enzyme 2	PROTEIN_CODING
5.28427e-66	0.466657	0.358	0.12	9.99836e-62	12	LOC107442892	protein CBFA2T1	PROTEIN_CODING
8.28318e-66	0.403515	0.24	0.061	1.56726e-61	12	LOC107438776	C-Maf-inducing protein	PROTEIN_CODING
2.02556e-62	0.556047	0.54	0.256	3.83256e-58	12	LOC107453362	uncharacterized LOC107453362	PROTEIN_CODING
3.88297e-62	0.594604	0.607	0.317	7.34697e-58	12	LOC107456864	exonuclease GOR-like	PROTEIN_CODING
2.0733e-60	0.682511	0.896	0.724	3.92289e-56	12	LOC107454046	A-kinase anchor protein 13	PROTEIN_CODING	35237	cyst	4.78e-132
6.06855e-60	0.663831	0.798	0.536	1.14823e-55	12	LOC107444341	zinc finger and BTB domain-containing protein 24	PROTEIN_CODING	38012	Kr	2.04e-79
2.53785e-59	0.564981	0.544	0.268	4.80187e-55	12	LOC107449499	uncharacterized LOC107449499	PROTEIN_CODING
9.79006e-59	0.853185	0.582	0.303	1.85238e-54	12	LOC107436282	histone-lysine N-methyltransferase MECOM	PROTEIN_CODING
7.32138e-57	0.282771	0.246	0.068	1.38528e-52	12	LOC107442927	uncharacterized LOC107442927	ncRNA	NA
1.97141e-56	0.600706	0.696	0.436	3.73011e-52	12	LOC107442879	uncharacterized LOC107442879	PROTEIN_CODING	37573	px	2.04e-81
4.77207e-56	0.481942	0.47	0.207	9.02924e-52	12	LOC107437217	Usher syndrome type-1G protein homolog	PROTEIN_CODING	36427	Sans	8.73e-101
2.54279e-55	0.612453	0.723	0.464	4.81122e-51	12	LOC110281924	triadin	PROTEIN_CODING
2.02715e-53	0.718033	0.84	0.625	3.83558e-49	12	LOC107439303	hemicentin-2	PROTEIN_CODING
4.36763e-50	0.37426	0.375	0.151	8.26399e-46	12	LOC107451750	FYN-binding protein 1	PROTEIN_CODING
5.98336e-49	0.494305	0.523	0.268	1.13211e-44	12	LOC107451426	uncharacterized LOC107451426	PROTEIN_CODING
5.48422e-48	0.424123	0.388	0.165	1.03767e-43	12	LOC107454946	uncharacterized LOC107454946	PROTEIN_CODING
1.1843e-47	0.592929	0.532	0.28	2.24082e-43	12	LOC107440849	uncharacterized LOC107440849	PROTEIN_CODING
1.78211e-47	0.695377	0.905	0.781	3.37193e-43	12	LOC107449304	innexin inx2-like	PROTEIN_CODING
9.97351e-47	0.569869	0.796	0.605	1.88709e-42	12	LOC107451344	protein c-ets-1-B	PROTEIN_CODING	42757	pnt	4.08e-103
4.63822e-45	0.485743	0.602	0.358	8.77598e-41	12	LOC107446121	nuclear receptor coactivator 2	PROTEIN_CODING
5.99893e-45	0.613676	0.747	0.549	1.13506e-40	12	LOC107443706	cyclin-dependent kinase inhibitor 1	PROTEIN_CODING
4.50184e-44	0.43899	0.542	0.291	8.51793e-40	12	LOC107449536	uncharacterized LOC107449536	PROTEIN_CODING
4.06666e-43	0.499599	0.628	0.392	7.69453e-39	12	LOC107455444	plexin domain-containing protein 1	PROTEIN_CODING	31964	l(1)G0289	3.78e-114
1.21611e-42	0.469062	0.567	0.33	2.30101e-38	12	LOC107448674	uncharacterized LOC107448674	PROTEIN_CODING
3.03794e-42	0.328575	0.333	0.135	5.74808e-38	12	LOC107438242	growth arrest-specific protein 2	PROTEIN_CODING
5.04721e-42	0.542828	0.972	0.908	9.54982e-38	12	LOC107437615	forkhead box protein P1	PROTEIN_CODING	41182	FoxP	2.06e-90
2.04636e-41	0.536545	0.712	0.49	3.87191e-37	12	LOC107436465	B-cell lymphoma/leukemia 11A	PROTEIN_CODING
5.0933e-41	0.41171	0.461	0.233	9.63703e-37	12	LOC107437531	DBH-like monooxygenase protein 1	PROTEIN_CODING	40453	olf413	9.05e-97
4.00248e-39	0.496365	0.551	0.319	7.57309e-35	12	LOC107445774	uncharacterized LOC107445774	ncRNA	NA
2.15458e-36	0.412575	0.488	0.267	4.07668e-32	12	LOC107449171	rap1 GTPase-activating protein 1	PROTEIN_CODING	34032	RapGAP1	1.27e-174
1.1213e-34	0.286774	0.288	0.119	2.12162e-30	12	LOC107456694	ADP-ribosylation factor-like protein 5B	PROTEIN_CODING	38931	Arl5	2.05e-96
3.05429e-34	0.510953	0.753	0.589	5.77903e-30	12	LOC107452613	lysine-specific demethylase 3B	PROTEIN_CODING
1.54572e-33	0.330768	0.382	0.188	2.92466e-29	12	LOC107437146	uncharacterized LOC107437146	PROTEIN_CODING
1.55661e-33	0.374838	0.451	0.242	2.94525e-29	12	LOC107441371	signal peptide peptidase-like 3	PROTEIN_CODING	43128	SppL	1.28e-197
2.08657e-33	0.472453	0.64	0.425	3.948e-29	12	LOC107438862	sodium bicarbonate cotransporter 3	PROTEIN_CODING	34005	Ndae1	0
5.54193e-32	0.493307	0.725	0.537	1.04859e-27	12	LOC107452612	lysine-specific demethylase 6A	PROTEIN_CODING	34377	Utx	0
1.09296e-31	0.393889	0.56	0.346	2.06799e-27	12	LOC107449919	protocadherin Fat 4	PROTEIN_CODING	43033	Cad96Cb	1.46e-140
1.42757e-31	0.491898	0.477	0.281	2.70111e-27	12	LOC107448091	rab11 family-interacting protein 4B	PROTEIN_CODING	39572	nuf	3.58e-52
4.81012e-31	0.60015	0.547	0.357	9.10122e-27	12	LOC107438138	uncharacterized LOC107438138	PROTEIN_CODING
4.89648e-30	0.361621	0.551	0.337	9.26462e-26	12	LOC122271711	protein FAM117B-like	PROTEIN_CODING
5.61082e-30	0.453956	0.812	0.655	1.06162e-25	12	LOC122274025	uncharacterized LOC122274025	ncRNA	NA
7.07229e-30	0.45639	0.64	0.45	1.33815e-25	12	LOC107439620	folate receptor beta	PROTEIN_CODING
2.63926e-28	0.39799	0.688	0.489	4.99375e-24	12	LOC107447937	ras GTPase-activating protein nGAP	PROTEIN_CODING	32754	raskol	8.01e-224
3.58351e-28	0.34417	0.368	0.19	6.78036e-24	12	LOC107442634	protein O-linked-mannose beta-1,4-N-acetylglucosaminyltransferase 2	PROTEIN_CODING
4.9161e-27	0.404048	0.507	0.308	9.30175e-23	12	LOC107457517	G1/S-specific cyclin-D2	PROTEIN_CODING	32551	CycD	8.88e-52
5.01927e-27	0.416399	0.779	0.616	9.49696e-23	12	LOC107456233	amyloid-beta-like protein	PROTEIN_CODING	31002	Appl	9.77e-167
7.52904e-26	0.564269	0.681	0.525	1.42457e-21	12	LOC107455860	rap guanine nucleotide exchange factor 2	PROTEIN_CODING	33881	PDZ-GEF	0
1.11547e-25	0.31918	0.495	0.297	2.11059e-21	12	LOC107450885	uncharacterized LOC107450885	PROTEIN_CODING
2.68392e-25	0.343411	0.474	0.293	5.07825e-21	12	LOC107447672	prominin-1	PROTEIN_CODING	38372	promL	6.49e-25
6.16578e-25	0.283771	0.347	0.182	1.16663e-20	12	LOC107455459	protein tincar	PROTEIN_CODING	42148	tinc	9.85e-30
6.22049e-25	0.367583	0.453	0.271	1.17698e-20	12	LOC107455989	regulator of G-protein signaling 3	PROTEIN_CODING
2.38424e-24	0.483485	0.77	0.623	4.51122e-20	12	LOC107451797	uncharacterized LOC107451797	PROTEIN_CODING	47399	Reph	3.65e-09
1.23827e-23	0.32948	0.926	0.85	2.34292e-19	12	LOC107443778	protein BTG2	PROTEIN_CODING
2.61771e-23	0.404132	0.389	0.222	4.95297e-19	12	LOC107454724	heparan sulfate glucosamine 3-O-sulfotransferase 3A1	PROTEIN_CODING
5.38062e-23	0.325806	0.277	0.137	1.01807e-18	12	LOC107447162	protein C-ets-1	PROTEIN_CODING	37149	edl	1.02e-19
1.87951e-22	0.295293	0.393	0.228	3.55622e-18	12	LOC107454397	uncharacterized LOC107454397	PROTEIN_CODING	44642	Apc	6.46e-173
4.13065e-22	0.262475	0.395	0.226	7.8156e-18	12	LOC107440321	long-chain-fatty-acid--CoA ligase 5	PROTEIN_CODING
1.00272e-21	0.281407	0.428	0.256	1.89725e-17	12	LOC107441411	uncharacterized LOC107441411	PROTEIN_CODING
2.89992e-21	0.312594	0.537	0.356	5.48694e-17	12	LOC107452953	macoilin-1	PROTEIN_CODING	37410	CG30389	6.54e-151
3.76036e-21	0.287843	0.4	0.233	7.11498e-17	12	LOC107452002	uncharacterized LOC107452002	PROTEIN_CODING
1.37988e-20	0.281118	0.358	0.206	2.61088e-16	12	LOC107451247	achaete-scute homolog 1a	PROTEIN_CODING	30983	l(1)sc	3.53e-22
3.83956e-20	0.255667	0.332	0.185	7.26483e-16	12	LOC107446208	ribosomal protein S6 kinase alpha-5	PROTEIN_CODING
4.65913e-20	0.28444	0.444	0.277	8.81554e-16	12	LOC107457313	transcription factor Sox-2	PROTEIN_CODING	44275	SoxN	9.1e-68
8.6144e-20	0.253559	0.507	0.33	1.62993e-15	12	LOC107446636	dual specificity tyrosine-phosphorylation-regulated kinase 1A	PROTEIN_CODING	32771	mnb	2.33e-238
1.45429e-19	0.306341	0.568	0.395	2.75166e-15	12	LOC107453895	bicaudal D-related protein homolog	PROTEIN_CODING
1.61682e-19	0.258516	0.37	0.216	3.05919e-15	12	LOC122270632	uncharacterized LOC122270632	PROTEIN_CODING
6.65779e-19	0.330469	0.726	0.577	1.25972e-14	12	LOC107449833	autism susceptibility gene 2 protein	PROTEIN_CODING	32547	tay	2.77e-55
8.38435e-19	0.32481	0.511	0.355	1.5864e-14	12	LOC107451441	uncharacterized LOC107451441	PROTEIN_CODING
2.52434e-18	0.262624	0.426	0.267	4.77631e-14	12	LOC107454305	protein TANC2	PROTEIN_CODING	39368	rols	3.48e-295
1.29682e-17	0.344572	0.726	0.607	2.4537e-13	12	LOC107448683	uncharacterized LOC107448683	PROTEIN_CODING	32225	Smr	3.35e-100
6.37138e-17	0.272613	0.87	0.801	1.20553e-12	12	LOC107436679	RNA-binding protein Musashi homolog Rbp6	PROTEIN_CODING	39919	Rbp6	1.24e-152
2.44306e-16	0.284101	0.886	0.806	4.62251e-12	12	LOC107445191	zinc finger protein PLAGL2	PROTEIN_CODING
3.57445e-16	0.294169	0.593	0.456	6.76321e-12	12	LOC107453143	steroid hormone receptor ERR2	PROTEIN_CODING	38912	ERR	2.61e-114
3.96335e-16	0.357039	0.747	0.62	7.49905e-12	12	LOC107441868	uncharacterized LOC107441868	PROTEIN_CODING	41899	pxb	4.01e-16
1.0238e-15	0.479037	0.728	0.646	1.93713e-11	12	LOC107456521	ephrin-B2a	PROTEIN_CODING
1.26429e-15	0.259187	0.553	0.393	2.39217e-11	12	LOC107456278	cytosolic carboxypeptidase 1	PROTEIN_CODING	32329	Nna1	5.54e-87
1.4682e-15	0.317196	0.505	0.354	2.77797e-11	12	LOC107453510	uncharacterized LOC107453510	PROTEIN_CODING
3.15993e-15	0.31842	0.651	0.509	5.9789e-11	12	LOC107451820	uncharacterized LOC107451820	PROTEIN_CODING	42531	CG16791	4.85e-99
6.40992e-15	0.260363	0.477	0.334	1.21282e-10	12	LOC107457548	nuclear hormone receptor FTZ-F1 beta	PROTEIN_CODING	35398	Hr39	1.88e-148
6.78847e-15	0.298795	0.805	0.705	1.28445e-10	12	LOC107444082	homeodomain-interacting protein kinase 2	PROTEIN_CODING	38070	Hipk	1.97e-235
1.16184e-14	0.350927	0.737	0.621	2.19832e-10	12	LOC107451685	roundabout homolog 3	PROTEIN_CODING	33619	ed	4.91e-238
1.3718e-14	0.26536	0.563	0.423	2.59557e-10	12	LOC107437342	uncharacterized LOC107437342	PROTEIN_CODING
3.40157e-14	0.27249	0.212	0.111	6.43611e-10	12	LOC107441893	paired box protein Pax-6	PROTEIN_CODING	43833	toy	4.04e-166
4.13543e-14	0.257327	0.453	0.307	7.82464e-10	12	LOC107449413	runt-related transcription factor 1	PROTEIN_CODING
9.17884e-14	0.255156	0.654	0.519	1.73673e-09	12	LOC107456192	histone acetyltransferase KAT6B	PROTEIN_CODING	37859	enok	3.32e-154
1.02725e-13	0.292341	0.614	0.492	1.94365e-09	12	LOC107447736	serine/threonine-protein kinase tousled-like 2	PROTEIN_CODING
1.738e-13	0.26408	0.574	0.438	3.28847e-09	12	LOC107453731	5'-AMP-activated protein kinase subunit gamma-1	PROTEIN_CODING	42515	SNF4Agamma	1.55e-156
5.45349e-13	0.25392	0.696	0.586	1.03185e-08	12	LOC107437190	RNA binding protein fox-1 homolog 3	PROTEIN_CODING
7.74497e-13	0.32705	0.14	0.066	1.46543e-08	12	LOC107453721	A disintegrin and metalloproteinase with thrombospondin motifs 7	PROTEIN_CODING	31490	AdamTS-B	3e-217
9.83308e-13	0.257426	0.514	0.384	1.86052e-08	12	LOC107451958	chloride channel protein 2	PROTEIN_CODING	41428	ClC-a	0
6.45515e-12	0.2662	0.623	0.503	1.22138e-07	12	LOC107455997	putative transcription factor SOX-14	PROTEIN_CODING	37822	Sox14	3.03e-44
1.5887e-11	0.315133	0.784	0.718	3.00597e-07	12	LOC107451346	latrophilin Cirl	PROTEIN_CODING	35846	Cirl	3.46e-140
3.96925e-11	0.258802	0.407	0.29	7.51022e-07	12	LOC107445872	uncharacterized LOC107445872	PROTEIN_CODING
4.04601e-11	0.267855	0.521	0.405	7.65545e-07	12	LOC107437772	MICAL-like protein 2	PROTEIN_CODING
7.02695e-11	0.346465	0.193	0.109	1.32957e-06	12	LOC107436595	paired box protein Pax-6	PROTEIN_CODING
0	2.67593	0.799	0.211	0	13	LOC107454232	probable H/ACA ribonucleoprotein complex subunit 1	PROTEIN_CODING
0	2.61737	0.754	0.122	0	13	LOC107442024	glycine-rich cell wall structural protein 1.8	PROTEIN_CODING	36194	Cpr47Ef	3.26e-139
0	2.50391	0.632	0.085	0	13	LOC107448340	uncharacterized protein DDB_G0290301-like	PROTEIN_CODING
0	2.051	0.707	0.107	0	13	LOC107440558	uncharacterized LOC107440558	PROTEIN_CODING	39808	CG4998	1.75e-103
0	1.77135	0.786	0.177	0	13	LOC107439531	uncharacterized LOC107439531	PROTEIN_CODING
0	1.52325	0.57	0.051	0	13	LOC107452247	uncharacterized LOC107452247	PROTEIN_CODING
0	1.33363	0.617	0.053	0	13	LOC107442591	peroxidase-like	PROTEIN_CODING
0	1.24264	0.523	0.069	0	13	LOC107454291	protein obstructor-E	PROTEIN_CODING	40745	Gasp	9.55e-96
0	1.04337	0.381	0.019	0	13	LOC107437842	zinc finger protein 512B	PROTEIN_CODING
0	0.919191	0.403	0.028	0	13	LOC107442561	lysyl oxidase homolog 3A-like	PROTEIN_CODING
0	0.826534	0.383	0.017	0	13	LOC107446966	nose resistant to fluoxetine protein 6	PROTEIN_CODING
0	0.668133	0.43	0.044	0	13	LOC107444876	uncharacterized serine-rich protein C215.13-like	PROTEIN_CODING
0	0.58128	0.347	0.027	0	13	LOC107441908	ATP-binding cassette sub-family A member 7	PROTEIN_CODING
1.62616e-288	0.82243	0.37	0.035	3.07686e-284	13	LOC107441955	cytochrome P450 4c3	PROTEIN_CODING
1.09247e-275	0.682424	0.371	0.037	2.06706e-271	13	LOC107443251	alkylglycerol monooxygenase	PROTEIN_CODING
2.62342e-274	0.429556	0.225	0.012	4.96377e-270	13	LOC107450252	uncharacterized LOC107450252	PROTEIN_CODING
7.28193e-268	0.650483	0.426	0.051	1.37781e-263	13	LOC122270760	uncharacterized LOC122270760	ncRNA	NA
4.45224e-248	1.40009	0.565	0.107	8.42408e-244	13	LOC107437958	uncharacterized LOC107437958	PROTEIN_CODING
6.42617e-248	1.27875	0.741	0.193	1.21589e-243	13	LOC107447462	mucin-17	PROTEIN_CODING
1.40869e-242	0.83728	0.497	0.079	2.66538e-238	13	LOC107441689	dual oxidase	PROTEIN_CODING	33477	Duox	0
3.46027e-239	0.399549	0.24	0.016	6.54717e-235	13	LOC107453262	glycerophosphocholine cholinephosphodiesterase ENPP6-like	PROTEIN_CODING
1.37593e-229	1.24027	0.623	0.139	2.60341e-225	13	LOC107438532	venom protease	PROTEIN_CODING
3.94773e-229	0.845	0.355	0.042	7.46951e-225	13	LOC107442023	spore coat assembly protein ExsA	PROTEIN_CODING
2.61222e-225	0.612318	0.216	0.014	4.94258e-221	13	LOC107448497	zinc finger protein 512B-like	PROTEIN_CODING
1.52472e-221	0.99124	0.567	0.116	2.88492e-217	13	LOC107454008	venom metalloproteinase 3	PROTEIN_CODING	37762	sona	3.01e-185
4.75495e-219	0.48598	0.233	0.017	8.99683e-215	13	LOC107440367	pancreatic lipase-related protein 2-like	PROTEIN_CODING
1.0359e-217	0.504053	0.216	0.015	1.96002e-213	13	LOC107443987	uncharacterized LOC107443987	PROTEIN_CODING
1.18516e-216	1.83904	0.805	0.295	2.24245e-212	13	LOC107440769	filaggrin-2-like	PROTEIN_CODING
3.36229e-212	1.5168	0.764	0.252	6.36179e-208	13	LOC107451494	uncharacterized LOC107451494	PROTEIN_CODING	38531	dyl	1.75e-174
1.26944e-205	0.291058	0.189	0.011	2.40191e-201	13	LOC107453989	ATP-binding cassette sub-family A member 7	PROTEIN_CODING
9.16394e-205	0.603417	0.398	0.058	1.73391e-200	13	LOC107451385	chitin synthase chs-2	PROTEIN_CODING	45884	kkv	0
1.68639e-201	0.997064	0.458	0.082	3.19083e-197	13	LOC107455124	chitin deacetylase 1	PROTEIN_CODING	40150	serp	1.17e-259
5.72764e-200	1.04037	0.462	0.084	1.08373e-195	13	LOC107452819	chitin deacetylase 1	PROTEIN_CODING
1.63014e-197	0.42069	0.281	0.029	3.08439e-193	13	LOC107452839	uncharacterized LOC107452839	PROTEIN_CODING
7.94873e-182	0.560672	0.306	0.038	1.50398e-177	13	LOC107444165	uncharacterized LOC107444165	PROTEIN_CODING
1.74701e-179	1.72997	0.947	0.64	3.30551e-175	13	LOC107440770	keratin, type I cytoskeletal 9	PROTEIN_CODING
1.42644e-170	0.993378	0.771	0.268	2.69896e-166	13	LOC107438912	mucin-17	PROTEIN_CODING
2.03459e-169	1.4041	0.662	0.212	3.84964e-165	13	LOC107451110	uncharacterized LOC107451110	PROTEIN_CODING
5.31147e-148	0.573558	0.403	0.079	1.00498e-143	13	LOC107448668	prolyl 4-hydroxylase subunit alpha-1	PROTEIN_CODING
9.93244e-148	0.368081	0.205	0.02	1.87932e-143	13	LOC107448622	mRNA-binding protein PUF3-like	PROTEIN_CODING
1.05926e-144	0.37303	0.144	0.01	2.00422e-140	13	LOC107450522	putative fatty acyl-CoA reductase CG5065	PROTEIN_CODING
1.11763e-144	0.560376	0.302	0.047	2.11467e-140	13	LOC107449475	probable H/ACA ribonucleoprotein complex subunit 1	PROTEIN_CODING
2.37565e-142	0.265744	0.184	0.017	4.49497e-138	13	LOC107447800	uncharacterized LOC107447800	PROTEIN_CODING	31935	Cht6	6.18e-205
6.541e-136	0.417028	0.274	0.04	1.23762e-131	13	LOC107438120	venom protease	PROTEIN_CODING	42347	CG7432	9.22e-112
9.8292e-132	0.378935	0.18	0.018	1.85978e-127	13	LOC107446838	proteoglycan 4	PROTEIN_CODING	38906	CG13676	1.01e-42
1.75779e-131	0.749127	0.191	0.02	3.32591e-127	13	LOC122272178	cold and drought-regulated protein CORA-like	PROTEIN_CODING
6.5006e-131	0.514036	0.291	0.047	1.22998e-126	13	LOC107455858	protein obstructor-E	PROTEIN_CODING
1.70091e-126	0.972514	0.559	0.182	3.21829e-122	13	LOC107452404	calumenin	PROTEIN_CODING
3.24204e-123	0.357746	0.251	0.037	6.13427e-119	13	LOC107448738	uncharacterized LOC107448738	PROTEIN_CODING
6.1902e-122	0.892356	0.593	0.205	1.17125e-117	13	LOC107449744	uncharacterized LOC107449744	PROTEIN_CODING
2.4791e-117	0.864468	0.595	0.208	4.69071e-113	13	LOC107455863	hormone receptor 4	PROTEIN_CODING	31162	Hr4	2.57e-124
3.2551e-113	0.803488	0.507	0.154	6.15897e-109	13	LOC107440918	myosin-2 heavy chain	PROTEIN_CODING
2.28624e-110	0.867284	0.501	0.156	4.3258e-106	13	LOC107438529	serine proteinase stubble	PROTEIN_CODING
5.03055e-110	0.584364	0.385	0.092	9.51831e-106	13	LOC107443195	sulfotransferase family cytosolic 1B member 1-like	PROTEIN_CODING
2.35617e-107	0.319277	0.205	0.028	4.45812e-103	13	LOC107447791	uncharacterized LOC107447791	PROTEIN_CODING
2.53118e-107	0.379445	0.248	0.041	4.78926e-103	13	LOC107456399	uncharacterized LOC107456399	PROTEIN_CODING
1.61674e-105	0.302602	0.21	0.03	3.05903e-101	13	LOC107447554	long-chain-fatty-acid--CoA ligase 5	PROTEIN_CODING
2.05473e-105	0.433939	0.199	0.027	3.88775e-101	13	LOC107439143	protein obstructor-E	PROTEIN_CODING
2.94793e-104	0.894451	0.585	0.219	5.57779e-100	13	LOC107452015	elongation of very long chain fatty acids protein AAEL008004	PROTEIN_CODING
4.70307e-101	0.628097	0.315	0.069	8.89867e-97	13	LOC107439214	uncharacterized LOC107439214	PROTEIN_CODING
2.70066e-100	1.21087	0.824	0.507	5.10993e-96	13	LOC107451253	uncharacterized PE-PGRS family protein PE_PGRS3	PROTEIN_CODING
2.63621e-97	0.32373	0.205	0.031	4.98798e-93	13	LOC107447938	nose resistant to fluoxetine protein 6	PROTEIN_CODING	2768678	CG33337	2.04e-77
9.98793e-97	0.696731	0.512	0.178	1.88982e-92	13	LOC107453449	uncharacterized LOC107453449	PROTEIN_CODING	41835	CG31344	3.26e-30
1.98639e-96	0.282512	0.171	0.022	3.75846e-92	13	LOC107455159	uncharacterized LOC107455159	PROTEIN_CODING
3.32029e-95	0.580508	0.186	0.026	6.28233e-91	13	LOC107439918	glycine-rich cell wall structural protein	PROTEIN_CODING
4.30466e-95	0.655971	0.454	0.141	8.14486e-91	13	LOC107442511	endochitinase A	PROTEIN_CODING
5.50717e-93	0.439396	0.358	0.091	1.04201e-88	13	LOC107441276	elongation of very long chain fatty acids protein AAEL008004	PROTEIN_CODING	40567	CG31522	4.78e-114
6.50636e-93	0.29452	0.139	0.015	1.23107e-88	13	LOC107438873	uncharacterized LOC107438873	PROTEIN_CODING
1.11056e-90	1.20251	0.516	0.196	2.10128e-86	13	LOC107445929	uncharacterized LOC107445929	PROTEIN_CODING
1.50717e-88	0.597311	0.159	0.021	2.85172e-84	13	LOC107451290	uncharacterized LOC107451290	ncRNA	NA
3.07281e-88	0.386823	0.308	0.072	5.81407e-84	13	LOC107439399	CCAAT/enhancer-binding protein alpha	PROTEIN_CODING	37889	slbo	2.84e-19
1.03177e-87	0.37525	0.295	0.067	1.95221e-83	13	LOC107455634	arrestin domain-containing protein 4	PROTEIN_CODING	38023	Vdup1	2.9e-138
6.14034e-87	0.912073	0.895	0.653	1.16181e-82	13	LOC107440180	nuclear hormone receptor FTZ-F1	PROTEIN_CODING	40045	ftz-f1	2.24e-176
3.06745e-85	0.463555	0.37	0.103	5.80392e-81	13	LOC107456559	mucin-5AC	PROTEIN_CODING	37000	CG10936	3.12e-21
5.26617e-84	0.857587	0.822	0.503	9.96411e-80	13	LOC107454846	RNA-binding protein fusilli	PROTEIN_CODING	44095	fus	1.65e-202
3.23642e-81	0.925284	0.598	0.273	6.12364e-77	13	LOC107445898	uncharacterized LOC107445898	PROTEIN_CODING	41472	CG4702	5.89e-24
5.67092e-78	0.376383	0.248	0.054	1.07299e-73	13	LOC107437126	acid phosphatase type 7	PROTEIN_CODING
8.82487e-78	0.372211	0.28	0.066	1.66975e-73	13	LOC107448802	aldehyde dehydrogenase, dimeric NADP-preferring-like	PROTEIN_CODING
2.32201e-77	0.681452	0.12	0.014	4.39348e-73	13	LOC107437966	uncharacterized LOC107437966	PROTEIN_CODING	36613	Cpr51A	4.31e-07
2.31257e-76	0.878365	0.272	0.067	4.37562e-72	13	LOC107441425	uncharacterized LOC107441425	PROTEIN_CODING
6.9648e-76	0.284682	0.189	0.033	1.31781e-71	13	LOC107441220	heterogeneous nuclear ribonucleoprotein A/B	PROTEIN_CODING
3.40598e-72	0.493272	0.402	0.134	6.44445e-68	13	LOC107436177	long-chain-fatty-acid--CoA ligase 4	PROTEIN_CODING	46068	Acsl	8.74e-228
7.77008e-72	0.276131	0.188	0.034	1.47018e-67	13	LOC107454143	inositol 1,4,5-triphosphate receptor associated 2	PROTEIN_CODING
1.50821e-71	0.363985	0.261	0.063	2.85369e-67	13	LOC107446213	eukaryotic translation initiation factor 4 gamma-like	PROTEIN_CODING
1.47163e-68	0.501924	0.43	0.153	2.78447e-64	13	LOC107442137	uncharacterized LOC107442137	PROTEIN_CODING
4.73202e-66	0.937434	0.989	0.962	8.95345e-62	13	LOC107452254	harpin HrpN	PROTEIN_CODING
1.41394e-65	0.354551	0.295	0.082	2.67531e-61	13	LOC107437589	disabled homolog 2	PROTEIN_CODING
5.87136e-65	0.835126	0.615	0.311	1.11092e-60	13	LOC107444292	3-hydroxy-3-methylglutaryl-coenzyme A reductase	PROTEIN_CODING	42803	Hmgcr	1.39e-215
2.07307e-64	0.418413	0.289	0.081	3.92245e-60	13	LOC107450847	tetratricopeptide repeat protein 39B-like	PROTEIN_CODING
2.91319e-64	0.391066	0.291	0.082	5.51204e-60	13	LOC107437618	uncharacterized LOC107437618	PROTEIN_CODING	41246	CG12814	6.04e-90
1.29186e-63	0.375683	0.296	0.085	2.44433e-59	13	LOC107457342	sodium/potassium-transporting ATPase subunit alpha	PROTEIN_CODING
1.97356e-61	0.657189	0.63	0.332	3.73416e-57	13	LOC107457247	ecdysone-inducible protein E75	PROTEIN_CODING	39999	Eip75B	3.63e-174
1.78655e-60	0.40176	0.111	0.015	3.38032e-56	13	LOC107444453	uncharacterized LOC107444453	PROTEIN_CODING
3.85779e-59	0.529898	0.4	0.154	7.29933e-55	13	LOC107436875	uncharacterized LOC107436875	PROTEIN_CODING
4.9198e-59	0.42849	0.437	0.169	9.30876e-55	13	LOC107438986	neprilysin-2-like	PROTEIN_CODING	40588	Nep2	1.17e-231
1.19948e-58	0.676294	0.683	0.399	2.26953e-54	13	LOC107457179	CD109 antigen	PROTEIN_CODING	34044	Tep2	2.18e-288
1.82293e-57	0.693681	0.837	0.584	3.44917e-53	13	LOC107441179	protein grainyhead	PROTEIN_CODING	37038	grh	2.49e-168
4.26531e-56	0.525116	0.533	0.25	8.0704e-52	13	LOC107457100	putative ferric-chelate reductase 1 homolog	PROTEIN_CODING	36768	CG8399	1.97e-97
4.12676e-55	0.557695	0.148	0.028	7.80824e-51	13	LOC107437965	cuticle protein 10.9-like	PROTEIN_CODING
5.96557e-55	0.257491	0.205	0.049	1.12875e-50	13	LOC107439645	uncharacterized LOC107439645	PROTEIN_CODING
6.09674e-53	0.669702	0.666	0.392	1.15356e-48	13	LOC107453895	bicaudal D-related protein homolog	PROTEIN_CODING
3.4317e-51	0.273043	0.158	0.033	6.49313e-47	13	LOC107442009	QRFP-like peptide receptor	PROTEIN_CODING	42523	ETHR	5.76e-107
1.76147e-50	0.605675	0.576	0.301	3.33288e-46	13	LOC107446858	patched domain-containing protein 3	PROTEIN_CODING	35546	Ptr	2.54e-272
2.41267e-50	0.276984	0.126	0.022	4.56501e-46	13	LOC107456944	uncharacterized LOC107456944	PROTEIN_CODING
7.62921e-50	0.251918	0.141	0.027	1.44352e-45	13	LOC107446681	glycine-rich cell wall structural protein	PROTEIN_CODING
2.09999e-48	0.596091	0.535	0.27	3.97339e-44	13	LOC107447991	CD151 antigen	PROTEIN_CODING	39995	Tsp74F	5.88e-63
1.38868e-47	0.381329	0.334	0.124	2.62753e-43	13	LOC107440224	uncharacterized LOC107440224	PROTEIN_CODING
1.67202e-43	0.29547	0.268	0.09	3.16364e-39	13	LOC107452974	rho-related BTB domain-containing protein 2	PROTEIN_CODING
2.51762e-42	0.646591	0.82	0.654	4.76358e-38	13	LOC107451406	spidroin-2	PROTEIN_CODING
2.86541e-42	0.25799	0.212	0.062	5.42164e-38	13	LOC107448732	calcium/calmodulin-dependent protein kinase kinase 2	PROTEIN_CODING	4379919	CG17698	4.23e-131
3.78546e-42	0.780465	0.82	0.684	7.16246e-38	13	LOC107456954	uncharacterized LOC107456954	ncRNA	NA
1.25956e-41	0.430588	0.371	0.162	2.38321e-37	13	LOC107449771	E3 ubiquitin-protein ligase AMFR	PROTEIN_CODING
1.62662e-41	0.273446	0.24	0.078	3.07773e-37	13	LOC107447553	long-chain-fatty-acid--CoA ligase 1	PROTEIN_CODING
2.66369e-41	0.425563	0.332	0.133	5.03997e-37	13	LOC107445775	rho GTPase-activating protein 29	PROTEIN_CODING
6.37765e-40	0.573277	0.388	0.178	1.20672e-35	13	LOC107441572	uncharacterized LOC107441572	PROTEIN_CODING	39583	bbg	1.88e-33
2.81497e-38	0.314917	0.328	0.133	5.3262e-34	13	LOC107449498	serine proteinase stubble	PROTEIN_CODING	41958	Sb	2.65e-158
2.97138e-38	0.740369	0.591	0.364	5.62215e-34	13	LOC122271658	glycine-rich cell wall structural protein-like	PROTEIN_CODING
9.09752e-36	0.383048	0.435	0.215	1.72134e-31	13	LOC107438423	uncharacterized LOC107438423	PROTEIN_CODING
1.81291e-35	0.391378	0.432	0.214	3.43021e-31	13	LOC107444096	putative uncharacterized protein DDB_G0291812	PROTEIN_CODING
1.86139e-33	0.389315	0.206	0.069	3.52194e-29	13	LOC107444171	protein Wnt-4-like	PROTEIN_CODING
3.52148e-33	0.455697	0.608	0.385	6.66299e-29	13	LOC107455064	apoptosis-stimulating of p53 protein 1	PROTEIN_CODING	37422	ASPP	1.3e-164
1.73915e-32	0.447906	0.919	0.781	3.29064e-28	13	LOC107438772	POU domain, class 2, transcription factor 3	PROTEIN_CODING	34669	nub	7.74e-91
2.88405e-32	0.351152	0.223	0.08	5.45691e-28	13	LOC107438548	uncharacterized LOC107438548	PROTEIN_CODING
3.82953e-32	0.309679	0.161	0.048	7.24586e-28	13	LOC122270831	uncharacterized LOC122270831	PROTEIN_CODING
4.53635e-32	0.591517	0.623	0.412	8.58323e-28	13	LOC110283103	protein trachealess-like	PROTEIN_CODING
1.90709e-31	0.268492	0.261	0.101	3.6084e-27	13	LOC122269545	carboxypeptidase A1-like	PROTEIN_CODING
3.30354e-30	0.462406	0.418	0.228	6.25064e-26	13	LOC107437626	protein obstructor-E	PROTEIN_CODING
4.37457e-28	0.321447	0.381	0.198	8.27713e-24	13	LOC107448699	heat shock factor protein	PROTEIN_CODING
8.27194e-28	0.3364	0.495	0.282	1.56513e-23	13	LOC107452006	transcription factor AP-2-beta	PROTEIN_CODING
1.67599e-26	0.316057	0.42	0.224	3.17115e-22	13	LOC107441423	rho GTPase-activating protein 40	PROTEIN_CODING	3355133	conu	1.56e-51
2.52241e-26	0.312398	0.341	0.172	4.77264e-22	13	LOC107452533	hillarin	PROTEIN_CODING	37328	Hil	0
1.06669e-25	0.387318	0.597	0.409	2.01829e-21	13	LOC107449842	insulin-like peptide receptor	PROTEIN_CODING
1.36832e-24	0.564958	0.493	0.321	2.589e-20	13	LOC107453151	inactive hydroxysteroid dehydrogenase-like protein 1	PROTEIN_CODING	35021	CG13284	2.36e-74
2.01975e-23	0.394504	0.608	0.436	3.82156e-19	13	LOC107436343	RNA polymerase II elongation factor ELL	PROTEIN_CODING	40171	Su(Tpl)	1.31e-66
2.40978e-23	0.426588	0.615	0.456	4.55954e-19	13	LOC107453143	steroid hormone receptor ERR2	PROTEIN_CODING	38912	ERR	2.61e-114
2.42754e-23	0.344674	0.383	0.213	4.59315e-19	13	LOC107448572	zinc transporter ZIP3	PROTEIN_CODING
2.68792e-23	0.455007	0.833	0.73	5.08582e-19	13	LOC107440397	irregular chiasm C-roughest protein	PROTEIN_CODING	31292	kirre	5.36e-140
6.63354e-23	0.278553	0.278	0.132	1.25513e-18	13	LOC107448339	uncharacterized LOC107448339	PROTEIN_CODING
6.90978e-23	0.357499	0.377	0.205	1.3074e-18	13	LOC107443800	solute carrier organic anion transporter family member 74D	PROTEIN_CODING
1.29923e-22	0.262807	0.259	0.119	2.45827e-18	13	LOC107442442	serine proteinase stubble	PROTEIN_CODING	35905	CG8172	8.53e-118
5.22517e-22	0.311861	0.473	0.29	9.88655e-18	13	LOC107451935	uncharacterized LOC107451935	PROTEIN_CODING	33983	uif	0
6.75176e-22	0.362418	0.452	0.271	1.2775e-17	13	LOC107455989	regulator of G-protein signaling 3	PROTEIN_CODING
5.19882e-21	0.535361	0.338	0.188	9.83668e-17	13	LOC107449848	apolipoprotein D	PROTEIN_CODING	36447	GLaz	8.3e-18
2.20396e-20	0.338921	0.251	0.118	4.17012e-16	13	LOC107436533	Kruppel-like factor 3	PROTEIN_CODING
4.14176e-19	0.376798	0.473	0.314	7.83662e-15	13	LOC107449895	uncharacterized LOC107449895	PROTEIN_CODING
7.47402e-19	0.319995	0.304	0.164	1.41416e-14	13	LOC107437715	solute carrier organic anion transporter family member 74D	PROTEIN_CODING	39954	Oatp74D	6.17e-178
2.39875e-18	0.310242	0.527	0.352	4.53867e-14	13	LOC107456449	acyl-CoA Delta-9 desaturase	PROTEIN_CODING	41629	CG8630	3.35e-117
4.77696e-18	0.31064	0.467	0.296	9.03849e-14	13	LOC107449243	kin of IRRE-like protein 1	PROTEIN_CODING	50003	CG45263	3.32e-131
8.57138e-18	0.288516	0.231	0.114	1.62179e-13	13	LOC107449551	probable cytochrome P450 49a1	PROTEIN_CODING
1.71945e-17	0.254042	0.332	0.191	3.25336e-13	13	LOC107449941	uncharacterized LOC107449941	ncRNA	NA
3.08176e-17	0.46766	0.381	0.238	5.831e-13	13	LOC107456799	collagen alpha-1(XV) chain	PROTEIN_CODING	38769	Mp	1.89e-212
5.71353e-17	0.313116	0.523	0.378	1.08106e-12	13	LOC107440583	uncharacterized LOC107440583	PROTEIN_CODING	31339	ec	5.56e-189
6.15113e-17	0.279149	0.355	0.213	1.16385e-12	13	LOC107439313	ankyrin repeat domain-containing protein SOWAHB	PROTEIN_CODING	39438	sowah	4.15e-52
4.03783e-16	0.48462	0.456	0.31	7.63998e-12	13	LOC107438659	protein O-mannosyl-transferase TMTC2	PROTEIN_CODING
7.37622e-16	0.302984	0.492	0.343	1.39566e-11	13	LOC107454760	ankyrin repeat domain-containing protein 6	PROTEIN_CODING	36139	dgo	9.79e-91
1.70461e-15	0.281546	0.529	0.376	3.22529e-11	13	LOC107448527	Na(+)/H(+) exchange regulatory cofactor NHE-RF1	PROTEIN_CODING	44155	CG10939	3.15e-49
2.50791e-15	0.260958	0.386	0.247	4.74523e-11	13	LOC107446265	nesprin-1	PROTEIN_CODING	3771968	Msp300	0
3.90318e-15	0.282377	0.39	0.256	7.38521e-11	13	LOC107446122	translocating chain-associated membrane protein 1-like 1	PROTEIN_CODING	31042	TRAM	3.77e-90
1.66844e-14	0.318155	0.587	0.451	3.15686e-10	13	LOC107451692	translocon-associated protein subunit alpha	PROTEIN_CODING	326234	l(1)G0320	2.21e-76
3.04265e-14	0.497396	0.229	0.126	5.75699e-10	13	LOC107451305	uncharacterized LOC107451305	ncRNA	NA
7.92913e-14	0.266675	0.525	0.381	1.50027e-09	13	LOC107447704	protein ERGIC-53	PROTEIN_CODING	44679	ergic53	8.52e-166
2.53792e-13	0.306996	0.174	0.085	4.80201e-09	13	LOC107438527	transmembrane protease serine 3	PROTEIN_CODING
5.41724e-13	0.325331	0.492	0.367	1.025e-08	13	LOC107442907	cyclin-dependent kinase inhibitor 1	PROTEIN_CODING
7.07058e-13	0.287487	0.636	0.507	1.33782e-08	13	LOC107442769	neurogenic locus Notch protein	PROTEIN_CODING
3.94249e-12	0.271347	0.542	0.422	7.45959e-08	13	LOC107444246	tropomyosin	PROTEIN_CODING	41852	Tm1	1.6e-124
1.59531e-11	0.278112	0.426	0.298	3.01848e-07	13	LOC107453975	FK506-binding protein 2	PROTEIN_CODING	37449	Fkbp14	1.36e-81
5.55721e-11	0.255069	0.386	0.267	1.05148e-06	13	LOC107439606	uncharacterized LOC107439606	PROTEIN_CODING
9.48402e-11	0.29293	0.711	0.596	1.79447e-06	13	LOC107438836	SPARC	PROTEIN_CODING
1.34849e-137	1.04987	0.392	0.079	2.55148e-133	14	LOC107446521	protein Wnt-11b-2	PROTEIN_CODING
4.48115e-129	1.45694	0.402	0.09	8.47878e-125	14	LOC107436125	protein gooseberry	PROTEIN_CODING
1.10102e-112	1.49753	0.563	0.191	2.08323e-108	14	LOC107442844	transcription factor LBX2	PROTEIN_CODING	42542	lbe	1.18e-53
3.66795e-84	0.521016	0.277	0.059	6.94013e-80	14	LOC107448627	uncharacterized LOC107448627	ncRNA	NA
1.34839e-75	0.756926	0.489	0.176	2.55128e-71	14	LOC107443755	A disintegrin and metalloproteinase with thrombospondin motifs 9	PROTEIN_CODING	41887	AdamTS-A	1.94e-200
1.41596e-75	0.696169	0.294	0.072	2.67913e-71	14	LOC107438386	protein Wnt-1	PROTEIN_CODING	34009	wg	3.97e-128
3.68736e-59	0.47336	0.308	0.091	6.97685e-55	14	LOC107438387	protein Wnt-6	PROTEIN_CODING	34010	Wnt6	2.36e-106
5.15142e-59	0.531446	0.298	0.086	9.747e-55	14	LOC107438993	sine oculis-binding protein homolog A	PROTEIN_CODING	36260	Sobp	9.56e-65
1.16999e-54	0.757252	0.591	0.312	2.21373e-50	14	LOC107448645	transcription factor Sp9	PROTEIN_CODING	31913	Sp1	1.99e-134
4.58876e-51	0.652583	0.38	0.147	8.6824e-47	14	LOC107446902	uncharacterized LOC107446902	PROTEIN_CODING
2.49628e-32	0.264	0.175	0.051	4.72322e-28	14	LOC107453612	protein Wnt-8b-like	PROTEIN_CODING
1.06995e-31	0.60164	0.361	0.171	2.02445e-27	14	LOC107455689	homeotic protein proboscipedia	PROTEIN_CODING	40826	pb	3.23e-60
5.94428e-29	0.392059	0.522	0.301	1.12472e-24	14	LOC107450100	homeobox protein DLX-6-like	PROTEIN_CODING	37973	Dll	7.76e-56
7.34653e-28	0.462718	0.585	0.359	1.39004e-23	14	LOC107450335	zinc finger protein basonuclin-2	PROTEIN_CODING
2.87527e-27	0.553613	0.337	0.162	5.44031e-23	14	LOC107444970	protein odd-skipped-related 1	PROTEIN_CODING	33602	bowl	2.63e-89
1.87641e-26	0.537403	0.838	0.673	3.55035e-22	14	LOC107437002	adhesion G protein-coupled receptor L1	PROTEIN_CODING
2.31722e-24	0.667592	0.624	0.44	4.38442e-20	14	LOC107449167	protein O-mannosyl-transferase TMTC2	PROTEIN_CODING	33276	CG4341	6.36e-198
4.28273e-24	0.47467	0.452	0.265	8.10336e-20	14	LOC107436691	uncharacterized LOC107436691	PROTEIN_CODING
2.89616e-23	0.388394	0.164	0.057	5.47982e-19	14	LOC107438595	uncharacterized LOC107438595	PROTEIN_CODING
5.01017e-22	0.346997	0.593	0.385	9.47975e-18	14	LOC107447159	zinc finger protein basonuclin-2	PROTEIN_CODING	64875	disco-r	9.09e-85
1.2125e-21	0.427242	0.661	0.492	2.29418e-17	14	LOC107443293	protein slit	PROTEIN_CODING
2.26454e-21	0.432639	0.255	0.118	4.28473e-17	14	LOC107438991	uncharacterized LOC107438991	PROTEIN_CODING
2.44728e-20	0.289403	0.29	0.143	4.63049e-16	14	LOC107448451	band 4.1-like protein 4	PROTEIN_CODING	5740668	CG34347	2.61e-155
4.5461e-20	0.385573	0.501	0.331	8.60168e-16	14	LOC107436695	mucin-17	PROTEIN_CODING
2.22918e-18	0.309618	0.279	0.141	4.21782e-14	14	LOC107448626	uncharacterized LOC107448626	ncRNA	NA
4.73298e-18	0.509026	0.366	0.216	8.95527e-14	14	LOC107444096	putative uncharacterized protein DDB_G0291812	PROTEIN_CODING
1.15415e-16	0.326791	0.536	0.371	2.18376e-12	14	LOC107457543	nuclear receptor subfamily 2 group F member 1-A	PROTEIN_CODING
1.42438e-16	0.374914	0.318	0.182	2.69506e-12	14	LOC107442925	bone morphogenetic protein 4-like	PROTEIN_CODING	33432	dpp	9.79e-77
4.44364e-15	0.406383	0.688	0.57	8.4078e-11	14	LOC107454516	uncharacterized LOC107454516	PROTEIN_CODING
1.03631e-14	0.369694	0.355	0.22	1.96079e-10	14	LOC107439507	protein spaetzle 3	PROTEIN_CODING	34077	spz3	1.54e-70
5.47374e-14	0.654727	0.466	0.337	1.03569e-09	14	LOC107437851	iroquois-class homeodomain protein IRX-6	PROTEIN_CODING	39441	mirr	1.26e-85
7.1337e-14	0.27292	0.45	0.299	1.34977e-09	14	LOC107449648	CD109 antigen	PROTEIN_CODING	44071	Mcr	0
8.82353e-13	0.263292	0.719	0.589	1.6695e-08	14	LOC107441179	protein grainyhead	PROTEIN_CODING	37038	grh	2.49e-168
1.28934e-12	0.334382	0.265	0.155	2.43956e-08	14	LOC107450665	homeobox protein Hox-B4-like	PROTEIN_CODING
3.48589e-12	0.586244	0.214	0.115	6.59566e-08	14	LOC107438880	uncharacterized LOC107438880	PROTEIN_CODING
1.42463e-11	0.311267	0.632	0.517	2.69554e-07	14	LOC107453499	zinc finger homeobox protein 4	PROTEIN_CODING
8.38001e-11	0.268346	0.292	0.18	1.58558e-06	14	LOC107436847	T-box transcription factor TBX20-like	PROTEIN_CODING
5.40018e-278	2.70839	0.907	0.294	1.02177e-273	15	LOC107437847	uncharacterized LOC107437847	ncRNA	NA
4.02962e-255	1.52454	0.747	0.159	7.62445e-251	15	LOC107436716	uncharacterized LOC107436716	ncRNA	NA
5.18934e-222	2.04348	0.659	0.139	9.81875e-218	15	LOC107443142	uncharacterized LOC107443142	PROTEIN_CODING
2.77887e-173	1.3825	0.845	0.295	5.2579e-169	15	LOC107446990	zinc finger E-box-binding homeobox 2	PROTEIN_CODING	43650	zfh1	4.94e-97
1.78093e-166	0.6875	0.406	0.061	3.36969e-162	15	LOC107441404	uncharacterized LOC107441404	ncRNA	NA
1.66472e-152	0.739978	0.518	0.106	3.14981e-148	15	LOC107438819	flocculation protein FLO11	PROTEIN_CODING
4.885e-114	0.797362	0.346	0.063	9.24291e-110	15	LOC107450135	Down syndrome cell adhesion molecule-like protein Dscam2	PROTEIN_CODING
3.87801e-113	0.82034	0.654	0.219	7.33759e-109	15	LOC107453796	ELAV-like protein 3	PROTEIN_CODING	32245	fne	9.01e-163
4.68271e-104	0.953591	0.666	0.252	8.86015e-100	15	LOC107451897	protein-L-histidine N-pros-methyltransferase	PROTEIN_CODING	37794	CG5339	2.78e-52
8.40053e-104	1.21751	0.475	0.126	1.58946e-99	15	LOC107436606	hemicentin-1	PROTEIN_CODING	50296	dpr6	1.97e-90
6.64202e-97	0.292855	0.205	0.026	1.25674e-92	15	LOC107453389	uncharacterized LOC107453389	ncRNA	NA
2.48428e-96	0.667844	0.592	0.194	4.70051e-92	15	LOC107451854	neural-cadherin	PROTEIN_CODING
5.75816e-96	0.814448	0.842	0.438	1.0895e-91	15	LOC107436216	ELAV-like protein 3	PROTEIN_CODING	33498	Rbp9	2.97e-159
9.76916e-92	0.950975	0.802	0.393	1.84842e-87	15	LOC107441591	follistatin-related protein 5	PROTEIN_CODING
5.58486e-90	0.374757	0.205	0.028	1.05671e-85	15	LOC107445427	PR domain zinc finger protein 8	PROTEIN_CODING	38660	CG13287	5.12e-30
1.83426e-80	0.290709	0.203	0.03	3.47061e-76	15	LOC107436717	uncharacterized LOC107436717	ncRNA	NA
7.95542e-78	0.310603	0.236	0.041	1.50525e-73	15	LOC107437477	uncharacterized LOC107437477	PROTEIN_CODING
8.53011e-78	0.758376	0.802	0.452	1.61398e-73	15	LOC107448306	homeobox protein prospero	PROTEIN_CODING	41363	pros	3.91e-128
4.47153e-68	0.267071	0.16	0.022	8.46057e-64	15	LOC107440677	class E basic helix-loop-helix protein 23	PROTEIN_CODING	35066	Oli	5.2e-42
1.02159e-67	0.406534	0.346	0.091	1.93295e-63	15	LOC107440328	regulating synaptic membrane exocytosis protein 1	PROTEIN_CODING	42150	Rim	6.27e-224
5.95006e-59	0.630574	0.566	0.249	1.12581e-54	15	LOC107457002	prothymosin alpha	PROTEIN_CODING
1.18739e-58	0.670288	0.449	0.166	2.24666e-54	15	LOC107441071	discoidin domain-containing receptor 2	PROTEIN_CODING
3.05919e-56	0.342584	0.279	0.07	5.78829e-52	15	LOC107454174	complexin	PROTEIN_CODING	64877	cpx	3.79e-56
3.87973e-53	0.317954	0.208	0.045	7.34084e-49	15	LOC107447451	pancreatic triacylglycerol lipase	PROTEIN_CODING
7.08316e-52	0.519352	0.537	0.241	1.3402e-47	15	LOC107446025	uncharacterized protein CG43867	PROTEIN_CODING	31031	CG43867	0
7.15579e-51	0.774726	0.632	0.341	1.35395e-46	15	LOC107457006	uncharacterized LOC107457006	PROTEIN_CODING	32196	CG42258	2.69e-21
2.52152e-50	0.528878	0.434	0.165	4.77097e-46	15	LOC107451394	frizzled-5	PROTEIN_CODING	40090	fz2	3.93e-196
4.33199e-50	0.546471	0.296	0.087	8.19656e-46	15	LOC107456893	transcriptional repressor scratch 2	PROTEIN_CODING
2.21945e-49	0.649187	0.446	0.185	4.19942e-45	15	LOC107452098	E3 ubiquitin-protein ligase MARCHF8	PROTEIN_CODING	39079	CG4080	6.08e-73
3.00109e-48	0.555019	0.387	0.138	5.67836e-44	15	LOC107455609	protein sax-3	PROTEIN_CODING	37603	robo1	9.06e-276
4.97121e-48	0.294301	0.255	0.068	9.40603e-44	15	LOC107456604	Down syndrome cell adhesion molecule-like protein Dscam2	PROTEIN_CODING
1.9517e-46	0.685606	0.766	0.476	3.69281e-42	15	LOC107445721	zinc finger protein castor homolog 1	PROTEIN_CODING	44018	cas	2.72e-98
3.2914e-46	0.608284	0.95	0.84	6.22765e-42	15	LOC107457539	zinc finger homeobox protein 3	PROTEIN_CODING	43795	zfh2	3.49e-260
5.21693e-46	0.300174	0.251	0.068	9.87096e-42	15	LOC107436083	glycoprotein 3-alpha-L-fucosyltransferase A	PROTEIN_CODING
8.66212e-46	0.278716	0.222	0.055	1.63896e-41	15	LOC122269131	cytosolic carboxypeptidase 6-like	PROTEIN_CODING	318558	CG31019	1.4e-135
2.7484e-45	0.486876	0.53	0.245	5.20024e-41	15	LOC107438139	B-box type zinc finger protein ncl-1	PROTEIN_CODING	35197	brat	2.22e-233
2.11515e-44	0.317961	0.251	0.071	4.00207e-40	15	LOC107436291	ABC transporter G family member 9-like	PROTEIN_CODING	43895	E23	3.35e-209
2.92679e-41	0.527589	0.501	0.231	5.53777e-37	15	LOC107439395	pikachurin	PROTEIN_CODING	36771	SP2353	2.58e-145
2.84056e-40	0.593628	0.914	0.788	5.37463e-36	15	LOC107444682	ABC transporter G family member 9	PROTEIN_CODING
6.38098e-39	0.321039	0.277	0.088	1.20734e-34	15	LOC107454609	genetic suppressor element 1	PROTEIN_CODING	37573	px	1.52e-21
3.62811e-36	0.395994	0.21	0.059	6.86476e-32	15	LOC107447483	uncharacterized LOC107447483	ncRNA	NA
2.20422e-35	0.301141	0.26	0.084	4.17061e-31	15	LOC107437533	voltage-dependent calcium channel subunit alpha-2/delta-3	PROTEIN_CODING	36526	stj	7.98e-255
7.80128e-34	0.842486	0.687	0.471	1.47608e-29	15	LOC107449387	semaphorin-1A	PROTEIN_CODING
8.25722e-34	0.356464	0.365	0.153	1.56235e-29	15	LOC107439981	disheveled-associated activator of morphogenesis 1	PROTEIN_CODING	31075	DAAM	0
8.26809e-34	0.469275	0.566	0.305	1.56441e-29	15	LOC107449413	runt-related transcription factor 1	PROTEIN_CODING
6.82766e-32	0.25769	0.255	0.087	1.29186e-27	15	LOC107443225	guanine nucleotide-binding protein G(o) subunit alpha	PROTEIN_CODING	36104	Galphao	3.86e-219
2.19829e-30	0.413512	0.286	0.109	4.15938e-26	15	LOC107436612	opioid-binding protein/cell adhesion molecule homolog	PROTEIN_CODING
1.93743e-28	0.256179	0.26	0.097	3.66581e-24	15	LOC107442107	uncharacterized LOC107442107	PROTEIN_CODING	40225	gogo	2.53e-29
9.91134e-28	0.505044	0.761	0.538	1.87533e-23	15	LOC107448750	discoidin domain-containing receptor 2	PROTEIN_CODING	3346209	Ddr	2.31e-250
1.11365e-27	0.535146	0.27	0.107	2.10714e-23	15	LOC107436595	paired box protein Pax-6	PROTEIN_CODING
1.50683e-27	0.490658	0.365	0.172	2.85108e-23	15	LOC107455689	homeotic protein proboscipedia	PROTEIN_CODING	40826	pb	3.23e-60
1.51053e-26	0.413804	0.933	0.841	2.85808e-22	15	LOC107446842	uncharacterized LOC107446842	PROTEIN_CODING	38347	Tet	2.63e-148
2.617e-26	0.52516	0.749	0.555	4.95163e-22	15	LOC107454390	neogenin	PROTEIN_CODING	36377	fra	1.1155209292536e-308
4.05585e-26	0.42435	0.554	0.333	7.67407e-22	15	LOC107448616	neural cell adhesion molecule 2	PROTEIN_CODING
9.7369e-26	0.453918	0.563	0.338	1.84232e-21	15	LOC107436212	leucine-rich repeat-containing protein 24	PROTEIN_CODING
1.6713e-23	0.427236	0.143	0.042	3.16226e-19	15	LOC107437107	transcription factor collier	PROTEIN_CODING
2.09313e-22	0.471862	0.115	0.03	3.96041e-18	15	LOC107441842	transcriptional regulator ERG homolog	PROTEIN_CODING	38700	Ets65A	4.76e-110
3.76688e-22	0.425834	0.656	0.472	7.12732e-18	15	LOC107455963	serine/arginine repetitive matrix protein 4	PROTEIN_CODING	38206	Srrm234	3.41e-117
1.46995e-21	0.470684	0.902	0.803	2.78129e-17	15	LOC107436358	fasciclin-2	PROTEIN_CODING	31364	Fas2	5.97e-142
3.29857e-21	0.265538	0.322	0.154	6.24122e-17	15	LOC107444247	protein unc-13 homolog B	PROTEIN_CODING	43841	unc-13	0
6.65593e-21	0.426604	0.217	0.087	1.25937e-16	15	LOC107452602	protein O-mannosyl-transferase TMTC1	PROTEIN_CODING
2.19847e-20	0.259184	0.348	0.176	4.15973e-16	15	LOC107451354	Down syndrome cell adhesion molecule	PROTEIN_CODING
3.0654e-20	0.428709	0.795	0.634	5.80004e-16	15	LOC107445534	transducin-like enhancer protein 4	PROTEIN_CODING	43162	gro	2.37e-305
3.63241e-19	0.309566	0.554	0.352	6.87289e-15	15	LOC107447315	low-density lipoprotein receptor-related protein 1B	PROTEIN_CODING
3.66951e-19	0.356065	0.599	0.409	6.94309e-15	15	LOC107446848	disintegrin and metalloproteinase domain-containing protein 11	PROTEIN_CODING	32561	mmd	1.33e-287
7.38718e-18	0.383383	0.625	0.443	1.39773e-13	15	LOC107446363	insulinoma-associated protein 1b	PROTEIN_CODING	41235	nerfin-2	2.18e-51
9.34271e-17	0.278969	0.387	0.225	1.76773e-12	15	LOC107437115	one cut domain family member 2	PROTEIN_CODING	45816	onecut	4.49e-92
2.43617e-16	0.381088	0.332	0.181	4.60947e-12	15	LOC107457176	uncharacterized LOC107457176	ncRNA	NA
1.16294e-15	0.435912	0.652	0.493	2.2004e-11	15	LOC107443293	protein slit	PROTEIN_CODING
1.19201e-15	0.355004	0.785	0.666	2.2554e-11	15	LOC107445773	single-stranded DNA-binding protein 3	PROTEIN_CODING	42177	Ssdp	7.62e-178
1.90856e-15	0.300835	0.289	0.15	3.61119e-11	15	LOC107447242	protein big brother	PROTEIN_CODING	38198	Bgb	2.87e-83
1.09933e-14	0.344706	0.683	0.542	2.08004e-10	15	LOC107444341	zinc finger and BTB domain-containing protein 24	PROTEIN_CODING	38012	Kr	2.04e-79
3.47787e-13	0.361502	0.594	0.445	6.58048e-09	15	LOC107436326	kazrin	PROTEIN_CODING	37552	Liprin-gamma	8.55e-135
1.18569e-12	0.338097	0.22	0.112	2.24345e-08	15	LOC107441893	paired box protein Pax-6	PROTEIN_CODING	43833	toy	4.04e-166
1.46301e-12	0.292435	0.785	0.658	2.76816e-08	15	LOC107440180	nuclear hormone receptor FTZ-F1	PROTEIN_CODING	40045	ftz-f1	2.24e-176
1.70843e-12	0.267043	0.494	0.346	3.23252e-08	15	LOC107450465	recombining binding protein suppressor of hairless	PROTEIN_CODING
2.38214e-12	0.26191	0.167	0.076	4.50724e-08	15	LOC107440709	homeotic protein proboscipedia-like	PROTEIN_CODING
4.09252e-12	0.293403	0.587	0.434	7.74346e-08	15	LOC107447205	roundabout homolog 1	PROTEIN_CODING
5.92883e-12	0.372252	0.294	0.171	1.12179e-07	15	LOC107454090	uncharacterized LOC107454090	PROTEIN_CODING
9.19441e-12	0.293857	0.773	0.648	1.73967e-07	15	LOC107453438	dachshund homolog 1-like	PROTEIN_CODING	34982	dac	6.33e-105
1.8355e-11	0.270929	0.814	0.715	3.47294e-07	15	LOC107439618	uncharacterized LOC107439618	PROTEIN_CODING
0	1.27355	0.665	0.071	0	16	LOC122271737	uncharacterized LOC122271737	PROTEIN_CODING
2.28188e-254	3.03585	0.994	0.449	4.31755e-250	16	LOC107448306	homeobox protein prospero	PROTEIN_CODING	41363	pros	3.91e-128
3.48823e-242	2.00562	0.774	0.161	6.60009e-238	16	LOC107436716	uncharacterized LOC107436716	ncRNA	NA
4.2518e-232	1.59574	0.865	0.216	8.04484e-228	16	LOC107453796	ELAV-like protein 3	PROTEIN_CODING	32245	fne	9.01e-163
2.44016e-224	2.24867	0.96	0.373	4.61702e-220	16	LOC107454216	uncharacterized LOC107454216	PROTEIN_CODING	36736	CG30089	5.96e-52
1.32229e-217	1.7577	0.851	0.238	2.5019e-213	16	LOC107438139	B-box type zinc finger protein ncl-1	PROTEIN_CODING	35197	brat	2.22e-233
1.78498e-209	1.23242	0.648	0.121	3.37735e-205	16	LOC107456427	tumor necrosis factor receptor superfamily member 10B	PROTEIN_CODING
3.96751e-200	1.60641	0.464	0.062	7.50693e-196	16	LOC107441404	uncharacterized LOC107441404	ncRNA	NA
1.71876e-194	1.64591	0.582	0.103	3.25206e-190	16	LOC107451801	protein CBFA2T1	PROTEIN_CODING	37886	nvy	7.98e-73
2.44106e-190	1.31959	0.662	0.14	4.61874e-186	16	LOC107457283	protein inscuteable homolog	PROTEIN_CODING
1.54698e-157	1.27016	0.67	0.162	2.92704e-153	16	LOC107454090	uncharacterized LOC107454090	PROTEIN_CODING
3.09119e-151	0.922279	0.567	0.119	5.84885e-147	16	LOC107442892	protein CBFA2T1	PROTEIN_CODING
5.89586e-145	1.69658	0.819	0.322	1.11555e-140	16	LOC107454177	uncharacterized LOC107454177	PROTEIN_CODING
1.18119e-137	0.395888	0.278	0.029	2.23493e-133	16	LOC107436717	uncharacterized LOC107436717	ncRNA	NA
1.82424e-130	0.359865	0.183	0.013	3.45165e-126	16	LOC107457542	uncharacterized LOC107457542	ncRNA	NA
1.4847e-126	1.39469	0.673	0.209	2.80919e-122	16	LOC107439957	F-box/LRR-repeat protein 7	PROTEIN_CODING	41935	Fbxl7	1.86e-151
4.51747e-122	1.33522	0.983	0.84	8.5475e-118	16	LOC107446842	uncharacterized LOC107446842	PROTEIN_CODING	38347	Tet	2.63e-148
1.71467e-119	1.51721	0.862	0.438	3.24433e-115	16	LOC107446363	insulinoma-associated protein 1b	PROTEIN_CODING	41235	nerfin-2	2.18e-51
1.35382e-118	0.962903	0.593	0.158	2.56156e-114	16	LOC107454147	wee1-like protein kinase	PROTEIN_CODING	33965	Wee1	3.21e-117
6.59001e-116	2.06298	0.862	0.482	1.24689e-111	16	LOC107438165	uncharacterized LOC107438165	ncRNA	NA
2.25197e-100	0.905159	0.63	0.199	4.26095e-96	16	LOC107451338	FERM domain-containing protein 4A	PROTEIN_CODING
8.81157e-98	1.51405	0.891	0.538	1.66724e-93	16	LOC107444341	zinc finger and BTB domain-containing protein 24	PROTEIN_CODING	38012	Kr	2.04e-79
4.26876e-93	1.07489	0.762	0.329	8.07692e-89	16	LOC107448616	neural cell adhesion molecule 2	PROTEIN_CODING
1.95182e-89	1.19116	0.845	0.478	3.69304e-85	16	LOC107451792	serine/threonine-protein kinase MRCK alpha	PROTEIN_CODING	37858	gek	0
2.51648e-89	1.11719	0.857	0.438	4.76144e-85	16	LOC107456505	semaphorin-1A	PROTEIN_CODING	34192	Sema1a	1.39e-205
4.86071e-88	0.776747	0.599	0.194	9.19695e-84	16	LOC107441296	abnormal spindle-like microcephaly-associated protein homolog	PROTEIN_CODING	42946	asp	1.71e-123
6.46173e-87	1.16454	0.88	0.522	1.22262e-82	16	LOC107455860	rap guanine nucleotide exchange factor 2	PROTEIN_CODING	33881	PDZ-GEF	0
2.07465e-81	1.31999	0.971	0.84	3.92545e-77	16	LOC107457539	zinc finger homeobox protein 3	PROTEIN_CODING	43795	zfh2	3.49e-260
1.56501e-80	0.642691	0.381	0.089	2.96116e-76	16	LOC107439600	uncharacterized LOC107439600	PROTEIN_CODING
2.54655e-76	1.21098	0.914	0.686	4.81834e-72	16	LOC107454045	ecdysone receptor	PROTEIN_CODING	35540	EcR	1.6e-156
1.28298e-75	1.23663	0.759	0.393	2.42752e-71	16	LOC107453895	bicaudal D-related protein homolog	PROTEIN_CODING
1.18719e-74	1.31667	0.883	0.656	2.24628e-70	16	LOC107440180	nuclear hormone receptor FTZ-F1	PROTEIN_CODING	40045	ftz-f1	2.24e-176
1.51118e-74	1.75116	0.673	0.303	2.8593e-70	16	LOC107437847	uncharacterized LOC107437847	ncRNA	NA
6.11049e-70	0.626396	0.444	0.128	1.15617e-65	16	LOC107438948	rhomboid-related protein 2	PROTEIN_CODING	38169	stet	6.29e-145
1.11741e-65	0.842734	0.702	0.321	2.11426e-61	16	LOC107436801	Nance-Horan syndrome protein	PROTEIN_CODING	53563	gukh	4e-47
3.83646e-63	1.00868	0.825	0.539	7.25897e-59	16	LOC107443261	serine/threonine-protein phosphatase 4 regulatory subunit 1	PROTEIN_CODING
1.26995e-62	0.337811	0.244	0.046	2.40287e-58	16	LOC107452460	uncharacterized LOC107452460	ncRNA	NA
3.92624e-62	0.938949	0.716	0.349	7.42885e-58	16	LOC107447315	low-density lipoprotein receptor-related protein 1B	PROTEIN_CODING
6.5839e-61	1.50066	0.636	0.303	1.24574e-56	16	LOC107446990	zinc finger E-box-binding homeobox 2	PROTEIN_CODING	43650	zfh1	4.94e-97
9.45964e-61	0.63854	0.513	0.184	1.78986e-56	16	LOC107441418	anillin	PROTEIN_CODING	35696	scra	4.05e-104
2.4933e-57	1.59378	0.903	0.788	4.71758e-53	16	LOC107444682	ABC transporter G family member 9	PROTEIN_CODING
1.2139e-54	0.648805	0.395	0.127	2.29682e-50	16	LOC107436842	uncharacterized LOC107436842	PROTEIN_CODING
9.92431e-54	0.602348	0.456	0.163	1.87778e-49	16	LOC107445522	RNA-binding protein MEX3B	PROTEIN_CODING	43810	CG11360	2.3e-106
1.12666e-52	0.415097	0.312	0.083	2.13174e-48	16	LOC107456826	zinc finger protein SNAI2	PROTEIN_CODING	34903	esg	2.44e-80
1.6951e-52	0.6581	0.461	0.168	3.20729e-48	16	LOC107449813	forkhead box protein O	PROTEIN_CODING	41709	foxo	2.14e-116
2.64764e-49	1.10773	0.619	0.306	5.0096e-45	16	LOC107436282	histone-lysine N-methyltransferase MECOM	PROTEIN_CODING
7.85956e-49	0.398587	0.381	0.121	1.48711e-44	16	LOC107440919	histone-lysine N-methyltransferase NSD2	PROTEIN_CODING
5.65226e-48	0.969541	0.891	0.655	1.06946e-43	16	LOC122274025	uncharacterized LOC122274025	ncRNA	NA
2.1618e-47	0.319767	0.255	0.062	4.09035e-43	16	LOC107452498	patatin-like phospholipase domain-containing protein 2	PROTEIN_CODING
5.40199e-47	1.00052	0.888	0.714	1.02211e-42	16	LOC107439618	uncharacterized LOC107439618	PROTEIN_CODING
5.55143e-47	0.829491	0.748	0.448	1.05039e-42	16	LOC107455372	protein MLP1	PROTEIN_CODING
7.62434e-46	0.861361	0.576	0.283	1.4426e-41	16	LOC107440849	uncharacterized LOC107440849	PROTEIN_CODING
2.57655e-45	0.62211	0.567	0.267	4.8751e-41	16	LOC107438072	uncharacterized LOC107438072	PROTEIN_CODING
2.91444e-45	0.338875	0.292	0.081	5.51441e-41	16	LOC107438550	PAS domain-containing serine/threonine-protein kinase	PROTEIN_CODING	37824	Pask	7.73e-130
3.99204e-44	1.5506	0.673	0.444	7.55334e-40	16	LOC107436326	kazrin	PROTEIN_CODING	37552	Liprin-gamma	8.55e-135
4.59695e-44	0.94781	0.851	0.633	8.69788e-40	16	LOC107445534	transducin-like enhancer protein 4	PROTEIN_CODING	43162	gro	2.37e-305
1.43873e-43	0.478725	0.37	0.128	2.72222e-39	16	LOC107454280	SPRY domain-containing SOCS box protein 3	PROTEIN_CODING	4379885	CG14042	1.06e-91
3.12818e-42	1.03906	0.181	0.038	5.91883e-38	16	LOC107453396	uncharacterized LOC107453396	ncRNA	NA
1.21899e-41	0.41852	0.284	0.083	2.30645e-37	16	LOC107447537	protein spitz	PROTEIN_CODING	326198	Krn	1.27e-41
1.93036e-41	0.594208	0.57	0.275	3.65242e-37	16	LOC107447647	kinesin-like protein KIF11-B	PROTEIN_CODING	38135	Klp61F	4.95e-170
4.48432e-41	0.744014	0.797	0.582	8.48479e-37	16	LOC107444097	kinesin-like protein KIF20B	PROTEIN_CODING
7.89134e-41	0.59999	0.619	0.321	1.49312e-36	16	LOC107456864	exonuclease GOR-like	PROTEIN_CODING
3.68257e-40	0.384031	0.307	0.096	6.9678e-36	16	LOC107442107	uncharacterized LOC107442107	PROTEIN_CODING	40225	gogo	2.53e-29
4.19037e-39	0.483477	0.335	0.113	7.92859e-35	16	LOC107438819	flocculation protein FLO11	PROTEIN_CODING
1.72634e-38	0.684821	0.722	0.451	3.26642e-34	16	LOC107439620	folate receptor beta	PROTEIN_CODING
8.61358e-38	0.38474	0.395	0.151	1.62978e-33	16	LOC107444808	uncharacterized LOC107444808	PROTEIN_CODING
1.06645e-37	0.377127	0.195	0.046	2.01783e-33	16	LOC107447451	pancreatic triacylglycerol lipase	PROTEIN_CODING
1.26134e-36	1.88414	0.484	0.258	2.38659e-32	16	LOC107451897	protein-L-histidine N-pros-methyltransferase	PROTEIN_CODING	37794	CG5339	2.78e-52
6.66871e-36	0.451468	0.393	0.157	1.26179e-31	16	LOC107451231	achaete-scute homolog 1a	PROTEIN_CODING
7.32021e-35	0.328966	0.292	0.097	1.38506e-30	16	LOC107454333	rac GTPase-activating protein 1	PROTEIN_CODING
1.98794e-34	0.308744	0.272	0.086	3.76139e-30	16	LOC107437325	SHC SH2 domain-binding protein 1	PROTEIN_CODING	35298	nesd	3.68e-17
2.16675e-34	0.254577	0.229	0.064	4.09971e-30	16	LOC107455166	DEP domain-containing protein 1B	PROTEIN_CODING
2.20749e-34	0.302948	0.287	0.093	4.1768e-30	16	LOC107454523	uncharacterized LOC107454523	PROTEIN_CODING	38640	Sse	7.6e-15
1.22136e-33	0.906035	0.33	0.122	2.31093e-29	16	LOC107443893	myelin transcription factor 1-like protein	PROTEIN_CODING	31353	CG43689	3.66e-40
3.26111e-33	0.528999	0.51	0.252	6.17035e-29	16	LOC107457002	prothymosin alpha	PROTEIN_CODING
5.95309e-33	0.726621	0.831	0.62	1.12638e-28	16	LOC107442127	neuron navigator 2	PROTEIN_CODING	35277	sick	0
6.89646e-33	0.906495	0.831	0.666	1.30488e-28	16	LOC107445773	single-stranded DNA-binding protein 3	PROTEIN_CODING	42177	Ssdp	7.62e-178
1.54928e-32	0.388132	0.39	0.16	2.93139e-28	16	LOC107454459	citron Rho-interacting kinase	PROTEIN_CODING	39429	sti	1.01e-169
1.75085e-32	0.685879	0.771	0.555	3.31278e-28	16	LOC107454390	neogenin	PROTEIN_CODING	36377	fra	1.1155209292536e-308
2.31981e-32	0.386805	0.484	0.228	4.38932e-28	16	LOC107453016	uncharacterized LOC107453016	PROTEIN_CODING
4.7584e-32	0.307932	0.281	0.094	9.00337e-28	16	LOC107446928	uncharacterized LOC107446928	PROTEIN_CODING
4.95451e-32	0.595027	0.441	0.206	9.37442e-28	16	LOC107451247	achaete-scute homolog 1a	PROTEIN_CODING	30983	l(1)sc	3.53e-22
1.03304e-31	0.797674	0.676	0.437	1.95461e-27	16	LOC107453731	5'-AMP-activated protein kinase subunit gamma-1	PROTEIN_CODING	42515	SNF4Agamma	1.55e-156
3.18568e-30	0.303277	0.264	0.089	6.02763e-26	16	LOC107451148	kinesin-like protein KIF23	PROTEIN_CODING	38515	pav	3.18e-177
3.20472e-30	0.614752	0.585	0.343	6.06366e-26	16	LOC107447872	uncharacterized LOC107447872	PROTEIN_CODING
3.9441e-30	0.520639	0.579	0.321	7.46264e-26	16	LOC107442485	partitioning defective 3 homolog	PROTEIN_CODING
8.17983e-30	0.452031	0.504	0.251	1.54771e-25	16	LOC107440814	pseudouridine-metabolizing bifunctional protein C1861.05	PROTEIN_CODING	33233	CG2794	1.36e-158
2.03928e-29	0.534205	0.642	0.394	3.85852e-25	16	LOC107456278	cytosolic carboxypeptidase 1	PROTEIN_CODING	32329	Nna1	5.54e-87
4.21976e-29	0.47483	0.997	0.998	7.98422e-25	16	LOC107437922	histone H1B	PROTEIN_CODING
1.41441e-28	0.459991	0.513	0.271	2.67621e-24	16	LOC107436849	centromere-associated protein E	PROTEIN_CODING	53561	cmet	5.05e-100
1.71421e-28	0.484297	0.951	0.851	3.24346e-24	16	LOC107443778	protein BTG2	PROTEIN_CODING
4.54211e-28	0.311329	0.272	0.097	8.59413e-24	16	LOC107451476	uncharacterized LOC107451476	PROTEIN_CODING
8.22922e-28	0.265789	0.223	0.07	1.55705e-23	16	LOC107436083	glycoprotein 3-alpha-L-fucosyltransferase A	PROTEIN_CODING
8.43465e-28	0.685119	0.501	0.268	1.59592e-23	16	LOC107436484	CD109 antigen	PROTEIN_CODING
7.89672e-27	0.534045	0.771	0.551	1.49414e-22	16	LOC107443706	cyclin-dependent kinase inhibitor 1	PROTEIN_CODING
8.85141e-27	0.455588	0.464	0.24	1.67477e-22	16	LOC107436802	zinc finger protein 384	PROTEIN_CODING	43789	dati	2.62e-121
1.36889e-26	0.649468	0.656	0.439	2.59008e-22	16	LOC122268333	fat-like cadherin-related tumor suppressor homolog	PROTEIN_CODING
1.92899e-26	0.435198	0.544	0.301	3.64983e-22	16	LOC107439505	G-protein-signaling modulator 2	PROTEIN_CODING	53569	pins	1.74e-187
7.54797e-26	0.45464	0.436	0.224	1.42815e-21	16	LOC107445759	DNA excision repair protein ERCC-6-like	PROTEIN_CODING
8.1019e-26	0.380058	1	1	1.53296e-21	16	LOC107440500	ankyrin repeat and death domain-containing protein 1A-like	PROTEIN_CODING
8.88815e-26	0.259459	0.252	0.089	1.68173e-21	16	LOC107439544	kinetochore protein NDC80 homolog	PROTEIN_CODING
1.06893e-25	0.692774	0.857	0.706	2.02252e-21	16	LOC107437528	zinc finger MIZ domain-containing protein 1	PROTEIN_CODING	39217	tna	1.19e-158
1.0859e-25	0.254085	0.115	0.024	2.05464e-21	16	LOC107443983	protein kinase C-binding protein NELL2	PROTEIN_CODING
3.61915e-25	0.486153	0.567	0.333	6.84779e-21	16	LOC107457068	MOB kinase activator-like 2	PROTEIN_CODING	39293	Mob2	1.84e-92
1.28595e-24	0.664091	0.484	0.266	2.43314e-20	16	LOC107443669	uncharacterized LOC107443669	PROTEIN_CODING	34073	CG14535	9.41e-101
3.89821e-24	0.357188	0.344	0.153	7.37581e-20	16	LOC107441129	achaete-scute homolog 1a	PROTEIN_CODING	30982	sc	1.61e-22
6.23178e-24	0.376414	0.418	0.206	1.17911e-19	16	LOC107448794	transcription factor MYB101	PROTEIN_CODING
6.97353e-24	0.32205	0.244	0.089	1.31946e-19	16	LOC107448055	pro-epidermal growth factor	PROTEIN_CODING
1.07196e-23	0.768593	0.963	0.909	2.02825e-19	16	LOC107437615	forkhead box protein P1	PROTEIN_CODING	41182	FoxP	2.06e-90
1.12912e-23	0.548322	0.748	0.534	2.1364e-19	16	LOC107445501	transducin-like enhancer protein 4	PROTEIN_CODING	43162	gro	6.31e-308
4.45592e-23	0.424106	0.355	0.166	8.43105e-19	16	LOC122269602	MDS1 and EVI1 complex locus protein EVI1-A-like	PROTEIN_CODING	35135	ham	5.68e-74
4.78456e-23	0.492568	0.673	0.475	9.05287e-19	16	LOC107439811	zinc finger protein 608	PROTEIN_CODING	44027	sbb	1.42e-126
3.32318e-22	0.772535	0.682	0.472	6.28779e-18	16	LOC107449387	semaphorin-1A	PROTEIN_CODING
4.77764e-22	0.556678	0.659	0.472	9.03978e-18	16	LOC107455963	serine/arginine repetitive matrix protein 4	PROTEIN_CODING	38206	Srrm234	3.41e-117
5.82959e-22	0.31449	0.332	0.15	1.10302e-17	16	LOC107449667	centromere-associated protein E	PROTEIN_CODING
8.29437e-22	0.5441	0.685	0.492	1.56938e-17	16	LOC107447937	ras GTPase-activating protein nGAP	PROTEIN_CODING	32754	raskol	8.01e-224
1.44813e-21	0.451464	0.444	0.245	2.74001e-17	16	LOC107446025	uncharacterized protein CG43867	PROTEIN_CODING	31031	CG43867	0
8.64418e-21	0.339346	0.364	0.176	1.63556e-16	16	LOC107451354	Down syndrome cell adhesion molecule	PROTEIN_CODING
1.55941e-20	0.446173	0.519	0.308	2.95056e-16	16	LOC107449413	runt-related transcription factor 1	PROTEIN_CODING
1.60646e-20	0.30842	0.372	0.184	3.03959e-16	16	LOC107454953	nucleolar and spindle-associated protein 1-A	PROTEIN_CODING
1.79508e-20	0.318701	0.456	0.248	3.39648e-16	16	LOC110282966	uncharacterized LOC110282966	ncRNA	NA
2.61132e-20	0.377704	0.479	0.269	4.94088e-16	16	LOC107437077	BTB/POZ domain-containing protein 9	PROTEIN_CODING	34079	CG7102	5.03e-197
4.37059e-20	0.538966	0.676	0.506	8.26958e-16	16	LOC107448763	SLIT-ROBO Rho GTPase-activating protein 1	PROTEIN_CODING
4.40578e-20	0.290925	0.12	0.032	8.33618e-16	16	LOC107453364	uncharacterized LOC107453364	PROTEIN_CODING	33221	CG4133	1.42e-38
9.65859e-20	0.576725	0.513	0.32	1.8275e-15	16	LOC107455144	collagen alpha chain CG42342	PROTEIN_CODING	7354466	CG42342	1.66e-206
1.03543e-19	0.478703	0.808	0.628	1.95913e-15	16	LOC107455734	AT-rich interactive domain-containing protein 1B	PROTEIN_CODING	42130	osa	6.03e-298
1.13751e-19	0.325601	0.378	0.19	2.15228e-15	16	LOC107439655	metacaspase-2	PROTEIN_CODING
1.95913e-19	0.351202	0.404	0.219	3.70688e-15	16	LOC107438976	uncharacterized LOC107438976	PROTEIN_CODING	38067	klar	6.65e-17
2.47156e-19	0.26291	0.241	0.098	4.67643e-15	16	LOC107442224	dual specificity protein phosphatase 1	PROTEIN_CODING
3.55288e-19	0.486515	0.619	0.428	6.7224e-15	16	LOC122270909	uncharacterized LOC122270909	ncRNA	NA
7.45116e-19	0.500725	0.613	0.429	1.40983e-14	16	LOC107438862	sodium bicarbonate cotransporter 3	PROTEIN_CODING	34005	Ndae1	0
7.5969e-19	0.450544	0.527	0.341	1.43741e-14	16	LOC122271711	protein FAM117B-like	PROTEIN_CODING
8.42798e-19	0.630989	0.819	0.719	1.59466e-14	16	LOC107451346	latrophilin Cirl	PROTEIN_CODING	35846	Cirl	3.46e-140
9.04168e-19	0.401935	0.665	0.472	1.71078e-14	16	LOC107437457	protein bric-a-brac 1	PROTEIN_CODING
2.6749e-18	0.403166	0.536	0.347	5.06117e-14	16	LOC107443758	transcription factor AP-4	PROTEIN_CODING	34956	crp	2.27e-44
2.68678e-18	0.291882	0.487	0.279	5.08365e-14	16	LOC107457313	transcription factor Sox-2	PROTEIN_CODING	44275	SoxN	9.1e-68
7.51406e-18	0.386706	0.613	0.41	1.42174e-13	16	LOC107446848	disintegrin and metalloproteinase domain-containing protein 11	PROTEIN_CODING	32561	mmd	1.33e-287
1.56821e-17	0.586196	0.725	0.54	2.96721e-13	16	LOC107448750	discoidin domain-containing receptor 2	PROTEIN_CODING	3346209	Ddr	2.31e-250
1.69837e-17	0.477912	0.754	0.597	3.21348e-13	16	LOC107455719	AT-rich interactive domain-containing protein 2	PROTEIN_CODING	35560	Bap170	1.52e-96
1.92533e-17	0.426869	0.619	0.445	3.64292e-13	16	LOC107436216	ELAV-like protein 3	PROTEIN_CODING	33498	Rbp9	2.97e-159
3.50057e-17	0.420675	0.676	0.525	6.62342e-13	16	LOC122270800	uncharacterized LOC122270800	ncRNA	NA
3.70583e-17	0.449625	0.458	0.284	7.0118e-13	16	LOC107448091	rab11 family-interacting protein 4B	PROTEIN_CODING	39572	nuf	3.58e-52
3.79511e-17	0.308536	0.413	0.23	7.18072e-13	16	LOC107449579	muscle calcium channel subunit alpha-1	PROTEIN_CODING
7.2941e-17	0.487936	0.593	0.408	1.38012e-12	16	LOC107450095	uncharacterized LOC107450095	PROTEIN_CODING	36147	CG30015	1.15e-19
1.77921e-16	0.425005	0.43	0.251	3.36645e-12	16	LOC107436524	amyloid beta A4 precursor protein-binding family B member 1-interacting protein	PROTEIN_CODING	33003	pico	1.32e-140
2.01251e-16	0.448209	0.682	0.526	3.80787e-12	16	LOC107454179	delta(14)-sterol reductase TM7SF2	PROTEIN_CODING	37482	LBR	1.85e-20
2.12853e-16	0.285258	0.312	0.157	4.02739e-12	16	LOC107440022	solute carrier family 12 member 2	PROTEIN_CODING
4.1937e-16	0.276871	0.355	0.187	7.93491e-12	16	LOC107438318	mitogen-activated protein kinase kinase kinase 7	PROTEIN_CODING	42289	cdi	1.55e-109
6.18693e-16	0.373806	0.436	0.259	1.17063e-11	16	LOC107443818	uncharacterized LOC107443818	PROTEIN_CODING	42496	RhoGAP93B	6.43e-181
7.61639e-16	0.325661	0.338	0.18	1.4411e-11	16	LOC122269480	uncharacterized LOC122269480	ncRNA	NA
8.99134e-16	0.377861	0.519	0.329	1.70125e-11	16	LOC107444770	puratrophin-1	PROTEIN_CODING	2768948	Pura	8.03e-166
9.63295e-16	0.290113	0.367	0.2	1.82265e-11	16	LOC107449365	uncharacterized LOC107449365	ncRNA	NA
1.96635e-15	0.381599	0.665	0.49	3.72054e-11	16	LOC107439046	homeobox protein extradenticle	PROTEIN_CODING	32567	exd	1.74e-178
8.13281e-15	0.309519	0.493	0.315	1.53881e-10	16	LOC107448778	uncharacterized LOC107448778	PROTEIN_CODING	41911	nsl1	1.67e-21
9.45838e-15	0.337856	0.401	0.236	1.78962e-10	16	LOC107452002	uncharacterized LOC107452002	PROTEIN_CODING
2.47136e-14	0.326298	0.436	0.277	4.67607e-10	16	LOC107436129	protein gustavus	PROTEIN_CODING	35478	gus	2.96e-130
3.28212e-14	0.368636	0.487	0.318	6.2101e-10	16	LOC107454853	large neutral amino acids transporter small subunit 2	PROTEIN_CODING
3.64626e-14	0.259674	0.318	0.17	6.89909e-10	16	LOC107451800	carboxy-terminal kinesin 2	PROTEIN_CODING	43517	ncd	8.21e-100
4.08046e-14	0.382486	0.825	0.706	7.72064e-10	16	LOC107444082	homeodomain-interacting protein kinase 2	PROTEIN_CODING	38070	Hipk	1.97e-235
4.40718e-14	0.614168	0.258	0.132	8.33882e-10	16	LOC107451021	protein scabrous	PROTEIN_CODING	36411	sca	8.11e-69
4.48656e-14	0.374181	0.315	0.171	8.48902e-10	16	LOC107441071	discoidin domain-containing receptor 2	PROTEIN_CODING
7.28211e-14	0.35014	0.544	0.384	1.37785e-09	16	LOC107443771	protein FAM107B	PROTEIN_CODING	35344	CG9328	2.29e-17
1.83551e-13	0.374674	0.825	0.688	3.47297e-09	16	LOC107455455	E3 ubiquitin-protein ligase HUWE1	PROTEIN_CODING	32510	HUWE1	0
1.85371e-13	0.37165	0.55	0.38	3.5074e-09	16	LOC107454759	LARGE xylosyl- and glucuronyltransferase 1	PROTEIN_CODING
6.24124e-13	0.459786	0.493	0.34	1.1809e-08	16	LOC107436212	leucine-rich repeat-containing protein 24	PROTEIN_CODING
8.6719e-13	0.399322	0.57	0.433	1.64081e-08	16	LOC122272139	uncharacterized LOC122272139	PROTEIN_CODING
9.4158e-13	0.322236	0.324	0.185	1.78156e-08	16	LOC107436728	repulsive guidance molecule A	PROTEIN_CODING
1.14497e-12	0.530494	0.791	0.681	2.16641e-08	16	LOC107451127	caskin-2	PROTEIN_CODING	36673	ckn	5.45e-63
2.01864e-12	0.328829	0.759	0.632	3.81947e-08	16	LOC107439899	intrastrand cross-link recognition protein	PROTEIN_CODING
3.15851e-12	0.692571	0.734	0.65	5.97621e-08	16	LOC107453438	dachshund homolog 1-like	PROTEIN_CODING	34982	dac	6.33e-105
3.54468e-12	0.253706	0.321	0.183	6.70688e-08	16	LOC107449134	syntaxin-1A	PROTEIN_CODING	42854	Syx1A	1.71e-135
4.81933e-12	0.2829	0.387	0.238	9.11866e-08	16	LOC107446576	golgin subfamily A member 4	PROTEIN_CODING	3772382	Plp	1.83e-90
4.89894e-12	0.252338	0.215	0.102	9.26928e-08	16	LOC107451579	E3 ubiquitin-protein ligase Rnf220	PROTEIN_CODING	42690	CG4813	1e-38
5.34374e-12	0.375637	0.444	0.297	1.01109e-07	16	LOC107449536	uncharacterized LOC107449536	PROTEIN_CODING
6.0409e-12	0.327439	0.421	0.279	1.143e-07	16	LOC107442078	zinc finger protein AEBP2	PROTEIN_CODING	35555	jing	1.76e-46
6.79147e-12	0.251517	0.327	0.187	1.28501e-07	16	LOC107446208	ribosomal protein S6 kinase alpha-5	PROTEIN_CODING
9.55203e-12	0.348819	0.785	0.646	1.80734e-07	16	LOC107456521	ephrin-B2a	PROTEIN_CODING
1.04434e-11	0.259143	0.375	0.231	1.97599e-07	16	LOC107454397	uncharacterized LOC107454397	PROTEIN_CODING	44642	Apc	6.46e-173
1.09492e-11	0.292809	0.418	0.267	2.0717e-07	16	LOC107443779	RNA polymerase II degradation factor 1	PROTEIN_CODING
1.15785e-11	0.270091	0.421	0.271	2.19077e-07	16	LOC107444514	mediator of RNA polymerase II transcription subunit 13-like	PROTEIN_CODING
1.18006e-11	0.292747	0.364	0.226	2.2328e-07	16	LOC107437115	one cut domain family member 2	PROTEIN_CODING	45816	onecut	4.49e-92
1.36713e-11	0.349628	0.564	0.413	2.58674e-07	16	LOC107453463	single-stranded DNA-binding protein 3	PROTEIN_CODING
1.60571e-11	0.623509	0.782	0.685	3.03816e-07	16	LOC107437062	ephrin-B3	PROTEIN_CODING	43799	Ephrin	9.5e-71
2.82678e-11	0.300006	0.501	0.346	5.34855e-07	16	LOC107452080	TOX high mobility group box family member 4-B	PROTEIN_CODING	38187	CG12104	2.34e-27
2.87336e-11	0.380779	0.702	0.563	5.43668e-07	16	LOC107440625	LIM domain transcription factor LMO4	PROTEIN_CODING	34361	CG5708	3.82e-50
3.20436e-11	0.289786	0.438	0.29	6.06296e-07	16	LOC107447617	tyrosine-protein phosphatase non-receptor type 13	PROTEIN_CODING
5.85979e-11	0.28998	0.539	0.387	1.10873e-06	16	LOC107452250	histone-lysine N-methyltransferase 2C	PROTEIN_CODING	31149	trr	2.93e-202
7.08855e-11	0.275861	0.39	0.251	1.34122e-06	16	LOC107457012	kinesin-like protein KIF21A	PROTEIN_CODING	34422	Klp31E	1.06e-239
7.46467e-11	0.324764	0.295	0.17	1.41239e-06	16	LOC107451394	frizzled-5	PROTEIN_CODING	40090	fz2	3.93e-196
8.55867e-11	0.309101	0.673	0.518	1.61939e-06	16	LOC107438166	B-cell lymphoma/leukemia 11A	PROTEIN_CODING	31660	CG9650	6.63e-128
9.86568e-11	0.293535	0.539	0.392	1.86669e-06	16	LOC107440910	serine/threonine-protein phosphatase 2A 56 kDa regulatory subunit	PROTEIN_CODING	43312	wdb	1.23e-256
0	0.90316	0.39	0.023	0	17	LOC107454058	vascular endothelial growth factor receptor kdr-like	PROTEIN_CODING
2.17573e-298	2.33403	0.738	0.119	4.11671e-294	17	LOC107454134	aryl hydrocarbon receptor	PROTEIN_CODING	41988	ss	6.34e-202
2.30536e-257	1.86852	0.837	0.181	4.36198e-253	17	LOC107457395	aryl hydrocarbon receptor protein 1-like	PROTEIN_CODING
2.32432e-199	0.37178	0.235	0.014	4.39784e-195	17	LOC107454538	uncharacterized LOC107454538	PROTEIN_CODING
3.01682e-197	1.29236	0.608	0.109	5.70812e-193	17	LOC107444558	paired box protein Pax-5	PROTEIN_CODING	43825	sv	4.69e-100
1.67606e-176	0.781003	0.416	0.053	3.17128e-172	17	LOC107450205	nuclear receptor subfamily 1 group D member 2	PROTEIN_CODING	40428	eg	1.01e-53
1.04462e-168	1.15709	0.331	0.035	1.97652e-164	17	LOC122269023	transcription factor LBX1-like	PROTEIN_CODING
5.58986e-125	0.642832	0.314	0.041	1.05766e-120	17	LOC107452260	iroquois-class homeodomain protein IRX-4	PROTEIN_CODING
7.30356e-102	0.476519	0.273	0.038	1.38191e-97	17	LOC122268971	uncharacterized LOC122268971	ncRNA	NA
2.23189e-94	1.33183	0.814	0.424	4.22295e-90	17	LOC122270909	uncharacterized LOC122270909	ncRNA	NA
1.21813e-93	0.31353	0.105	0.006	2.30482e-89	17	LOC107443843	uncharacterized LOC107443843	PROTEIN_CODING
1.6083e-90	0.542861	0.36	0.071	3.04307e-86	17	LOC107457394	uncharacterized LOC107457394	PROTEIN_CODING
2.46546e-88	0.251897	0.163	0.015	4.6649e-84	17	LOC107443548	uncharacterized LOC107443548	PROTEIN_CODING
8.9647e-79	0.693428	0.387	0.092	1.69621e-74	17	LOC107441450	proto-oncogene tyrosine-protein kinase ROS	PROTEIN_CODING	32039	sev	5.61e-197
4.86555e-70	0.809069	0.456	0.135	9.20611e-66	17	LOC107454275	transcription factor SOX-4-like	PROTEIN_CODING	36575	Sox15	2.85e-42
9.85823e-65	0.828932	0.465	0.147	1.86528e-60	17	LOC107437595	paired box protein Pax-5	PROTEIN_CODING	43825	sv	8.98e-116
4.45656e-62	0.786628	0.552	0.213	8.43226e-58	17	LOC107436289	uncharacterized LOC107436289	PROTEIN_CODING
7.41601e-61	0.323362	0.215	0.037	1.40318e-56	17	LOC107446198	uncharacterized LOC107446198	PROTEIN_CODING
1.71094e-56	0.61758	0.154	0.022	3.23726e-52	17	LOC107452480	lachesin	PROTEIN_CODING
2.24684e-55	0.710629	0.628	0.286	4.25125e-51	17	LOC107454209	bicaudal D-related protein homolog	PROTEIN_CODING	39537	CG32137	2.4e-104
1.33911e-54	0.622257	0.314	0.083	2.53373e-50	17	LOC107444570	aquaporin-9	PROTEIN_CODING
5.16098e-53	0.344888	0.259	0.058	9.76508e-49	17	LOC107446306	protein c-ets-2-A	PROTEIN_CODING
1.00978e-50	0.271579	0.201	0.038	1.9106e-46	17	LOC122268810	uncharacterized LOC122268810	PROTEIN_CODING
7.81459e-46	1.20989	0.378	0.132	1.4786e-41	17	LOC107444630	homeobox protein unc-4 homolog	PROTEIN_CODING
1.51118e-45	0.757162	0.608	0.308	2.85931e-41	17	LOC107450714	exostosin-1	PROTEIN_CODING	36614	ttv	5.86e-299
5.4614e-45	0.365851	0.145	0.024	1.03335e-40	17	LOC107443983	protein kinase C-binding protein NELL2	PROTEIN_CODING
3.66571e-43	0.504299	0.334	0.106	6.9359e-39	17	LOC107445628	TNF receptor-associated factor 4	PROTEIN_CODING	33638	Traf4	6.04e-168
7.09717e-43	1.08501	0.84	0.588	1.34286e-38	17	LOC107453124	protein couch potato	PROTEIN_CODING	45840	cpo	2.25e-110
9.23621e-43	0.581348	0.456	0.179	1.74758e-38	17	LOC107456593	uncharacterized LOC107456593	PROTEIN_CODING	37185	sano	1.3e-72
1.68302e-42	1.05323	0.724	0.439	3.18444e-38	17	LOC107449167	protein O-mannosyl-transferase TMTC2	PROTEIN_CODING	33276	CG4341	6.36e-198
2.32266e-42	0.328966	0.27	0.073	4.3947e-38	17	LOC107445935	PDZ domain-containing protein GIPC3	PROTEIN_CODING	46027	kermit	2.83e-125
5.14994e-39	0.677179	0.262	0.077	9.7442e-35	17	LOC122272337	uncharacterized LOC122272337	ncRNA	NA
8.28624e-38	0.750053	0.666	0.395	1.56784e-33	17	LOC107453895	bicaudal D-related protein homolog	PROTEIN_CODING
2.56581e-35	0.745014	0.73	0.477	4.85478e-31	17	LOC122268415	coiled-coil domain-containing protein CG32809-like	PROTEIN_CODING
3.92922e-35	0.453818	0.462	0.2	7.43448e-31	17	LOC107439462	rhophilin-2	PROTEIN_CODING
8.33519e-35	0.623355	0.776	0.525	1.5771e-30	17	LOC107455860	rap guanine nucleotide exchange factor 2	PROTEIN_CODING	33881	PDZ-GEF	0
3.55526e-33	0.305522	0.224	0.062	6.7269e-29	17	LOC107448627	uncharacterized LOC107448627	ncRNA	NA
2.91419e-32	0.513456	0.599	0.333	5.51395e-28	17	LOC107448616	neural cell adhesion molecule 2	PROTEIN_CODING
5.53205e-31	0.53309	0.573	0.302	1.04672e-26	17	LOC107450100	homeobox protein DLX-6-like	PROTEIN_CODING	37973	Dll	7.76e-56
1.42013e-30	0.353434	0.299	0.106	2.68702e-26	17	LOC107448182	uncharacterized LOC107448182	PROTEIN_CODING
5.17397e-30	0.829281	0.724	0.483	9.78968e-26	17	LOC107454643	fasciclin-2	PROTEIN_CODING
1.05679e-28	0.332304	0.27	0.093	1.99955e-24	17	LOC107447706	excitatory amino acid transporter 3	PROTEIN_CODING	34251	Eaat1	1.4e-143
2.92886e-27	0.319613	0.297	0.113	5.5417e-23	17	LOC107449388	uncharacterized LOC107449388	PROTEIN_CODING
3.6059e-26	0.361705	0.337	0.141	6.82273e-22	17	LOC107448626	uncharacterized LOC107448626	ncRNA	NA
1.07463e-25	0.397654	0.247	0.089	2.03331e-21	17	LOC107448055	pro-epidermal growth factor	PROTEIN_CODING
2.38067e-25	0.471613	0.535	0.299	4.50447e-21	17	LOC107449648	CD109 antigen	PROTEIN_CODING	44071	Mcr	0
1.36071e-24	0.693238	0.413	0.205	2.5746e-20	17	LOC107440209	uncharacterized LOC107440209	PROTEIN_CODING
1.70688e-24	0.408942	0.506	0.273	3.22958e-20	17	LOC107449499	uncharacterized LOC107449499	PROTEIN_CODING
2.76339e-24	0.266539	0.27	0.102	5.2286e-20	17	LOC107439861	receptor-type tyrosine-protein phosphatase kappa	PROTEIN_CODING
8.18786e-24	0.406594	0.488	0.261	1.54923e-19	17	LOC107453362	uncharacterized LOC107453362	PROTEIN_CODING
1.61472e-23	0.455404	0.334	0.15	3.05521e-19	17	LOC107446902	uncharacterized LOC107446902	PROTEIN_CODING
3.62503e-23	0.539692	0.817	0.657	6.85891e-19	17	LOC122274025	uncharacterized LOC122274025	ncRNA	NA
5.34456e-23	0.586084	0.494	0.285	1.01124e-18	17	LOC107440849	uncharacterized LOC107440849	PROTEIN_CODING
6.91998e-23	0.399063	0.419	0.213	1.30933e-18	17	LOC107437217	Usher syndrome type-1G protein homolog	PROTEIN_CODING	36427	Sans	8.73e-101
9.56779e-21	0.362749	0.52	0.302	1.81032e-16	17	LOC107439017	protein bark beetle	PROTEIN_CODING	33604	bark	0
1.23475e-20	0.352711	0.334	0.156	2.33628e-16	17	LOC107445816	uncharacterized LOC107445816	PROTEIN_CODING
1.32777e-20	0.433668	0.669	0.47	2.51228e-16	17	LOC110281924	triadin	PROTEIN_CODING
1.32976e-20	0.620866	0.282	0.124	2.51604e-16	17	LOC107452034	uncharacterized LOC107452034	PROTEIN_CODING
1.48768e-20	0.528043	0.288	0.127	2.81485e-16	17	LOC107440916	fibroblast growth factor receptor-like 1	PROTEIN_CODING
3.2695e-20	0.386912	0.509	0.297	6.18623e-16	17	LOC107449243	kin of IRRE-like protein 1	PROTEIN_CODING	50003	CG45263	3.32e-131
3.43228e-19	0.281114	0.355	0.174	6.49421e-15	17	LOC107452533	hillarin	PROTEIN_CODING	37328	Hil	0
5.94011e-19	0.429782	0.552	0.346	1.12393e-14	17	LOC107453167	zinc finger protein 37	PROTEIN_CODING
2.36052e-18	0.350841	0.308	0.145	4.46635e-14	17	LOC107441258	CUB and sushi domain-containing protein 1	PROTEIN_CODING	32162	fw	3.56e-298
3.7872e-18	0.465688	0.34	0.169	7.16577e-14	17	LOC107454946	uncharacterized LOC107454946	PROTEIN_CODING
5.4424e-18	0.384987	0.558	0.362	1.02976e-13	17	LOC107453618	protein crumbs	PROTEIN_CODING	42896	crb	0
1.80191e-16	0.335273	0.297	0.144	3.4094e-12	17	LOC107448451	band 4.1-like protein 4	PROTEIN_CODING	5740668	CG34347	2.61e-155
3.21664e-16	0.291413	0.375	0.2	6.08621e-12	17	LOC107441296	abnormal spindle-like microcephaly-associated protein homolog	PROTEIN_CODING	42946	asp	1.71e-123
3.28703e-16	0.25346	0.305	0.148	6.21938e-12	17	LOC107439224	uncharacterized LOC107439224	PROTEIN_CODING	42601	SKIP	6.03e-48
7.68765e-16	0.37435	0.541	0.346	1.45458e-11	17	LOC107444090	PDZ domain-containing protein 7	PROTEIN_CODING	31538	CG5921	9.33e-38
8.34255e-16	0.429957	0.677	0.499	1.57849e-11	17	LOC110281931	IQ motif and SEC7 domain-containing protein 1	PROTEIN_CODING	40327	siz	1.23e-234
1.04335e-15	0.376379	0.5	0.318	1.97412e-11	17	LOC107452086	leishmanolysin-like peptidase	PROTEIN_CODING	49580	Invadolysin	9.93e-258
2.11051e-15	0.325382	0.41	0.238	3.99329e-11	17	LOC107437531	DBH-like monooxygenase protein 1	PROTEIN_CODING	40453	olf413	9.05e-97
4.19699e-15	0.498776	0.311	0.167	7.94113e-11	17	LOC122269602	MDS1 and EVI1 complex locus protein EVI1-A-like	PROTEIN_CODING	35135	ham	5.68e-74
3.31489e-14	0.396947	0.52	0.337	6.27211e-10	17	LOC107437851	iroquois-class homeodomain protein IRX-6	PROTEIN_CODING	39441	mirr	1.26e-85
8.32884e-14	0.372597	0.61	0.452	1.5759e-09	17	LOC107455372	protein MLP1	PROTEIN_CODING
1.02047e-13	0.265629	0.16	0.063	1.93084e-09	17	LOC107439813	uncharacterized LOC107439813	PROTEIN_CODING	32972	CG14223	1.33e-43
1.45951e-13	0.338986	0.523	0.35	2.76154e-09	17	LOC107452304	aryl hydrocarbon receptor nuclear translocator homolog	PROTEIN_CODING	41084	tgo	7.04e-218
3.46719e-13	0.323725	0.445	0.284	6.56026e-09	17	LOC107445976	neurexin-4	PROTEIN_CODING	39387	Nrx-IV	0
1.38765e-12	0.498251	0.541	0.39	2.62558e-08	17	LOC107455064	apoptosis-stimulating of p53 protein 1	PROTEIN_CODING	37422	ASPP	1.3e-164
1.552e-12	0.267811	1	1	2.93654e-08	17	LOC122269892	5.8S ribosomal RNA	rRNA
1.83584e-12	0.356122	0.706	0.572	3.47359e-08	17	LOC107455995	band 4.1-like protein 3	PROTEIN_CODING
2.28206e-12	0.371146	0.587	0.432	4.31789e-08	17	LOC122272139	uncharacterized LOC122272139	PROTEIN_CODING
2.28819e-12	0.566528	0.695	0.566	4.32948e-08	17	LOC107443592	nephrin	PROTEIN_CODING	44097	sns	2.64e-293
5.78839e-11	0.264046	0.5	0.348	1.09522e-06	17	LOC107443758	transcription factor AP-4	PROTEIN_CODING	34956	crp	2.27e-44
0	1.33779	0.575	0.037	0	18	LOC107450496	ryanodine receptor	PROTEIN_CODING	49090	RyR	0
0	1.32146	0.598	0.021	0	18	LOC107451674	uncharacterized LOC107451674	PROTEIN_CODING
0	1.0553	0.506	0.03	0	18	LOC107438918	spectrin beta chain	PROTEIN_CODING
0	0.975156	0.502	0.03	0	18	LOC107452633	sodium/calcium exchanger 3	PROTEIN_CODING	42481	Calx	6.26e-305
0	0.819844	0.479	0.017	0	18	LOC107453369	rho-associated protein kinase 2	PROTEIN_CODING
0	0.793928	0.467	0.022	0	18	LOC107441354	RNA-binding protein 24-B	PROTEIN_CODING
0	0.730903	0.368	0.011	0	18	LOC107453136	telokin	PROTEIN_CODING
0	0.504519	0.272	0.007	0	18	LOC107453912	uncharacterized LOC107453912	PROTEIN_CODING
0	0.504075	0.241	0.005	0	18	LOC107455669	rho guanine nucleotide exchange factor 17-like	PROTEIN_CODING
0	0.45762	0.287	0.009	0	18	LOC107440408	uncharacterized LOC107440408	PROTEIN_CODING	43780	CG1674	1.6e-33
9.36289e-305	0.386883	0.222	0.005	1.77155e-300	18	LOC107445321	uncharacterized LOC107445321	PROTEIN_CODING	35959	CG13954	8.21e-10
1.22704e-304	2.88474	0.927	0.155	2.32168e-300	18	LOC107453020	protein lin-28 homolog	PROTEIN_CODING	38639	lin-28	1.57e-60
5.2718e-298	1.27919	0.67	0.069	9.97477e-294	18	LOC107445920	myocyte-specific enhancer factor 2-like	PROTEIN_CODING	36032	Mef2	7.69e-91
4.37858e-273	0.355469	0.226	0.006	8.28472e-269	18	LOC107445814	obscurin	PROTEIN_CODING
1.00247e-247	0.329511	0.165	0.003	1.89677e-243	18	LOC107450783	glutamate receptor ionotropic, kainate 2-like	PROTEIN_CODING
8.16243e-246	1.10273	0.471	0.039	1.54441e-241	18	LOC107453137	twitchin	PROTEIN_CODING	43814	bt	0
5.0124e-244	0.505596	0.215	0.006	9.48396e-240	18	LOC107453784	uncharacterized LOC107453784	PROTEIN_CODING	46017	l(2)01289	0
1.42676e-243	0.392527	0.215	0.006	2.69957e-239	18	LOC107438118	signal transducer and activator of transcription C	PROTEIN_CODING
2.49089e-239	1.76773	0.797	0.135	4.71302e-235	18	LOC107436488	chondroitin sulfate proteoglycan 4	PROTEIN_CODING	35104	kon	0
4.41032e-234	1.71944	0.736	0.112	8.34477e-230	18	LOC107453496	reversion-inducing cysteine-rich protein with Kazal motifs	PROTEIN_CODING	39629	Reck	4.88e-201
1.53117e-209	2.18949	0.9	0.216	2.89712e-205	18	LOC107452032	protein dead ringer homolog	PROTEIN_CODING	45976	retn	1.99e-66
5.00935e-207	1.58141	0.36	0.027	9.47819e-203	18	LOC107454047	voltage-dependent T-type calcium channel subunit alpha-1H	PROTEIN_CODING	31550	Ca-alpha1T	0
6.68844e-207	0.380034	0.226	0.009	1.26552e-202	18	LOC107437665	E3 ubiquitin-protein ligase lubel	PROTEIN_CODING	33950	LUBEL	1.81e-233
1.1629e-201	0.345387	0.195	0.007	2.20032e-197	18	LOC107457031	TWiK family of potassium channels protein 7-like	PROTEIN_CODING
1.21664e-200	0.370816	0.23	0.01	2.302e-196	18	LOC107457049	smoothelin-like	PROTEIN_CODING
6.87697e-181	0.536854	0.287	0.019	1.30119e-176	18	LOC122269767	uncharacterized LOC122269767	PROTEIN_CODING
3.94291e-178	1.28073	0.559	0.077	7.46038e-174	18	LOC107455518	protein eva-1 homolog C	PROTEIN_CODING	7354470	CG42402	6.48e-56
2.4675e-177	0.285375	0.184	0.007	4.66876e-173	18	LOC107437653	delta-sarcoglycan	PROTEIN_CODING	31129	Scgdelta	3.03e-74
2.48886e-170	1.60633	0.732	0.155	4.70917e-166	18	LOC107438849	filamin-A	PROTEIN_CODING	42066	cher	0
2.28438e-162	2.98523	0.954	0.408	4.32228e-158	18	LOC107457063	myosin heavy chain, muscle	PROTEIN_CODING
3.2481e-160	1.32682	0.398	0.043	6.14573e-156	18	LOC107453633	twitchin	PROTEIN_CODING
9.47491e-155	0.278998	0.169	0.007	1.79275e-150	18	LOC107451038	protein jagunal	PROTEIN_CODING	40714	jagn	3.12e-37
6.80608e-153	0.798415	0.448	0.056	1.28778e-148	18	LOC107437896	spondin-1	PROTEIN_CODING	36333	CG17739	3.69e-190
6.98529e-150	0.326929	0.172	0.008	1.32169e-145	18	LOC107454107	uncharacterized LOC107454107	PROTEIN_CODING
6.29052e-149	0.614833	0.318	0.028	1.19023e-144	18	LOC107440775	GAS2-like protein pickled eggs	PROTEIN_CODING	31596	pigs	2e-104
3.77501e-147	0.538187	0.318	0.029	7.1427e-143	18	LOC107442351	obscurin-like	PROTEIN_CODING
2.86361e-143	0.429742	0.184	0.009	5.41824e-139	18	LOC107448680	junctophilin-1	PROTEIN_CODING	54520458	CG46468	1.77e-203
3.6593e-143	0.291506	0.192	0.01	6.92376e-139	18	LOC107445338	serine/threonine-protein kinase meng-po-like	PROTEIN_CODING	33948	meng	3.06e-75
3.15661e-135	0.770998	0.479	0.072	5.97263e-131	18	LOC107437526	fibroblast growth factor receptor 3	PROTEIN_CODING
3.76063e-135	0.812519	0.483	0.074	7.11548e-131	18	LOC107454243	neuroplastin	PROTEIN_CODING
3.86426e-134	0.417591	0.238	0.017	7.31156e-130	18	LOC107443971	myocardin-related transcription factor A	PROTEIN_CODING
1.47303e-133	0.313363	0.161	0.007	2.78712e-129	18	LOC107453525	potassium voltage-gated channel subfamily KQT member 4	PROTEIN_CODING	36071	KCNQ	1.64e-228
1.41495e-132	0.295606	0.165	0.008	2.67723e-128	18	LOC107453200	uncharacterized LOC107453200	PROTEIN_CODING
9.01383e-131	1.0711	0.448	0.066	1.70551e-126	18	LOC107454813	troponin I	PROTEIN_CODING	32794	wupA	1.69e-68
1.29528e-121	0.451095	0.192	0.012	2.45079e-117	18	LOC107445181	uncharacterized LOC107445181	PROTEIN_CODING	5740318	Stacl	9.73e-222
9.27285e-118	0.313497	0.215	0.016	1.75452e-113	18	LOC107438378	zinc finger CCHC domain-containing protein 24	PROTEIN_CODING
1.56052e-114	0.315814	0.165	0.009	2.95265e-110	18	LOC107441917	paramyosin	PROTEIN_CODING
1.20671e-110	0.324682	0.157	0.009	2.28321e-106	18	LOC107440764	hemicentin-2-like	PROTEIN_CODING
5.38266e-110	1.70609	0.897	0.425	1.01845e-105	18	LOC107439667	titin	PROTEIN_CODING	44013	sls	0
1.97864e-104	1.04498	0.391	0.062	3.74378e-100	18	LOC107441852	paramyosin	PROTEIN_CODING	39002	Prm	0
4.39873e-103	0.899456	0.529	0.112	8.32285e-99	18	LOC107451942	protein NDNF	PROTEIN_CODING
1.14652e-101	0.447785	0.176	0.013	2.16933e-97	18	LOC107437411	calcium-transporting ATPase sarcoplasmic/endoplasmic reticulum type	PROTEIN_CODING	49297	SERCA	0
1.31748e-100	1.14768	0.418	0.072	2.49281e-96	18	LOC107444664	transcription cofactor vestigial-like protein 2	PROTEIN_CODING	36421	vg	3.52e-24
3.00488e-100	1.67743	0.533	0.12	5.68553e-96	18	LOC107443893	myelin transcription factor 1-like protein	PROTEIN_CODING	31353	CG43689	3.66e-40
1.04896e-93	0.409024	0.238	0.025	1.98474e-89	18	LOC107438874	extensin	PROTEIN_CODING
1.3414e-87	0.802062	0.395	0.071	2.53806e-83	18	LOC107453718	muscle LIM protein 1	PROTEIN_CODING	37853	Mlp60A	9.49e-45
[truncated: 1,292 more rows]
