# Supplementary material for: Single-cell sequencing suggests a conserved function of Hedgehog-signalling in spider eye development
Source: EvoDevo. 2024 Sep 26;15:11. doi: 10.1186/s13227-024-00230-6 (PMC11428483; doi:10.1186/s13227-024-00230-6)
Supplement: Supplementary file 3 — Additional file 3: Seurat_Object (zipped folder) [file 13227_2024_230_MOESM3_ESM.zip]

Archive with 8 entries (7 files):
- Supplementary File 3 - Seurat_Object/
- __MACOSX/._Supplementary File 3 - Seurat_Object
- Supplementary File 3 - Seurat_Object/.DS_Store
- __MACOSX/Supplementary File 3 - Seurat_Object/._.DS_Store
- Supplementary File 3 - Seurat_Object/README.txt
- __MACOSX/Supplementary File 3 - Seurat_Object/._README.txt
- Supplementary File 3 - Seurat_Object/scs_ptep10_12_reanalyzed.rds
- __MACOSX/Supplementary File 3 - Seurat_Object/._scs_ptep10_12_reanalyzed.rds
