# Supplementary material for: Single-cell sequencing suggests a conserved function of Hedgehog-signalling in spider eye development
Source: EvoDevo. 2024 Sep 26;15:11. doi: 10.1186/s13227-024-00230-6 (PMC11428483; doi:10.1186/s13227-024-00230-6)
Supplement: Supplementary file 3 — Additional file 3: Seurat_Object (zipped folder) [file 13227_2024_230_MOESM3_ESM.zip › Supplementary File 3 - Seurat_Object/README.txt]

#How to load the RDS file in RStudio

library(Seurat)
CR7_subset <- readRDS("C:/Users/breme688/Desktop/CR7 dataset/scs_ptep10_12_reanalyzed.rds")
