# Supplementary material for: Single-cell sequencing suggests a conserved function of Hedgehog-signalling in spider eye development
Source: EvoDevo. 2024 Sep 26;15:11. doi: 10.1186/s13227-024-00230-6 (PMC11428483; doi:10.1186/s13227-024-00230-6)
Supplement: Supplementary file 6 — Additional file 6: Identifiers_Primers_EyeClusterGenes (EXCEL file) [file 13227_2024_230_MOESM6_ESM.xlsx]

## Sheet: Identifiers AND Primers
SPECIES		GENE		ACCESSION NUMBER					FORWARD PRIMER			BACKWARD PRIMER
Acanthoscurria		Ag-hh		TRINITY_DN77809_c7_g1_i1					CGGACTCACGGAAGGAAAGA			gggTAATACGACTCACTATAGTGCCACCACATTGTTCACGA
Cupiennius		Cs-hh1b		Locus_2436_Transcript_1/96					n.a.			n.a.
		Cs-hh2		Locus_8092_Transcript_1/1					n.a.			n.a.
		Cs-hh1a		Locus_46375_Transcript_5/10					n.a.			n.a.
Pardosa		Pa-hh1b		TRINITY_DN1159_c0_g1_i20					TGTACACTAAACGCCGGAGC			gggTAATACGACTCACTATAGGGCATGAAAGCGAAGTGAGC
		Pa-hh1a		TRINITY_DN5091_c0_g1_i20					CATTCCCCGCAAACTGAACG			gggTAATACGACTCACTATAGAGAAGGCGAAATGAGCGAGA
		Pa-hh2		TRINITY_DN19132_c0_g1_i4					ACGCAGGAGTACGAGGAAAC			gggTAATACGACTCACTATAGCAAAGTGGGCCAAATCGTGAC
Parasteatoda		Pt-hh1		AB125742.1					n.a.			n.a.
		Pt-hh2		XM_021148119.2					CGGCGTCGAAGTCCTAGAAA			gggTAATACGACTCACTATAGTCTTAAAGGTAGCATTGTCAGGTG
		Pt-hh2-r		XM_043056519.1					TTCGCCGAAACAACACGAA			gggTAATACGACTCACTATAGGCTGTCTCCAAAGCCAATCAAA
		Pt-SoxF1		LOC107446198					CTGCATGGGCTCCATCTGAG			gggTAATACGACTCACTATAGGAAGCAGCAGAGAGAGCCTG
		Pt-SoxF2		XM_016071406.1					TCGCGAGGATTAACTCTGCC			gggTAATACGACTCACTATAGCTCTTACGGGAAATGGCGGA
		Pt-omb3		LOC107451108					CGAGGCCAAGGACTTATGGG			gggTAATACGACTCACTATAGGGGTCCAGATGCACAAGTGA
		Pt-CD36.1		LOC122271437, LOC107445211, XP_042909046.1					CCATTTTGCAAGAATTGGGTCC			gggTAATACGACTCACTATAGTGGGATGCAACATCTTCGTCA
		Pt-Egfr		LOC107438758					ATTCGTCGTGTTGTGCTTCC			gggTAATACGACTCACTATAGTCAGGATGGGAGGCTTGGAT
		Pt-gl		LOC107442318					GCTACTTGCCCAACAATCCT			gggTAATACGACTCACTATAGTAAGGATGAGTGGTGACTGC
		Pt-unc0466		LOC122270466					GCAGACGATTTTGCGGAGG			gggTAATACGACTCACTATAGGGTGCAAAAATCCATAAGTCGAAAT
		Pt-opa		LOC107437305					ATCATTATGGCCAGCGGCTT			gggTAATACGACTCACTATAGAATTTGCGATCACAGCCAGC
		Pt-lim1		LOC107449891					CAAAAGCCTCGTTGGTCAGC			gggTAATACGACTCACTATAGGCCCACCATAGCCAAAGTCT
		Pt-lim2		LOC107442352					GGTGTACCATGTGGCCTGTT			gggTAATACGACTCACTATAGTCTTGTAGGTTGCTCAGCGG
		Pt-unc4232		LOC107454232					CAATGCTGTTGGTGATGTCCG			gggTAATACGACTCACTATAGCGGGTTGAAAACATTTGGGCT
		Pt-scro		LOC107436846					GGACTAGGTTCAACGTACAG			gggTAATACGACTCACTATAGAATAAGAAGGGCACATAGCG
		Pt-unc3221		LOC107453221					GATAGCCAAGAGCTGGCGAA			gggTAATACGACTCACTATAGAAGAACAGGCGTTCCATGCT
		Pt-unc7000		LOC107447000					TGGGACACGGCACTTAAGAA			gggTAATACGACTCACTATAGTTTGAAAAGGCGCCAAATCG
		Pt-gsc		LOC107439785					ATGCTTCCGGGTTATCCAGC			gggTAATACGACTCACTATAGGAACAAGCTTCTGTGCGCTG
		Pt-mmr1		LOC107452426					TTCCTACTCGGCCACCAATG			gggTAATACGACTCACTATAGGTCTAAGCCAGCCTTGAGGA
		Pt-mmr2		LOC107446703					ATGAGATGGCAGACGATCCTTC			gggTAATACGACTCACTATAGTCCCCGCCATAAGCTTGACA
		Pt-FMRFa-R		LOC107448206					CCAAGGCTGGTGAAAGACCA			gggTAATACGACTCACTATAGGCTTTCTTGTCTCGCTTGGC
Phalangium		Po-hh		comp179039_c0_seq3, comp185184_c3_seq2, comp52428_c0_seq1					CTTACGCGAAGGCAGACTGA			gggTAATACGACTCACTATAGTGATTGGCTGACCGATGCTC
Pholcus		Pp-hh1		c93418_g1_i2					TGGCCTTGTTGAAGGCAAAT			gggTAATACGACTCACTATAGCCAACCCTGATGAAACGGAG
		Pp-hh2		c113644_g1_i1					CCGAGTGCAGGTAGGATTCG			gggTAATACGACTCACTATAGTTGTCGATCGTATTCGTGCGT
Ischnothele		Ic-hh1		TRINITY_DN6411_c3_g1_i1					GTTCGATGTGGATTCCGTGTAG			AATTGTAATACGACTCACTATAGGGCCTGTGAGACCGAAGGAATC
		Ic-hh2		TRINITY_DN48457_c0_g1_i1, TRINITY_DN52178_c0_g1_i1					GAAGAATAACGCGGAATGATGAC			AATTGTAATACGACTCACTATAGGGCCCACCGACTACCATATTTCC
Glomeris		Gm-hh		CAE83646.1					n.a.			n.a.
Artemia		Af-hh		XP_065577707.1					n.a.			n.a.
Priapulus		Pc_hh		XP_014665414.1					n.a.			n.a.
Euperipatides		Ek-hh		VDH80594.1					n.a.			n.a.
Hybsibius		He-hh		OQV17015.1					n.a.			n.a.
Drosophila		Dm-hh		NP_001034065.1					n.a.			n.a.
Tribolium		Tc-hh		NP_001107837.2					n.a.			n.a.

## Sheet: EyeClusterGenes
p_val	avg_log2FC	pct.1	pct.2	p_val_adj	cluster	gene	description	gene_type	associated publication
2.11e-191	0.355738	0.231	0.002	3.99e-187	32	LOC107454029	Pt-hh2	PROTEIN_CODING	This paper
4.72e-122	1.80868	0.769	0.039	8.92e-118	32	LOC107446198	Pt-SoxF1	PROTEIN_CODING	This paper; Baudouin-Gonzalez et al. 2021
1.64e-57	1.50712	0.692	0.066	3.1e-53	32	LOC107436457	Pt-six3.2	PROTEIN_CODING	Schomburg et al. 2015
1.62e-49	0.293263	0.154	0.004	3.06e-45	32	LOC122271437	Pt-CD36.1	PROTEIN_CODING	This paper
1.51e-46	1.57511	0.795	0.112	2.86e-42	32	LOC107455071	Pt-so1	PROTEIN_CODING	Schomburg et al. 2015
1.87e-35	1.9817	0.897	0.193	3.54e-31	32	LOC107452693	Pt-eya	PROTEIN_CODING	Schomburg et al. 2015
1.36e-27	2.30561	1	0.34	2.58e-23	32	LOC107437851	Pt-irx1	PROTEIN_CODING	Leite et al. 2018
1.38e-24	1.0643	0.667	0.133	2.61e-20	32	LOC107446100	transforming growth factor-beta-induced protein ig-h3	PROTEIN_CODING
6.34e-22	0.360279	0.205	0.015	1.2e-17	32	LOC107441428	ras association domain-containing protein 10-like	PROTEIN_CODING
9.28e-20	0.32382	0.231	0.021	1.76e-15	32	LOC107438914	POTE ankyrin domain family member I	PROTEIN_CODING
6.77e-19	0.955165	0.462	0.082	1.28e-14	32	LOC122269680	uncharacterized LOC122269680	PROTEIN_CODING
3.3e-18	0.87815	0.615	0.146	6.25e-14	32	LOC107441561	Pt-en2	PROTEIN_CODING	Janssen et al. (2022)
1.29e-17	0.331329	0.179	0.014	2.43e-13	32	LOC107445909	carbohydrate sulfotransferase 1-like	PROTEIN_CODING
4.1e-17	2.12349	0.974	0.803	7.77e-13	32	LOC107436679	RNA-binding protein Musashi homolog Rbp6	PROTEIN_CODING
8.95e-17	1.4156	0.769	0.27	1.69e-12	32	LOC107452541	Pt-dac2	PROTEIN_CODING	Schomburg et al. 2015
9.79e-17	0.732222	0.615	0.151	1.85e-12	32	LOC107439224	uncharacterized LOC107439224	PROTEIN_CODING
3.2e-16	1.35992	0.846	0.342	6.05e-12	32	LOC107451108	Pt-omb3	PROTEIN_CODING	Leite et al. 2022
2.25e-15	1.35208	0.641	0.195	4.26e-11	32	LOC122271341	Pt-unc1341	ncRNA	Medina et al. (2024)
4.06e-15	0.7312	0.462	0.098	7.69e-11	32	LOC107441450	Pt-sev	PROTEIN_CODING	Medina et al. (2024)
2.1e-13	0.724927	0.41	0.09	3.97e-09	32	LOC122269425	uncharacterized LOC122269425	ncRNA
8.16e-13	0.560597	0.487	0.12	1.54e-08	32	LOC107444558	Pt-Pax2.1	PROTEIN_CODING	Janeschik et al. 2022
3.21e-12	0.486441	0.385	0.082	6.08e-08	32	LOC107436135	uncharacterized LOC107436135	PROTEIN_CODING
1.31e-11	0.33047	0.231	0.034	2.48e-07	32	LOC107447791	uncharacterized LOC107447791	PROTEIN_CODING
6.38e-11	0.848919	0.487	0.138	1.21e-06	32	LOC107439315	Pt-irx2	PROTEIN_CODING	Leite et al. 2018
8.58e-11	1.0291	0.667	0.27	1.62e-06	32	LOC107436691	uncharacterized LOC107436691	PROTEIN_CODING
This paper
Previojusly published results
