# Supplementary material for: Single-cell sequencing suggests a conserved function of Hedgehog-signalling in spider eye development
Source: EvoDevo. 2024 Sep 26;15:11. doi: 10.1186/s13227-024-00230-6 (PMC11428483; doi:10.1186/s13227-024-00230-6)
Supplement: Supplementary file 11 — Additional file 11: GO analysis results list (EXCEL file) [file 13227_2024_230_MOESM11_ESM.xlsx]

## Sheet: C0
ID	Description	GeneRatio	BgRatio	pvalue	p.adjust	qvalue	geneID	Count
GO:0031175	neuron projection development	40/144	488/12663	9.378115901817e-24	1.38139647233764e-20	9.23991208852707e-21	37603/42944/35070/42025/36295/43758/31075/43650/40090/44540/40464/45318/35184/34385/40225/35277/31364/31002/38863/35147/36542/4379817/36876/41363/34367/35207/37447/3346209/36846/36377/34669/37552/36283/39533/36773/36125/34192/33185/43901/39441	40
GO:0048667	cell morphogenesis involved in neuron differentiation	38/144	442/12663	2.79683887341032e-23	1.56873384187946e-20	1.04929779969212e-20	37603/42944/35070/42025/36295/43758/31075/43650/40090/44540/40464/45318/35184/34385/40225/35277/31364/31002/38863/35147/36542/4379817/36876/41363/35207/37447/36846/36377/34669/37552/36283/39533/36773/36125/34192/33185/43901/39441	38
GO:0048812	neuron projection morphogenesis	38/144	446/12663	3.86560965835363e-23	1.56873384187946e-20	1.04929779969212e-20	37603/42944/35070/42025/36295/43758/31075/43650/40090/44540/40464/45318/35184/34385/40225/35277/31364/31002/38863/35147/36542/4379817/36876/41363/35207/37447/36846/36377/34669/37552/36283/39533/36773/36125/34192/33185/43901/39441	38
GO:0120039	plasma membrane bounded cell projection morphogenesis	38/144	448/12663	4.53886298563107e-23	1.56873384187946e-20	1.04929779969212e-20	37603/42944/35070/42025/36295/43758/31075/43650/40090/44540/40464/45318/35184/34385/40225/35277/31364/31002/38863/35147/36542/4379817/36876/41363/35207/37447/36846/36377/34669/37552/36283/39533/36773/36125/34192/33185/43901/39441	38
GO:0048858	cell projection morphogenesis	38/144	450/12663	5.32496212450596e-23	1.56873384187946e-20	1.04929779969212e-20	37603/42944/35070/42025/36295/43758/31075/43650/40090/44540/40464/45318/35184/34385/40225/35277/31364/31002/38863/35147/36542/4379817/36876/41363/35207/37447/36846/36377/34669/37552/36283/39533/36773/36125/34192/33185/43901/39441	38
GO:0032990	cell part morphogenesis	38/144	458/12663	1.00060768897735e-22	2.45649187643939e-20	1.64310315242596e-20	37603/42944/35070/42025/36295/43758/31075/43650/40090/44540/40464/45318/35184/34385/40225/35277/31364/31002/38863/35147/36542/4379817/36876/41363/35207/37447/36846/36377/34669/37552/36283/39533/36773/36125/34192/33185/43901/39441	38
GO:0007409	axonogenesis	33/144	331/12663	3.24518579771111e-22	6.82879811432639e-20	4.56766001001143e-20	37603/42944/35070/42025/36295/43758/31075/43650/40090/40464/35184/34385/40225/35277/31364/31002/38863/35147/36542/41363/35207/37447/36846/36377/37552/36283/39533/36773/36125/34192/33185/43901/39441	33
GO:0097485	neuron projection guidance	30/144	267/12663	1.00966537311327e-21	1.85904636824482e-19	1.24348261741319e-19	37603/42944/35070/42025/36295/43758/31075/43650/40090/44540/40464/35184/34385/40225/31364/35147/36542/41363/35207/37447/36846/36377/36283/39533/36773/36125/34192/33185/43901/39441	30
GO:0061564	axon development	33/144	348/12663	1.58705114493934e-21	2.59747370721739e-19	1.73740335867044e-19	37603/42944/35070/42025/36295/43758/31075/43650/40090/40464/35184/34385/40225/35277/31364/31002/38863/35147/36542/41363/35207/37447/36846/36377/37552/36283/39533/36773/36125/34192/33185/43901/39441	33
GO:0007411	axon guidance	29/144	259/12663	5.7661785078757e-21	8.49358094210091e-19	5.68120324565437e-19	37603/42944/35070/42025/36295/43758/31075/43650/40090/40464/35184/34385/40225/31364/35147/36542/41363/35207/37447/36846/36377/36283/39533/36773/36125/34192/33185/43901/39441	29
GO:0050808	synapse organization	31/144	316/12663	1.14781191323976e-20	1.53702449836561e-18	1.02808799118892e-18	50296/318958/43841/36526/64877/36104/48971/36295/50225/32158/43758/42940/32303/35977/40090/40464/42646/31364/34557/5740816/31002/38863/35197/36876/41363/37447/37552/39533/36125/34192/33185	31
GO:0034330	cell junction organization	32/144	386/12663	4.1447493459369e-19	5.08767982213754e-17	3.40305735771661e-17	50296/318958/43841/36526/64877/36104/48971/36295/50225/32158/43758/42940/32303/35977/40090/40464/42646/31364/34557/5740816/31002/38863/35197/36876/41363/37205/37447/37552/39533/36125/34192/33185	32
GO:0007416	synapse assembly	22/144	179/12663	6.22766389074315e-17	6.7840679299646e-15	4.53774079568862e-15	36526/64877/36104/48971/36295/50225/32158/43758/42940/40464/42646/31364/38863/35197/36876/41363/37447/37552/39533/36125/34192/33185	22
GO:0040007	growth	32/144	458/12663	6.44785818190797e-17	6.7840679299646e-15	4.53774079568862e-15	35070/36526/64877/36104/48971/36295/50225/32158/43758/42940/31075/40090/40464/34393/42646/31364/38863/33003/36542/35197/36876/37447/37206/36846/37552/34530/39533/36773/36125/34192/33185/39441	32
GO:0007528	neuromuscular junction development	22/144	190/12663	2.26272821460401e-16	2.22199910674113e-14	1.48625516411884e-14	318958/43841/36526/64877/36104/48971/36295/50225/32158/42940/32303/40464/42646/31364/34557/38863/35197/36876/37447/37552/39533/33185	22
GO:0048589	developmental growth	29/144	388/12663	3.86928362312129e-16	3.56215923553603e-14	2.38266412581679e-14	35070/36526/64877/36104/48971/36295/50225/32158/43758/42940/31075/40090/40464/42646/31364/38863/33003/36542/35197/36876/37447/37206/36846/37552/39533/36773/36125/34192/33185	29
GO:0034329	cell junction assembly	22/144	235/12663	2.04598030950359e-14	1.7727817622934e-12	1.18578177690115e-12	36526/64877/36104/48971/36295/50225/32158/43758/42940/40464/42646/31364/38863/35197/36876/41363/37447/37552/39533/36125/34192/33185	22
GO:0051124	synaptic assembly at neuromuscular junction	18/144	147/12663	5.37057397691773e-14	4.39491970444434e-12	2.93968259789181e-12	36526/64877/36104/48971/36295/50225/32158/42940/40464/42646/31364/38863/35197/36876/37447/37552/39533/33185	18
GO:0008038	neuron recognition	16/144	117/12663	2.54009229904526e-13	1.96923997710193e-11	1.31718913679023e-11	37603/42944/35070/42025/43650/40090/40464/39325/31364/36542/36846/36377/37858/36283/36125/34192	16
GO:0008037	cell recognition	16/144	122/12663	4.95188548938054e-13	3.64706366292877e-11	2.4394551674001e-11	37603/42944/35070/42025/43650/40090/40464/39325/31364/36542/36846/36377/37858/36283/36125/34192	16
GO:0007268	chemical synaptic transmission	23/144	325/12663	1.91237964528887e-12	1.28042509886841e-10	8.56453276550424e-11	43841/36526/42350/64877/42150/48971/36295/32158/40876/42940/32303/35977/40464/33473/39900/42646/38545/31364/34557/38863/252671/39533/36773	23
GO:0098916	anterograde trans-synaptic signaling	23/144	325/12663	1.91237964528887e-12	1.28042509886841e-10	8.56453276550424e-11	43841/36526/42350/64877/42150/48971/36295/32158/40876/42940/32303/35977/40464/33473/39900/42646/38545/31364/34557/38863/252671/39533/36773	23
GO:0099537	trans-synaptic signaling	23/144	330/12663	2.62468348522738e-12	1.68093859727823e-10	1.12434953875187e-10	43841/36526/42350/64877/42150/48971/36295/32158/40876/42940/32303/35977/40464/33473/39900/42646/38545/31364/34557/38863/252671/39533/36773	23
GO:0099536	synaptic signaling	23/144	338/12663	4.30516265601978e-12	2.64229358013214e-10	1.76738256405023e-10	43841/36526/42350/64877/42150/48971/36295/32158/40876/42940/32303/35977/40464/33473/39900/42646/38545/31364/34557/38863/252671/39533/36773	23
GO:0040008	regulation of growth	22/144	323/12663	1.29736557462384e-11	7.64407796568367e-10	5.11298601199122e-10	35070/36526/36104/32158/42940/34393/31364/38863/33003/36542/35197/36876/37447/37206/36846/37552/34530/39533/36125/34192/33185/39441	22
GO:0008045	motor neuron axon guidance	12/144	70/12663	1.78082599494856e-11	1.00890641944586e-09	6.74839324401559e-10	37603/42944/43650/40090/40464/35184/34385/31364/35147/37447/36377/34192	12
GO:0048638	regulation of developmental growth	19/144	247/12663	4.52070361558651e-11	2.46629497250331e-09	1.64966026674034e-09	35070/36526/36104/32158/42940/31364/38863/33003/36542/35197/36876/37447/37206/36846/37552/39533/36125/34192/33185	19
GO:0010975	regulation of neuron projection development	14/144	118/12663	6.06313936817111e-11	3.18964438904144e-09	2.13349565737149e-09	37603/35070/31075/40090/45318/36542/36876/41363/34367/3346209/36846/36377/36125/34192	14
GO:0007274	neuromuscular synaptic transmission	12/144	83/12663	1.4293678959378e-10	7.26020314040133e-09	4.85621905843116e-09	36526/64877/42150/36295/42940/32303/35977/40464/33473/42646/38863/39533	12
GO:0050803	regulation of synapse structure or activity	17/144	205/12663	1.5783900342094e-10	7.74989506796815e-09	5.18376516498244e-09	36526/36104/32158/42940/40464/33473/42646/31364/38863/35197/36876/37447/37552/39533/36773/36125/33185	17
GO:0042127	regulation of cell population proliferation	22/144	368/12663	1.63809518291979e-10	7.78359420787373e-09	5.20630591243778e-09	37603/35070/50225/31075/40090/45318/38639/33003/36542/35197/36876/41363/34367/3346209/41032/36846/36377/34669/42130/36125/34192/41899	22
GO:0060322	head development	15/144	155/12663	2.30249419124663e-10	1.05986685740821e-08	7.08925843094357e-09	31075/45318/31364/31002/36542/40826/35197/41363/44642/41032/36846/43833/36773/36125/40832	15
GO:0120035	regulation of plasma membrane bounded cell projection organization	15/144	160/12663	3.61294305821532e-10	1.61268640143975e-08	1.0786968747973e-08	37603/35070/31075/40090/45318/33003/36542/36876/41363/34367/3346209/36846/36377/36125/34192	15
GO:0051960	regulation of nervous system development	17/144	220/12663	4.76118630849729e-10	2.06271395071074e-08	1.37971219342212e-08	35070/36526/36104/32158/38863/36542/35197/36876/41363/37447/41032/36846/34669/37552/42130/36125/34192	17
GO:0031344	regulation of cell projection organization	15/144	164/12663	5.12086775001934e-10	2.15515377022243e-08	1.44154352301296e-08	37603/35070/31075/40090/45318/33003/36542/36876/41363/34367/3346209/36846/36377/36125/34192	15
GO:0007560	imaginal disc morphogenesis	23/144	437/12663	7.44700143814545e-10	2.96471165361844e-08	1.98304220372806e-08	42944/37573/36104/40090/44540/45318/39900/32846/31364/45339/36542/31813/37205/38978/40958/43795/34569/36283/36773/42130/36125/33185/39441	23
GO:0048563	post-embryonic animal organ morphogenesis	23/144	437/12663	7.44700143814545e-10	2.96471165361844e-08	1.98304220372806e-08	42944/37573/36104/40090/44540/45318/39900/32846/31364/45339/36542/31813/37205/38978/40958/43795/34569/36283/36773/42130/36125/33185/39441	23
GO:0035107	appendage morphogenesis	21/144	362/12663	7.705568500512e-10	2.98692168454057e-08	1.99789809320754e-08	42944/37573/36104/40090/44540/45318/39900/32846/45339/36542/31813/37205/38978/43795/34669/34569/36773/42130/36125/33185/39441	21
GO:0050807	regulation of synapse organization	15/144	170/12663	8.48555152096289e-10	3.20492753599445e-08	2.1437182789801e-08	36526/36104/32158/42940/40464/42646/31364/38863/35197/36876/37447/37552/39533/36125/33185	15
GO:0048736	appendage development	21/144	370/12663	1.144988218087e-09	4.21641911310539e-08	2.82028676876167e-08	42944/37573/36104/40090/44540/45318/39900/32846/45339/36542/31813/37205/38978/43795/34669/34569/36773/42130/36125/33185/39441	21
GO:0007417	central nervous system development	19/144	303/12663	1.46971988790887e-09	5.28023754851161e-08	3.53185575117509e-08	33498/36104/31075/44540/45318/31364/31002/36542/35197/40327/41363/34367/44642/37205/41032/36846/43833/36773/36125	19
GO:0051963	regulation of synapse assembly	13/144	125/12663	1.58683137509296e-09	5.56524432264744e-08	3.7224916468346e-08	36526/36104/32158/42940/31364/38863/35197/36876/37447/37552/39533/36125/33185	13
GO:1901888	regulation of cell junction assembly	13/144	128/12663	2.13116028066558e-09	7.30046300795441e-08	4.88314815839163e-08	36526/36104/32158/42940/31364/38863/35197/36876/37447/37552/39533/36125/33185	13
GO:0050804	modulation of chemical synaptic transmission	14/144	156/12663	2.55852465137764e-09	8.37490402550947e-08	5.60182239459525e-08	64877/42150/36295/32158/40876/42940/35977/33473/39900/42646/31364/38863/39533/36773	14
GO:0099177	regulation of trans-synaptic signaling	14/144	156/12663	2.55852465137764e-09	8.37490402550947e-08	5.60182239459525e-08	64877/42150/36295/32158/40876/42940/35977/33473/39900/42646/31364/38863/39533/36773	14
GO:0035120	post-embryonic appendage morphogenesis	20/144	350/12663	2.6341587366441e-09	8.43503438929731e-08	5.64204251143908e-08	42944/37573/36104/40090/44540/45318/39900/32846/45339/36542/31813/37205/38978/43795/34569/36773/42130/36125/33185/39441	20
GO:2000026	regulation of multicellular organismal development	18/144	286/12663	3.88137152157099e-09	1.21643835133491e-07	8.13653694107602e-08	35070/36526/36104/32158/45318/38863/36542/35197/36876/41363/37447/41032/36846/34669/37552/42130/36125/34192	18
GO:0035114	imaginal disc-derived appendage morphogenesis	20/144	360/12663	4.27243914790812e-09	1.31110476351431e-07	8.7697435141272e-08	42944/37573/36104/40090/44540/45318/39900/32846/45339/36542/31813/37205/38978/43795/34569/36773/42130/36125/33185/39441	20
GO:0048813	dendrite morphogenesis	14/144	163/12663	4.53932706451909e-09	1.36457729919115e-07	9.12741167001046e-08	37603/35070/44540/45318/35147/36542/4379817/36876/41363/36846/36377/34669/36125/34192	14
GO:0048707	instar larval or pupal morphogenesis	23/144	486/12663	5.73655541094288e-09	1.68998922406377e-07	1.13040333992474e-07	42944/37573/36104/40090/44540/45318/39900/32846/31364/45339/36542/31813/37205/38978/40958/43795/34569/36283/36773/42130/36125/33185/39441	23
GO:0048737	imaginal disc-derived appendage development	20/144	367/12663	5.93543524849393e-09	1.71429335706501e-07	1.14665993655115e-07	42944/37573/36104/40090/44540/45318/39900/32846/45339/36542/31813/37205/38978/43795/34569/36773/42130/36125/33185/39441	20
GO:0008582	regulation of synaptic assembly at neuromuscular junction	12/144	117/12663	8.13671278490111e-09	2.3048803715691e-07	1.5416929487181e-07	36526/36104/32158/42940/31364/38863/35197/36876/37447/37552/39533/33185	12
GO:0048675	axon extension	9/144	54/12663	8.51530262243139e-09	2.36661146468706e-07	1.58298376456719e-07	35070/43758/31075/40090/38863/36542/36846/36125/34192	9
GO:0007476	imaginal disc-derived wing morphogenesis	18/144	304/12663	1.01246269571241e-08	2.7617732421933e-07	1.84730035708931e-07	42944/37573/36104/40090/44540/45318/32846/45339/36542/37205/38978/43795/34569/36773/42130/36125/33185/39441	18
GO:0044087	regulation of cellular component biogenesis	18/144	306/12663	1.12145444783453e-08	3.00345891210957e-07	2.00895954674281e-07	36526/36104/32158/42940/31075/31364/38863/33003/36542/35197/36876/37447/37552/37858/39533/36125/33185/43901	18
GO:1990138	neuron projection extension	9/144	57/12663	1.39950952425172e-08	3.65683472771884e-07	2.44599085657258e-07	35070/43758/31075/40090/38863/36542/36846/36125/34192	9
GO:0016358	dendrite development	14/144	178/12663	1.41506842824151e-08	3.65683472771884e-07	2.44599085657258e-07	37603/35070/44540/45318/35147/36542/4379817/36876/41363/36846/36377/34669/36125/34192	14
GO:1904396	regulation of neuromuscular junction development	12/144	123/12663	1.44080735054014e-08	3.65915384025109e-07	2.44754206915712e-07	36526/36104/32158/42940/31364/38863/35197/36876/37447/37552/39533/33185	12
GO:0007472	wing disc morphogenesis	18/144	317/12663	1.93993539036788e-08	4.84326242374897e-07	3.23957096411122e-07	42944/37573/36104/40090/44540/45318/32846/45339/36542/37205/38978/43795/34569/36773/42130/36125/33185/39441	18
GO:0045595	regulation of cell differentiation	17/144	286/12663	2.53371776727998e-08	6.22027711867235e-07	4.16063128100712e-07	35070/31075/43650/45318/31364/36542/35197/41363/44642/41032/36846/34669/34569/42130/36125/34192/43825	17
GO:0007626	locomotory behavior	14/144	198/12663	5.46613211298038e-08	1.31993649220002e-06	8.82881735590963e-07	48971/43215/37953/34991/32158/35977/33473/34385/32846/31364/36876/35419/36846/39533	14
GO:0051961	negative regulation of nervous system development	10/144	89/12663	6.24499939763246e-08	1.48369098592139e-06	9.92414165735821e-07	35070/36526/36104/35197/36876/41363/36846/37552/42130/34192	10
GO:0050770	regulation of axonogenesis	8/144	51/12663	9.69488745655255e-08	2.26675701960348e-06	1.51619292553604e-06	31075/40090/36542/41363/36846/36377/36125/34192	8
GO:0051241	negative regulation of multicellular organismal process	13/144	177/12663	1.0715840378673e-07	2.46631763715396e-06	1.64967542671677e-06	35070/36526/36104/35777/32846/35197/36876/41363/36846/37552/34569/42130/34192	13
GO:0001654	eye development	20/144	442/12663	1.30739013138857e-07	2.87430696050054e-06	1.92257213351092e-06	36771/35070/36295/43215/43758/40464/31364/252671/40327/41363/44642/31813/40958/36377/43833/34569/39533/36125/39441/43825	20
GO:0048880	sensory system development	20/144	442/12663	1.30739013138857e-07	2.87430696050054e-06	1.92257213351092e-06	36771/35070/36295/43215/43758/40464/31364/252671/40327/41363/44642/31813/40958/36377/43833/34569/39533/36125/39441/43825	20
GO:0150063	visual system development	20/144	442/12663	1.30739013138857e-07	2.87430696050054e-06	1.92257213351092e-06	36771/35070/36295/43215/43758/40464/31364/252671/40327/41363/44642/31813/40958/36377/43833/34569/39533/36125/39441/43825	20
GO:0051093	negative regulation of developmental process	14/144	215/12663	1.52583100857083e-07	3.30521922886004e-06	2.21080158517383e-06	35070/36526/36104/43650/31364/35197/36876/41363/44642/36846/37552/34569/42130/34192	14
GO:0070983	dendrite guidance	6/144	24/12663	2.21491579294109e-07	4.72836371449598e-06	3.16271728786096e-06	37603/44540/35147/41363/36846/36377	6
GO:0048749	compound eye development	19/144	415/12663	2.31680303314748e-07	4.87521552546606e-06	3.26094381808428e-06	36771/35070/36295/43215/43758/40464/252671/40327/41363/44642/31813/40958/36377/43833/34569/39533/36125/39441/43825	19
GO:0048588	developmental cell growth	9/144	80/12663	2.89075771416244e-07	5.99730438445251e-06	4.01148883685107e-06	35070/43758/31075/40090/38863/36542/36846/36125/34192	9
GO:0007420	brain development	11/144	132/12663	2.99409507685348e-07	6.12541951139607e-06	4.09718273674686e-06	31075/31364/31002/36542/35197/41363/44642/36846/43833/36773/36125	11
GO:0035220	wing disc development	19/144	424/12663	3.22304707993351e-07	6.50349088868775e-06	4.35006786851876e-06	42944/37573/36104/40090/44540/45318/32846/45339/35147/36542/37205/38978/43795/34569/36773/42130/36125/33185/39441	19
GO:0007614	short-term memory	6/144	28/12663	5.97169569754987e-07	1.18869023817445e-05	7.95093481210054e-06	35977/41616/31364/31002/38863/33185	6
GO:0060284	regulation of cell development	12/144	179/12663	9.02171354954582e-07	1.7718645411308e-05	1.18516826419297e-05	35070/45318/31364/36542/35197/41363/41032/36846/34669/42130/36125/34192	12
GO:1900073	regulation of neuromuscular synaptic transmission	6/144	30/12663	9.23733342155709e-07	1.79034106973074e-05	1.19752688124341e-05	36295/42940/33473/42646/38863/39533	6
GO:0040012	regulation of locomotion	10/144	122/12663	1.23058232844275e-06	2.3540880127223e-05	1.57460705320904e-05	37603/40464/42646/36876/40958/36846/36377/36125/34192/33185	10
GO:0051253	negative regulation of RNA metabolic process	16/144	335/12663	1.28804903896936e-06	2.43243106974598e-05	1.62700931238235e-05	43650/31353/44540/38660/38639/45339/41363/31813/38978/41032/34530/33185/43162/40832/39441/35397	16
GO:0072499	photoreceptor cell axon guidance	6/144	32/12663	1.38361721541975e-06	2.57983311178898e-05	1.72560388225568e-05	37603/40225/31364/36283/39533/34192	6
GO:0010721	negative regulation of cell development	7/144	50/12663	1.41021647312622e-06	2.59656108114365e-05	1.73679291953439e-05	35070/31364/35197/41363/36846/42130/34192	7
GO:0022603	regulation of anatomical structure morphogenesis	12/144	188/12663	1.51729934771716e-06	2.75923696195973e-05	1.84560388494252e-05	35070/31075/40090/45318/32846/36542/36876/41363/36846/36377/36125/34192	12
GO:0034220	monoatomic ion transmembrane transport	15/144	300/12663	1.60076440819741e-06	2.87551947960339e-05	1.92338316569034e-05	36526/42350/48971/37843/37953/34991/32158/35777/42940/31317/43805/38545/34557/32619/44643	15
GO:0045596	negative regulation of cell differentiation	9/144	100/12663	1.95612761760011e-06	3.47153732617466e-05	2.32204876356843e-05	35070/43650/31364/35197/41363/36846/34569/42130/34192	9
GO:0060560	developmental growth involved in morphogenesis	9/144	101/12663	2.12693264569788e-06	3.72972831799163e-05	2.49474806563059e-05	35070/43758/31075/40090/38863/36542/36846/36125/34192	9
GO:0045892	negative regulation of DNA-templated transcription	15/144	314/12663	2.81540116052796e-06	4.78050824164956e-05	3.19759582247757e-05	43650/31353/44540/38660/45339/41363/31813/38978/41032/34530/33185/43162/40832/39441/35397	15
GO:1902679	negative regulation of RNA biosynthetic process	15/144	314/12663	2.81540116052796e-06	4.78050824164956e-05	3.19759582247757e-05	43650/31353/44540/38660/45339/41363/31813/38978/41032/34530/33185/43162/40832/39441/35397	15
GO:0045934	negative regulation of nucleobase-containing compound metabolic process	16/144	356/12663	2.84184573315741e-06	4.78050824164956e-05	3.19759582247757e-05	43650/31353/44540/38660/38639/45339/41363/31813/38978/41032/34530/33185/43162/40832/39441/35397	16
GO:0140352	export from cell	13/144	236/12663	2.85597233717014e-06	4.78050824164956e-05	3.19759582247757e-05	43841/64877/42150/48971/32158/40876/35977/33473/32646/39900/36876/37206/40958	13
GO:1903169	regulation of calcium ion transmembrane transport	4/144	10/12663	3.19407796029775e-06	5.28637846687481e-05	3.53596330081454e-05	36526/32158/34557/44643	4
GO:0050767	regulation of neurogenesis	10/144	136/12663	3.31550492371894e-06	5.42637639182e-05	3.62960539017653e-05	35070/36542/35197/41363/41032/36846/34669/42130/36125/34192	10
GO:0021700	developmental maturation	13/144	242/12663	3.76634081080654e-06	6.0965055102396e-05	4.07784268237701e-05	43841/42150/32158/35977/33473/35332/31364/34557/36876/37206/36773/33185/43901	13
GO:0099504	synaptic vesicle cycle	9/144	110/12663	4.33712211116509e-06	6.94410964102846e-05	4.64478981241479e-05	43841/36526/64877/42150/40876/35977/33473/42646/35197	9
GO:0099003	vesicle-mediated transport in synapse	9/144	111/12663	4.6746523091089e-06	7.40404607668539e-05	4.95243300659415e-05	43841/36526/64877/42150/40876/35977/33473/42646/35197	9
GO:0031290	retinal ganglion cell axon guidance	4/144	11/12663	4.97493976537426e-06	7.71377502568029e-05	5.15960511954604e-05	35070/40090/40225/36283	4
GO:1900074	negative regulation of neuromuscular synaptic transmission	4/144	11/12663	4.97493976537426e-06	7.71377502568029e-05	5.15960511954604e-05	36295/42940/38863/39533	4
GO:0098660	inorganic ion transmembrane transport	14/144	294/12663	6.38170720523524e-06	9.79193199303281e-05	6.5496468685309e-05	36526/42350/48971/37843/37953/34991/32158/35777/42940/31317/43805/34557/32619/44643	14
GO:0035282	segmentation	13/144	259/12663	7.89098930903307e-06	0.000118606400532711	7.93336841380769e-05	40090/33473/45318/32846/40826/35197/44642/41032/36773/42130/36125/33185/40832	13
GO:0098662	inorganic cation transmembrane transport	13/144	259/12663	7.89098930903307e-06	0.000118606400532711	7.93336841380769e-05	36526/48971/37843/37953/34991/32158/35777/42940/31317/43805/34557/32619/44643	13
GO:0032940	secretion by cell	12/144	226/12663	1.01670764122532e-05	0.000151273773285343	0.0001011843011363	43841/64877/42150/32158/40876/35977/33473/32646/39900/36876/37206/40958	12
GO:0098655	monoatomic cation transmembrane transport	13/144	266/12663	1.05140739904662e-05	0.000154440167444205	0.000103302245133652	36526/48971/37843/37953/34991/32158/35777/42940/31317/43805/34557/32619/44643	13
GO:0035289	posterior head segmentation	4/144	13/12663	1.05895837826644e-05	0.000154440167444205	0.000103302245133652	45318/40826/41032/40832	4
GO:0030001	metal ion transport	13/144	267/12663	1.09455376744186e-05	0.000158066441121751	0.000105727794254446	36526/48971/37843/37953/34991/32158/35777/42940/31317/43805/34557/32619/44643	13
GO:0050768	negative regulation of neurogenesis	6/144	46/12663	1.25472652156276e-05	0.000179438074394363	0.000120022894653321	35070/35197/41363/36846/42130/34192	6
GO:0040017	positive regulation of locomotion	7/144	69/12663	1.27234758958977e-05	0.00018020846148709	0.000120538192697979	37603/40464/40958/36846/36377/34192/33185	7
GO:0051129	negative regulation of cellular component organization	10/144	159/12663	1.33190761247193e-05	0.000186847610778206	0.000124979000027442	35070/36526/36104/36542/36876/41363/44642/36846/37552/34192	10
GO:0048592	eye morphogenesis	15/144	361/12663	1.51282417707717e-05	0.000208260748863053	0.000139301862247342	36771/35070/36295/43215/43758/40464/31364/40327/41363/44642/34569/39533/36125/39441/43825	15
GO:0090596	sensory organ morphogenesis	15/144	361/12663	1.51282417707717e-05	0.000208260748863053	0.000139301862247342	36771/35070/36295/43215/43758/40464/31364/40327/41363/44642/34569/39533/36125/39441/43825	15
GO:0006836	neurotransmitter transport	9/144	129/12663	1.59466924878024e-05	0.000217495166986416	0.000145478598134338	43841/64877/42150/32158/40876/35977/33473/31317/39900	9
GO:0070588	calcium ion transmembrane transport	6/144	48/12663	1.61340917369816e-05	0.000218032267234623	0.000145837854812311	36526/37953/34991/32158/34557/44643	6
GO:0007269	neurotransmitter secretion	8/144	99/12663	1.64719929304887e-05	0.000218587798077566	0.000146209439383	43841/64877/42150/32158/40876/35977/33473/39900	8
GO:0099643	signal release from synapse	8/144	99/12663	1.64719929304887e-05	0.000218587798077566	0.000146209439383	43841/64877/42150/32158/40876/35977/33473/39900	8
GO:0030516	regulation of axon extension	5/144	29/12663	1.69062499960355e-05	0.000220379701275755	0.000147408011143822	35070/36542/36846/36125/34192	5
GO:0061387	regulation of extent of cell growth	5/144	29/12663	1.69062499960355e-05	0.000220379701275755	0.000147408011143822	35070/36542/36846/36125/34192	5
GO:0051130	positive regulation of cellular component organization	13/144	279/12663	1.74797996811963e-05	0.000225857411670195	0.000151071952923359	32158/40876/31075/33473/42646/38863/33003/36542/34367/37447/3346209/36125/43901	13
GO:0051049	regulation of transport	14/144	323/12663	1.85004934803823e-05	0.000236967190405245	0.000158503083731239	36526/64877/32158/40876/35977/33473/32646/39900/42646/34557/35197/36876/44642/44643	14
GO:0046530	photoreceptor cell differentiation	12/144	241/12663	1.9370737682687e-05	0.000245974970746534	0.00016452822568961	36771/35070/36295/43215/43758/40464/41363/34569/39533/42130/36125/43825	12
GO:0046903	secretion	12/144	242/12663	2.01848801281764e-05	0.000253826598004401	0.000169780037683296	43841/64877/42150/32158/40876/35977/33473/32646/39900/36876/37206/40958	12
GO:0023061	signal release	9/144	133/12663	2.03776715661575e-05	0.000253826598004401	0.000169780037683296	43841/64877/42150/32158/40876/35977/33473/39900/36876	9
GO:0008039	synaptic target recognition	6/144	50/12663	2.05060184402741e-05	0.000253826598004401	0.000169780037683296	40090/40464/39325/36846/37858/34192	6
GO:0001505	regulation of neurotransmitter levels	8/144	104/12663	2.36275867747854e-05	0.00029002862766049	0.000193994922992975	43841/64877/42150/32158/40876/35977/33473/39900	8
GO:0016477	cell migration	14/144	332/12663	2.5105780841608e-05	0.000305626571732963	0.000204428106722445	37603/36295/43758/43650/40090/44642/37447/38978/40958/36846/36377/34192/33185/43901	14
GO:0006887	exocytosis	8/144	105/12663	2.53333577997799e-05	0.000305869147861277	0.000204590361523676	43841/64877/42150/32158/40876/35977/33473/32646	8
GO:0017156	calcium-ion regulated exocytosis	4/144	16/12663	2.6248336520667e-05	0.000314339834918232	0.000210256251462083	43841/42150/40876/33473	4
GO:0001708	cell fate specification	8/144	106/12663	2.71411770333205e-05	0.000322218472825373	0.00021552613039236	36295/43215/40090/45318/35147/44642/34569/43825	8
GO:0001751	compound eye photoreceptor cell differentiation	11/144	210/12663	2.73437264787316e-05	0.000322218472825373	0.00021552613039236	36771/35070/36295/43215/43758/40464/41363/34569/39533/36125/43825	11
GO:0006811	monoatomic ion transport	16/144	427/12663	2.77638332888943e-05	0.000323508490994571	0.000216389000300796	36526/42350/48971/37843/37953/34991/32158/35777/42940/31317/43805/38545/34557/32619/44643/33109	16
GO:0046716	muscle cell cellular homeostasis	5/144	32/12663	2.78924496648408e-05	0.000323508490994571	0.000216389000300796	37603/36771/43650/39533/36773	5
GO:0040011	locomotion	12/144	251/12663	2.89630542850748e-05	0.000333301398139962	0.000222939299431168	37603/32303/40090/40464/42646/36876/40958/36846/36377/36125/34192/33185	12
GO:0048846	axon extension involved in axon guidance	4/144	17/12663	3.40221936071036e-05	0.00038255489452873	0.000255884075662909	35070/43758/36846/34192	4
GO:0051924	regulation of calcium ion transport	4/144	17/12663	3.40221936071036e-05	0.00038255489452873	0.000255884075662909	36526/32158/34557/44643	4
GO:1902284	neuron projection extension involved in neuron projection guidance	4/144	17/12663	3.40221936071036e-05	0.00038255489452873	0.000255884075662909	35070/43758/36846/34192	4
GO:0042391	regulation of membrane potential	7/144	81/12663	3.66074110492391e-05	0.000407813303683929	0.000272778970413519	42350/42150/37843/32158/35777/38545/32619	7
GO:0001754	eye photoreceptor cell differentiation	11/144	217/12663	3.69744815979721e-05	0.000407813303683929	0.000272778970413519	36771/35070/36295/43215/43758/40464/41363/34569/39533/36125/43825	11
GO:0001745	compound eye morphogenesis	14/144	344/12663	3.70991056983344e-05	0.000407813303683929	0.000272778970413519	36771/35070/36295/43215/43758/40464/40327/41363/44642/34569/39533/36125/39441/43825	14
GO:0048608	reproductive structure development	7/144	82/12663	3.96476121499378e-05	0.000428844236730341	0.000286846182570193	37603/40090/44540/31364/40958/34569/36283	7
GO:0061458	reproductive system development	7/144	82/12663	3.96476121499378e-05	0.000428844236730341	0.000286846182570193	37603/40090/44540/31364/40958/34569/36283	7
GO:0032879	regulation of localization	16/144	440/12663	3.98857165187079e-05	0.000428844236730341	0.000286846182570193	36526/64877/32158/40876/35977/33473/32646/39900/42646/34557/35197/36876/41363/44642/44643/33185	16
GO:0007379	segment specification	5/144	35/12663	4.37483294848959e-05	0.000466965864719215	0.000312345052615275	45318/40826/42130/33185/40832	5
GO:0042692	muscle cell differentiation	8/144	114/12663	4.58899326091104e-05	0.000486301228296544	0.000325278128906682	36295/31075/43650/45318/35147/40327/38978/36773	8
GO:0098609	cell-cell adhesion	9/144	148/12663	4.7503826734074e-05	0.000499808119852078	0.000334312645286415	37603/35070/42025/40464/31364/38978/36377/36283/36125	9
GO:0045926	negative regulation of growth	8/144	115/12663	4.88529077176714e-05	0.000510356972114397	0.000341368582484064	36526/36104/34393/36876/36846/37552/34192/39441	8
GO:0007155	cell adhesion	11/144	224/12663	4.94010513715667e-05	0.000512448934298013	0.00034276785829345	37603/35070/42025/36104/40464/31364/37205/38978/36377/36283/36125	11
GO:0048870	cell motility	15/144	401/12663	5.1138658698517e-05	0.000526763945894515	0.000352342911607007	37603/36295/43758/43650/40090/39018/44642/37447/38978/40958/36846/36377/34192/33185/43901	15
GO:0050805	negative regulation of synaptic transmission	4/144	19/12663	5.44355629519745e-05	0.000556830446029573	0.000372453851776668	36295/42940/38863/39533	4
GO:0016079	synaptic vesicle exocytosis	6/144	61/12663	6.46663199731215e-05	0.000656920616002814	0.00043940236293896	43841/64877/42150/40876/35977/33473	6
GO:0009880	embryonic pattern specification	11/144	233/12663	7.05329914473907e-05	0.000705953924769726	0.00047219985963802	40090/33473/45318/42177/40826/44642/41032/36773/36125/33185/40832	11
GO:0090066	regulation of anatomical structure size	11/144	233/12663	7.05329914473907e-05	0.000705953924769726	0.00047219985963802	35070/48971/31075/31364/33003/36542/37205/36846/37858/36125/34192	11
GO:0030335	positive regulation of cell migration	6/144	62/12663	7.09308763516086e-05	0.000705953924769726	0.00047219985963802	37603/40958/36846/36377/34192/33185	6
GO:0016049	cell growth	9/144	156/12663	7.15798652077398e-05	0.000707631821818797	0.000473322174739982	35070/43758/31075/40090/38863/36542/36846/36125/34192	9
GO:0007613	memory	8/144	122/12663	7.43950339841563e-05	0.00072974101915108	0.000488110618448144	35977/41616/39018/31364/31002/38863/33185/41899	8
GO:0010001	glial cell differentiation	5/144	39/12663	7.48071241628059e-05	0.00072974101915108	0.000488110618448144	36104/41363/37205/37447/34569	5
GO:0035287	head segmentation	4/144	21/12663	8.25812838850811e-05	0.000800277836596872	0.000535291424629058	45318/40826/41032/40832	4
GO:2000147	positive regulation of cell motility	6/144	64/12663	8.49105963378402e-05	0.000817472603958422	0.000546792694683305	37603/40958/36846/36377/34192/33185	6
GO:0035152	regulation of tube architecture, open tracheal system	7/144	93/12663	8.9048723941322e-05	0.000851745262114073	0.000569717058161841	48971/31075/31364/36542/37205/38978/36125	7
GO:0045466	R7 cell differentiation	6/144	65/12663	9.26784185941738e-05	0.000880743939285277	0.000589113750792167	35070/43758/40464/41363/34569/43825	6
GO:0016055	Wnt signaling pathway	8/144	127/12663	9.87404655693035e-05	0.000927210037949085	0.000620194086912026	36104/50225/40090/42177/44642/36283/42130/43162	8
GO:0045165	cell fate commitment	13/144	330/12663	9.8826867588599e-05	0.000927210037949085	0.000620194086912026	36295/43215/40090/45318/35147/36542/35197/41363/44642/41032/34569/42130/43825	13
GO:0008284	positive regulation of cell population proliferation	9/144	164/12663	0.000105200114933947	0.000980758033529772	0.000656011376270316	50225/31075/38639/33003/36542/41363/34367/3346209/36125	9
GO:0061061	muscle structure development	11/144	246/12663	0.000114495220099052	0.00106070100129499	0.000709483786909715	36295/31075/43650/45318/35147/40327/35207/37205/38978/34569/36773	11
GO:1903530	regulation of secretion by cell	7/144	97/12663	0.000116276919258159	0.00107047438792043	0.000716021029116032	64877/32158/40876/33473/32646/39900/36876	7
GO:0045055	regulated exocytosis	6/144	68/12663	0.000119427236018543	0.00109148370229785	0.00073007378093457	43841/64877/42150/40876/35977/33473	6
GO:0030539	male genitalia development	4/144	23/12663	0.000120040977442126	0.00109148370229785	0.00073007378093457	31364/40958/34569/36283	4
GO:0008285	negative regulation of cell population proliferation	7/144	98/12663	0.000124045439389904	0.00112097504430263	0.000749800008194706	35070/35197/41363/36846/42130/34192/41899	7
GO:0198738	cell-cell signaling by wnt	8/144	132/12663	0.000129344890336099	0.00115688079915812	0.000773816720628866	36104/50225/40090/42177/44642/36283/42130/43162	8
GO:0006816	calcium ion transport	6/144	69/12663	0.000129589498887366	0.00115688079915812	0.000773816720628866	36526/37953/34991/32158/34557/44643	6
GO:0007611	learning or memory	9/144	170/12663	0.000138346249940661	0.00122761461543731	0.000821129295779703	35977/41616/42646/39018/31364/31002/38863/33185/41899	9
GO:0045893	positive regulation of DNA-templated transcription	15/144	439/12663	0.000140751317171607	0.00123408744162963	0.000825458852585367	45318/35332/32846/42177/45339/35147/45816/41363/31813/41032/43833/42130/40832/39441/43825	15
GO:1902680	positive regulation of RNA biosynthetic process	15/144	439/12663	0.000140751317171607	0.00123408744162963	0.000825458852585367	45318/35332/32846/42177/45339/35147/45816/41363/31813/41032/43833/42130/40832/39441/43825	15
GO:0050890	cognition	9/144	171/12663	0.000144639313743008	0.00126067283516835	0.000843241343279076	35977/41616/42646/39018/31364/31002/38863/33185/41899	9
GO:0007424	open tracheal system development	11/144	253/12663	0.000146629647258984	0.00127050276713226	0.000849816407643399	37603/48971/31075/44540/31364/36542/37205/37447/38978/34569/36125	11
GO:0007548	sex differentiation	7/144	101/12663	0.000149916458797124	0.00129138563630505	0.000863784582542984	37603/40090/44540/31364/40958/34569/36283	7
GO:0051046	regulation of secretion	7/144	102/12663	0.00015945213344862	0.00136554065447568	0.000913385537992094	64877/32158/40876/33473/32646/39900/36876	7
GO:0042051	compound eye photoreceptor development	7/144	103/12663	0.000169473284092445	0.00143467900843777	0.000959630937147784	36771/35070/36295/43758/40464/39533/36125	7
GO:0060179	male mating behavior	7/144	103/12663	0.000169473284092445	0.00143467900843777	0.000959630937147784	32158/42940/32245/39018/32619/41363/34594	7
GO:0031346	positive regulation of cell projection organization	6/144	73/12663	0.000177299445544081	0.00149235476163675	0.000998209209198555	31075/33003/36542/34367/3346209/36125	6
GO:0007350	blastoderm segmentation	10/144	217/12663	0.000184670122225448	0.00154556301158003	0.00103379924882189	40090/33473/45318/40826/44642/41032/36773/36125/33185/40832	10
GO:0006812	monoatomic cation transport	13/144	352/12663	0.000187579313830627	0.00156104140831929	0.0010441524694943	36526/48971/37843/37953/34991/32158/35777/42940/31317/43805/34557/32619/44643	13
GO:0016199	axon midline choice point recognition	4/144	26/12663	0.000197367992126979	0.00162825387242174	0.00108910967562564	37603/36542/36377/34192	4
GO:0019725	cellular homeostasis	10/144	219/12663	0.000198942317131157	0.00162825387242174	0.00108910967562564	37603/36771/48971/34991/32158/43650/38863/39878/39533/36773	10
GO:0060541	respiratory system development	11/144	262/12663	0.00019897195997007	0.00162825387242174	0.00108910967562564	37603/48971/31075/44540/31364/36542/37205/37447/38978/34569/36125	11
GO:0042462	eye photoreceptor cell development	7/144	106/12663	0.000202634932557886	0.0016400068992185	0.00109697106347126	36771/35070/36295/43758/40464/39533/36125	7
GO:0048639	positive regulation of developmental growth	7/144	106/12663	0.000202634932557886	0.0016400068992185	0.00109697106347126	32158/38863/33003/36542/37447/36125/33185	7
GO:0000122	negative regulation of transcription by RNA polymerase II	10/144	220/12663	0.000206419442466533	0.00166150731559127	0.00111135230456528	43650/31353/44540/45339/41363/41032/33185/43162/40832/39441	10
GO:0007380	specification of segmental identity, head	3/144	11/12663	0.000222265340435843	0.00175078527519785	0.0011710687230394	45318/40826/40832	3
GO:0031338	regulation of vesicle fusion	3/144	11/12663	0.000222265340435843	0.00175078527519785	0.0011710687230394	40876/35977/33473	3
GO:0048790	maintenance of presynaptic active zone structure	3/144	11/12663	0.000222265340435843	0.00175078527519785	0.0011710687230394	43758/35977/40464	3
GO:0048841	regulation of axon extension involved in axon guidance	3/144	11/12663	0.000222265340435843	0.00175078527519785	0.0011710687230394	35070/36846/34192	3
GO:0007156	homophilic cell adhesion via plasma membrane adhesion molecules	5/144	49/12663	0.000226163684230349	0.00177112574031782	0.00118467409364168	35070/42025/31364/36283/36125	5
GO:0061351	neural precursor cell proliferation	7/144	108/12663	0.000227517365296106	0.00177112574031782	0.00118467409364168	35197/41363/44642/41032/36846/34669/42130	7
GO:0014017	neuroblast fate commitment	4/144	27/12663	0.000229657173388123	0.00177112574031782	0.00118467409364168	35197/41363/41032/42130	4
GO:0099173	postsynapse organization	4/144	27/12663	0.000229657173388123	0.00177112574031782	0.00118467409364168	50225/32303/40464/42646	4
GO:0008586	imaginal disc-derived wing vein morphogenesis	5/144	50/12663	0.000249014535984802	0.0019104083932584	0.00127783775044832	42944/37573/45339/34569/42130	5
GO:0042592	homeostatic process	15/144	463/12663	0.000250905947249758	0.0019149453901497	0.00128087246591641	37603/36771/48971/43215/34991/32158/43650/40090/38863/38639/35147/38978/39878/39533/36773	15
GO:0016198	axon choice point recognition	4/144	28/12663	0.000265580037440762	0.00200615074436022	0.00134187808391122	37603/36542/36377/34192	4
GO:0031345	negative regulation of cell projection organization	4/144	28/12663	0.000265580037440762	0.00200615074436022	0.00134187808391122	35070/41363/36846/34192	4
GO:0050773	regulation of dendrite development	5/144	51/12663	0.000273578695529048	0.00205602764548106	0.00137523984433506	37603/35070/45318/36876/36377	5
GO:0050771	negative regulation of axonogenesis	3/144	12/12663	0.000293888277594348	0.00218635067119432	0.0014624105679336	41363/36846/34192	3
GO:0097553	calcium ion transmembrane import into cytosol	3/144	12/12663	0.000293888277594348	0.00218635067119432	0.0014624105679336	37953/32158/44643	3
GO:0030036	actin cytoskeleton organization	12/144	321/12663	0.000298573113939937	0.00221004119011823	0.00147825672916044	36104/31075/35277/33003/36542/40327/26067052/37205/38978/40958/37858/36773	12
GO:0048732	gland development	9/144	194/12663	0.000370738380070993	0.00273048816922286	0.00182637433550763	37603/36295/43650/40090/45318/35147/35207/41032/36377	9
GO:0001941	postsynaptic membrane organization	3/144	13/12663	0.000378877885737854	0.00276280755293	0.00184799218890376	32303/40464/42646	3
GO:0099558	maintenance of synapse structure	3/144	13/12663	0.000378877885737854	0.00276280755293	0.00184799218890376	43758/35977/40464	3
GO:0016319	mushroom body development	6/144	84/12663	0.000382224291351285	0.00277347971014997	0.00185513060256574	31075/31364/31002/36542/43833/36125	6
GO:0046928	regulation of neurotransmitter secretion	4/144	31/12663	0.000397477644930654	0.00285602229747733	0.00191034185188751	64877/32158/40876/39900	4
GO:0051588	regulation of neurotransmitter transport	4/144	31/12663	0.000397477644930654	0.00285602229747733	0.00191034185188751	64877/32158/40876/39900	4
GO:0006935	chemotaxis	5/144	56/12663	0.000425079567338571	0.00303952525577532	0.00203308367413849	40090/40464/36846/36125/34192	5
GO:0030029	actin filament-based process	12/144	335/12663	0.000439052082976158	0.00312426917016367	0.00208976735146546	36104/31075/35277/33003/36542/40327/26067052/37205/38978/40958/37858/36773	12
GO:0051094	positive regulation of developmental process	10/144	242/12663	0.000441641840811227	0.00312758861305258	0.00209198766700055	32158/31075/38863/33003/36542/41363/37447/36125/33185/40832	10
GO:0009792	embryo development ending in birth or egg hatching	9/144	199/12663	0.00044651681552248	0.00313486662673491	0.00209685579920955	43650/45318/35147/36542/37205/38978/37206/40958/39441	9
GO:0097435	supramolecular fiber organization	11/144	288/12663	0.000446925995664855	0.00313486662673491	0.00209685579920955	31075/40464/35277/33003/36542/44642/26067052/38978/37858/36773/43901	11
GO:0046661	male sex differentiation	4/144	32/12663	0.000450275529968627	0.00314339268077625	0.00210255872312614	31364/40958/34569/36283	4
GO:0048512	circadian behavior	7/144	121/12663	0.000455844558233686	0.00316725959565198	0.00211852287242666	37953/35777/42940/32846/31364/35419/39533	7
GO:0048568	embryonic organ development	5/144	57/12663	0.00046173455515083	0.00319312206449377	0.00213582181181704	37603/35147/40958/43901/40832	5
GO:0042693	muscle cell fate commitment	3/144	14/12663	0.000478200595816707	0.00326694504776701	0.00218520067510624	36295/45318/35147	3
GO:0007622	rhythmic behavior	7/144	122/12663	0.000479063224927137	0.00326694504776701	0.00218520067510624	37953/35777/42940/32846/31364/35419/39533	7
GO:0042461	photoreceptor cell development	7/144	122/12663	0.000479063224927137	0.00326694504776701	0.00218520067510624	36771/35070/36295/43758/40464/39533/36125	7
GO:0030334	regulation of cell migration	6/144	88/12663	0.0004910192616323	0.00333304779900635	0.00222941561429945	37603/40958/36846/36377/34192/33185	6
GO:0021782	glial cell development	4/144	33/12663	0.000507889523521157	0.00341607884998477	0.00228495358815575	36104/37205/37447/34569	4
GO:0048806	genitalia development	4/144	33/12663	0.000507889523521157	0.00341607884998477	0.00228495358815575	31364/40958/34569/36283	4
GO:0042551	neuron maturation	5/144	59/12663	0.000542134137640778	0.00362983447611303	0.00242793087479315	42150/32158/31364/34557/33185	5
GO:2000145	regulation of cell motility	6/144	90/12663	0.000553753029228285	0.00367329502981008	0.0024570008560419	37603/40958/36846/36377/34192/33185	6
GO:0048469	cell maturation	9/144	205/12663	0.000553844090864639	0.00367329502981008	0.0024570008560419	42150/32158/33473/31364/34557/37206/36773/33185/43901	9
GO:0045944	positive regulation of transcription by RNA polymerase II	12/144	344/12663	0.000556106443752647	0.00367329502981008	0.0024570008560419	45318/35332/32846/42177/45339/35147/45816/41363/41032/43833/40832/43825	12
GO:0030534	adult behavior	8/144	164/12663	0.000565420043100505	0.00371814162271002	0.00248699793393831	48971/34991/32158/35977/34385/31364/36846/41899	8
GO:0008344	adult locomotory behavior	6/144	91/12663	0.00058736871793888	0.0038453072067732	0.00257205670171131	48971/34991/32158/35977/34385/36846	6
GO:0045433	male courtship behavior, veined wing generated song production	3/144	15/12663	0.000592785400987919	0.00384657663284231	0.00257290579793504	32158/42940/32619	3
GO:0045467	R7 cell development	3/144	15/12663	0.000592785400987919	0.00384657663284231	0.00257290579793504	35070/43758/40464	3
GO:0071695	anatomical structure maturation	9/144	208/12663	0.000614958732874065	0.00397295707685745	0.0026574393996774	42150/32158/33473/31364/34557/37206/36773/33185/43901	9
GO:0016203	muscle attachment	4/144	35/12663	0.000638538429434751	0.00407171907600601	0.00272349952130748	45318/35207/38978/36773	4
GO:0048167	regulation of synaptic plasticity	4/144	35/12663	0.000638538429434751	0.00407171907600601	0.00272349952130748	42150/40876/35977/31364	4
GO:0060538	skeletal muscle organ development	4/144	35/12663	0.000638538429434751	0.00407171907600601	0.00272349952130748	45318/35207/38978/36773	4
GO:0007623	circadian rhythm	8/144	168/12663	0.000662860968408025	0.00420859571752164	0.00281505384042609	37603/37953/35777/42940/32846/31364/35419/39533	8
GO:0048511	rhythmic process	8/144	169/12663	0.000689225050347251	0.00435720385906224	0.00291445514852057	37603/37953/35777/42940/32846/31364/35419/39533	8
GO:0042063	gliogenesis	6/144	94/12663	0.000697798150847904	0.00439254989828617	0.00293809747725433	36104/41363/37205/37447/36377/34569	6
GO:0032535	regulation of cellular component size	8/144	170/12663	0.000716428941725354	0.00449063757941041	0.00300370655970854	35070/31075/33003/36542/36846/37858/36125/34192	8
GO:0010977	negative regulation of neuron projection development	3/144	16/12663	0.000723524723557286	0.0044968435350206	0.00300785761159058	41363/36846/34192	3
GO:0016545	male courtship behavior, veined wing vibration	3/144	16/12663	0.000723524723557286	0.0044968435350206	0.00300785761159058	32158/42940/32619	3
GO:0007422	peripheral nervous system development	5/144	63/12663	0.000733982175007493	0.00452366419994158	0.00302579747107251	44540/31002/41363/36377/39441	5
GO:2000177	regulation of neural precursor cell proliferation	5/144	63/12663	0.000733982175007493	0.00452366419994158	0.00302579747107251	35197/41363/41032/34669/42130	5
GO:0045927	positive regulation of growth	7/144	132/12663	0.00076722785367911	0.00470886095195554	0.00314967224141951	32158/38863/33003/36542/37447/36125/33185	7
GO:0008049	male courtship behavior	6/144	96/12663	0.000779906784921619	0.00474711857103118	0.00317526207345209	32158/42940/32245/39018/32619/41363	6
GO:0048640	negative regulation of developmental growth	6/144	96/12663	0.000779906784921619	0.00474711857103118	0.00317526207345209	36526/36104/36876/36846/37552/34192	6
GO:0007517	muscle organ development	6/144	98/12663	0.000869289806382491	0.00524976632508727	0.00351147409888997	36295/45318/35207/38978/34569/36773	6
GO:0048065	male courtship behavior, veined wing extension	3/144	17/12663	0.000871275265689468	0.00524976632508727	0.00351147409888997	32158/42940/32619	3
GO:0048488	synaptic vesicle endocytosis	4/144	38/12663	0.0008767430522549	0.00524976632508727	0.00351147409888997	36526/33473/42646/35197	4
GO:0140238	presynaptic endocytosis	4/144	38/12663	0.0008767430522549	0.00524976632508727	0.00351147409888997	36526/33473/42646/35197	4
GO:0048729	tissue morphogenesis	12/144	366/12663	0.00095709075717023	0.00570767079073583	0.00381775814494496	35070/36104/36295/44540/35147/36542/37205/38978/40958/36773/36125/39441	12
GO:0007367	segment polarity determination	4/144	39/12663	0.000968392872608281	0.00575178508609677	0.00384726540221287	40090/45318/44642/36125	4
GO:0044089	positive regulation of cellular component biogenesis	7/144	138/12663	0.000996988147656132	0.00589784554818266	0.00394496261342693	32158/31075/38863/33003/36542/37447/43901	7
GO:0048803	imaginal disc-derived male genitalia morphogenesis	3/144	18/12663	0.00103685884415523	0.0060848329778512	0.00407003513579071	31364/40958/36283	3
GO:1990709	presynaptic active zone organization	3/144	18/12663	0.00103685884415523	0.0060848329778512	0.00407003513579071	43758/35977/40464	3
GO:1904062	regulation of monoatomic cation transmembrane transport	4/144	40/12663	0.00106657908303281	0.00623440868772751	0.00417008363291024	36526/32158/34557/44643	4
GO:0007605	sensory perception of sound	5/144	69/12663	0.001111390206429	0.00647066313861629	0.00432810997802183	48971/37843/44540/38863/34569	5
GO:0035126	post-embryonic genitalia morphogenesis	3/144	19/12663	0.00122106320938084	0.00699854516505049	0.00468120075355505	31364/40958/36283	3
GO:0048805	imaginal disc-derived genitalia morphogenesis	3/144	19/12663	0.00122106320938084	0.00699854516505049	0.00468120075355505	31364/40958/36283	3
GO:0048808	male genitalia morphogenesis	3/144	19/12663	0.00122106320938084	0.00699854516505049	0.00468120075355505	31364/40958/36283	3
GO:0090598	male anatomical structure morphogenesis	3/144	19/12663	0.00122106320938084	0.00699854516505049	0.00468120075355505	31364/40958/36283	3
GO:0001700	embryonic development via the syncytial blastoderm	8/144	186/12663	0.00128268808012665	0.00729988059122852	0.0048827585903383	43650/45318/35147/36542/37205/38978/40958/39441	8
GO:0033674	positive regulation of kinase activity	4/144	42/12663	0.00128354994781275	0.00729988059122852	0.0048827585903383	34393/34367/35207/3346209	4
GO:0007507	heart development	6/144	106/12663	0.00130824559236265	0.00738331707873634	0.00493856775338351	37603/36104/40090/35147/37205/33185	6
GO:0072359	circulatory system development	6/144	106/12663	0.00130824559236265	0.00738331707873634	0.00493856775338351	37603/36104/40090/35147/37205/33185	6
GO:0007600	sensory perception	12/144	382/12663	0.00138078390650709	0.00776295684841583	0.00519250195456263	50296/36526/36104/48971/37843/34991/32158/44540/38863/41363/42601/34569	12
GO:0034765	regulation of monoatomic ion transmembrane transport	4/144	43/12663	0.00140282832348993	0.0077976080018893	0.00521567948673912	36526/32158/34557/44643	4
GO:0045886	negative regulation of synaptic assembly at neuromuscular junction	4/144	43/12663	0.00140282832348993	0.0077976080018893	0.00521567948673912	36526/36104/36876/37552	4
GO:1904397	negative regulation of neuromuscular junction development	4/144	43/12663	0.00140282832348993	0.0077976080018893	0.00521567948673912	36526/36104/36876/37552	4
GO:0070593	dendrite self-avoidance	3/144	20/12663	0.00142464284906067	0.00788909367167806	0.00527687260277319	31364/36283/36125	3
GO:0008361	regulation of cell size	6/144	108/12663	0.00144059692863891	0.00794756283103037	0.00531598156990347	35070/33003/36542/36846/36125/34192	6
GO:0036465	synaptic vesicle recycling	4/144	44/12663	0.00152963012127796	0.00834498210608309	0.00558180816185641	36526/33473/42646/35197	4
GO:0051964	negative regulation of synapse assembly	4/144	44/12663	0.00152963012127796	0.00834498210608309	0.00558180816185641	36526/36104/36876/37552	4
GO:1905809	negative regulation of synapse organization	4/144	44/12663	0.00152963012127796	0.00834498210608309	0.00558180816185641	36526/36104/36876/37552	4
GO:0045475	locomotor rhythm	5/144	75/12663	0.00161649097561344	0.00878626220123768	0.00587697246604385	37953/32846/31364/35419/39533	5
GO:0007406	negative regulation of neuroblast proliferation	3/144	21/12663	0.00164831977658993	0.00878626220123768	0.00587697246604385	35197/41363/42130	3
GO:0007413	axonal fasciculation	3/144	21/12663	0.00164831977658993	0.00878626220123768	0.00587697246604385	35070/43650/31364	3
GO:0035112	genitalia morphogenesis	3/144	21/12663	0.00164831977658993	0.00878626220123768	0.00587697246604385	31364/40958/36283	3
GO:2000178	negative regulation of neural precursor cell proliferation	3/144	21/12663	0.00164831977658993	0.00878626220123768	0.00587697246604385	35197/41363/42130	3
GO:0014016	neuroblast differentiation	4/144	45/12663	0.00166420037620184	0.00878626220123768	0.00587697246604385	35197/41363/41032/42130	4
GO:0034762	regulation of transmembrane transport	4/144	45/12663	0.00166420037620184	0.00878626220123768	0.00587697246604385	36526/32158/34557/44643	4
GO:0046847	filopodium assembly	4/144	45/12663	0.00166420037620184	0.00878626220123768	0.00587697246604385	31075/33003/36542/36876	4
GO:1901889	negative regulation of cell junction assembly	4/144	45/12663	0.00166420037620184	0.00878626220123768	0.00587697246604385	36526/36104/36876/37552	4
GO:0002009	morphogenesis of an epithelium	11/144	341/12663	0.00177217119749204	0.00932288633537775	0.00623591067989679	35070/36104/44540/35147/36542/37205/38978/40958/36773/36125/39441	11
GO:0051962	positive regulation of nervous system development	6/144	113/12663	0.00181619331526519	0.00952047243197729	0.00636807245959249	32158/38863/36542/41363/37447/36125	6
GO:0007483	genital disc morphogenesis	3/144	22/12663	0.00189278430457064	0.0097485009812327	0.0065205966473247	31364/40958/36283	3
GO:0034331	cell junction maintenance	3/144	22/12663	0.00189278430457064	0.0097485009812327	0.0065205966473247	43758/35977/40464	3
GO:0050919	negative chemotaxis	3/144	22/12663	0.00189278430457064	0.0097485009812327	0.0065205966473247	40090/36846/34192	3
GO:0060856	establishment of blood-brain barrier	3/144	22/12663	0.00189278430457064	0.0097485009812327	0.0065205966473247	33498/36104/37205	3
GO:0106030	neuron projection fasciculation	3/144	22/12663	0.00189278430457064	0.0097485009812327	0.0065205966473247	35070/43650/31364	3
GO:0007619	courtship behavior	6/144	114/12663	0.00189946549238869	0.0097488246351517	0.00652081313359917	32158/42940/32245/39018/32619/41363	6
GO:0007365	periodic partitioning	4/144	48/12663	0.00211695508093298	0.0108273431743551	0.00724221475056019	40090/45318/44642/36125	4
GO:0098742	cell-cell adhesion via plasma-membrane adhesion molecules	5/144	80/12663	0.00215195879630116	0.0109682882593481	0.00733649037821121	35070/42025/31364/36283/36125	5
GO:0007485	imaginal disc-derived male genitalia development	3/144	24/12663	0.00244668344686602	0.0123423449220331	0.00825557212064383	31364/40958/36283	3
GO:0043954	cellular component maintenance	3/144	24/12663	0.00244668344686602	0.0123423449220331	0.00825557212064383	43758/35977/40464	3
GO:0046660	female sex differentiation	3/144	24/12663	0.00244668344686602	0.0123423449220331	0.00825557212064383	40090/44540/36283	3
GO:0035151	regulation of tube size, open tracheal system	4/144	50/12663	0.00246206985263887	0.0123775730134371	0.00827913555620616	48971/31364/37205/36125	4
GO:0008406	gonad development	4/144	51/12663	0.00264832441920141	0.0131789928023097	0.00881519081213556	37603/40090/44540/34569	4
GO:0045137	development of primary sexual characteristics	4/144	51/12663	0.00264832441920141	0.0131789928023097	0.00881519081213556	37603/40090/44540/34569	4
GO:0051347	positive regulation of transferase activity	4/144	51/12663	0.00264832441920141	0.0131789928023097	0.00881519081213556	34393/34367/35207/3346209	4
GO:0050954	sensory perception of mechanical stimulus	5/144	85/12663	0.00280652357733499	0.0139192229946614	0.00931031744953233	48971/37843/44540/38863/34569	5
GO:0010959	regulation of metal ion transport	4/144	52/12663	0.00284402314968059	0.0140578728170454	0.00940305781738268	36526/32158/34557/44643	4
GO:0007431	salivary gland development	6/144	124/12663	0.00290008330419647	0.0142394090236047	0.00952448411483474	37603/36295/40090/35207/41032/36377	6
GO:0035272	exocrine system development	6/144	124/12663	0.00290008330419647	0.0142394090236047	0.00952448411483474	37603/36295/40090/35207/41032/36377	6
GO:0048859	formation of anatomical boundary	4/144	53/12663	0.00304939788913854	0.0149228009657843	0.00998159267086439	37603/44540/36377/39441	4
GO:0051491	positive regulation of filopodium assembly	3/144	26/12663	0.00309125723749626	0.0150775559961324	0.0100851055221209	31075/33003/36542	3
GO:0001558	regulation of cell growth	5/144	88/12663	0.00326233986899841	0.0157667899967773	0.0105461217257895	35070/36542/36846/36125/34192	5
GO:0060249	anatomical structure homeostasis	5/144	88/12663	0.00326233986899841	0.0157667899967773	0.0105461217257895	48971/40090/38639/35147/38978	5
GO:0035150	regulation of tube size	4/144	54/12663	0.00326467817312769	0.0157667899967773	0.0105461217257895	48971/31364/37205/36125	4
GO:0007484	imaginal disc-derived genitalia development	3/144	27/12663	0.00344895724550978	0.0166023334073069	0.0111050016573689	31364/40958/36283	3
GO:0010976	positive regulation of neuron projection development	3/144	28/12663	0.00383096251047805	0.0183811328271471	0.0122948085369705	34367/3346209/36125	3
GO:0051301	cell division	9/144	272/12663	0.00389408122673466	0.0186233170356498	0.0124568011901013	36104/43650/32646/39018/38639/33003/35197/41363/43901	9
GO:0032102	negative regulation of response to external stimulus	5/144	92/12663	0.00395007203101258	0.0188299550216231	0.0125950176154923	36771/40958/36846/34669/34192	5
GO:0016322	neuron remodeling	4/144	57/12663	0.00397221040207258	0.0188744062008158	0.012624750208285	32158/31364/34557/33185	4
GO:0035159	regulation of tube length, open tracheal system	3/144	29/12663	0.00423776189513723	0.0200714574647496	0.0134254362289675	48971/31364/36125	3
GO:0048665	neuron fate specification	3/144	30/12663	0.00466981824122235	0.0220469303503863	0.0147467944459653	43215/40090/35147	3
GO:0007617	mating behavior	7/144	182/12663	0.00475976586179101	0.0223997926978216	0.0149828177119098	32158/42940/32245/39018/32619/41363/34594	7
GO:0043269	regulation of monoatomic ion transport	4/144	60/12663	0.00477690878621362	0.0224088746563461	0.0149888924703183	36526/32158/34557/44643	4
GO:0035218	leg disc development	5/144	97/12663	0.00494849333682598	0.0231400974131577	0.015477994196388	39900/32846/31813/42130/34361	5
GO:0017157	regulation of exocytosis	3/144	31/12663	0.00512756901939645	0.0236768312400344	0.0158370057817359	40876/33473/32646	3
GO:0019722	calcium-mediated signaling	3/144	31/12663	0.00512756901939645	0.0236768312400344	0.0158370057817359	36104/32158/34557	3
GO:0050920	regulation of chemotaxis	3/144	31/12663	0.00512756901939645	0.0236768312400344	0.0158370057817359	36846/36125/34192	3
GO:0120034	positive regulation of plasma membrane bounded cell projection assembly	3/144	31/12663	0.00512756901939645	0.0236768312400344	0.0158370057817359	31075/33003/36542	3
GO:0042327	positive regulation of phosphorylation	4/144	62/12663	0.00537020773693359	0.0244459390913284	0.0163514481648504	34393/34367/35207/3346209	4
GO:0060627	regulation of vesicle-mediated transport	6/144	141/12663	0.00544189144488261	0.0244459390913284	0.0163514481648504	40876/35977/33473/32646/42646/35197	6
GO:0015872	dopamine transport	2/144	10/12663	0.00544349492325576	0.0244459390913284	0.0163514481648504	40876/33473	2
GO:0017158	regulation of calcium ion-dependent exocytosis	2/144	10/12663	0.00544349492325576	0.0244459390913284	0.0163514481648504	40876/33473	2
GO:0030517	negative regulation of axon extension	2/144	10/12663	0.00544349492325576	0.0244459390913284	0.0163514481648504	36846/34192	2
GO:0050962	detection of light stimulus involved in sensory perception	2/144	10/12663	0.00544349492325576	0.0244459390913284	0.0163514481648504	34991/32158	2
GO:0051937	catecholamine transport	2/144	10/12663	0.00544349492325576	0.0244459390913284	0.0163514481648504	40876/33473	2
GO:0097090	presynaptic membrane organization	2/144	10/12663	0.00544349492325576	0.0244459390913284	0.0163514481648504	40464/42646	2
GO:1900242	regulation of synaptic vesicle endocytosis	2/144	10/12663	0.00544349492325576	0.0244459390913284	0.0163514481648504	42646/35197	2
GO:0098659	inorganic cation import across plasma membrane	3/144	33/12663	0.00612178071088439	0.0272634624154992	0.0182360387472092	48971/37953/32158	3
GO:0099587	inorganic ion import across plasma membrane	3/144	33/12663	0.00612178071088439	0.0272634624154992	0.0182360387472092	48971/37953/32158	3
GO:0023056	positive regulation of signaling	12/144	459/12663	0.00612641280348284	0.0272634624154992	0.0182360387472092	42944/42150/36295/39900/34393/42177/35277/38639/36876/40327/34367/3346209	12
GO:0010647	positive regulation of cell communication	12/144	461/12663	0.00633535048523663	0.0280865833922573	0.0187866095366797	42944/42150/36295/39900/34393/42177/35277/38639/36876/40327/34367/3346209	12
GO:0008544	epidermis development	4/144	65/12663	0.00634951274244513	0.0280865833922573	0.0187866095366797	36104/37205/40958/36125	4
GO:0015844	monoamine transport	2/144	11/12663	0.0066037681638824	0.0289504479327345	0.0193644329617604	40876/33473	2
GO:0035158	regulation of tube diameter, open tracheal system	2/144	11/12663	0.0066037681638824	0.0289504479327345	0.0193644329617604	48971/31364	2
GO:1903421	regulation of synaptic vesicle recycling	2/144	11/12663	0.0066037681638824	0.0289504479327345	0.0193644329617604	42646/35197	2
GO:0050684	regulation of mRNA processing	5/144	104/12663	0.00663039447639364	0.0289809230377681	0.019384817210384	39527/32245/40436/5740528/34569	5
GO:0048814	regulation of dendrite morphogenesis	3/144	34/12663	0.00665899538438818	0.0290198230804846	0.0194108367480141	35070/45318/36876	3
GO:0071805	potassium ion transmembrane transport	4/144	66/12663	0.00670056758777007	0.0290403892577599	0.01942459309341	48971/37843/35777/42940	4
GO:0019098	reproductive behavior	7/144	194/12663	0.00670314483885836	0.0290403892577599	0.01942459309341	32158/42940/32245/39018/32619/41363/34594	7
GO:0030111	regulation of Wnt signaling pathway	5/144	105/12663	0.00689963100736823	0.0298039779291889	0.0199353437965633	50225/42177/44642/36283/43162	5
GO:0002376	immune system process	12/144	468/12663	0.00711158093616102	0.0306297038566233	0.0204876569906024	36771/43650/40090/45318/39900/34385/35277/35147/39079/40958/34669/41899	12
GO:0008356	asymmetric cell division	5/144	106/12663	0.00717643226553681	0.030729316067255	0.0205542858033735	36104/39018/35197/41363/43901	5
GO:0031032	actomyosin structure organization	5/144	106/12663	0.00717643226553681	0.030729316067255	0.0205542858033735	31075/37205/38978/37858/36773	5
GO:0031110	regulation of microtubule polymerization or depolymerization	3/144	35/12663	0.00722341322391505	0.0308408338516721	0.0206288780399222	36542/44642/43901	3
GO:0035295	tube development	8/144	250/12663	0.00776578236583015	0.0325456211233125	0.0217691795272237	37603/40090/44540/38639/35147/36542/38978/40958	8
GO:0051489	regulation of filopodium assembly	3/144	36/12663	0.00781535416006472	0.0325456211233125	0.0217691795272237	31075/33003/36542	3
GO:0001508	action potential	2/144	12/12663	0.00786574414114002	0.0325456211233125	0.0217691795272237	37843/32619	2
GO:0007026	negative regulation of microtubule depolymerization	2/144	12/12663	0.00786574414114002	0.0325456211233125	0.0217691795272237	36542/44642	2
GO:0007204	positive regulation of cytosolic calcium ion concentration	2/144	12/12663	0.00786574414114002	0.0325456211233125	0.0217691795272237	32158/44643	2
GO:0008585	female gonad development	2/144	12/12663	0.00786574414114002	0.0325456211233125	0.0217691795272237	40090/44540	2
GO:0016486	peptide hormone processing	2/144	12/12663	0.00786574414114002	0.0325456211233125	0.0217691795272237	38169/43215	2
GO:0043113	receptor clustering	2/144	12/12663	0.00786574414114002	0.0325456211233125	0.0217691795272237	32303/42646	2
GO:0046545	development of primary female sexual characteristics	2/144	12/12663	0.00786574414114002	0.0325456211233125	0.0217691795272237	40090/44540	2
GO:0051952	regulation of amine transport	2/144	12/12663	0.00786574414114002	0.0325456211233125	0.0217691795272237	40876/33473	2
GO:0061343	cell adhesion involved in heart morphogenesis	2/144	12/12663	0.00786574414114002	0.0325456211233125	0.0217691795272237	36104/37205	2
GO:0006813	potassium ion transport	4/144	70/12663	0.00823292872382978	0.0339694790201716	0.022721572417823	48971/37843/35777/42940	4
GO:0008345	larval locomotory behavior	3/144	37/12663	0.00843511639466826	0.0347064984618613	0.0232145514419568	43215/33473/36876	3
GO:0007480	imaginal disc-derived leg morphogenesis	4/144	71/12663	0.00864895899787379	0.035290627711546	0.023605264971599	39900/32846/31813/42130	4
GO:0008587	imaginal disc-derived wing margin morphogenesis	4/144	71/12663	0.00864895899787379	0.035290627711546	0.023605264971599	40090/44540/38978/42130	4
GO:0051648	vesicle localization	4/144	71/12663	0.00864895899787379	0.035290627711546	0.023605264971599	43841/43758/36876/26067052	4
GO:0060070	canonical Wnt signaling pathway	5/144	111/12663	0.00867759084165151	0.0353096445020792	0.0236179849601216	40090/42177/44642/36283/43162	5
GO:0030865	cortical cytoskeleton organization	4/144	72/12663	0.00907851398731634	0.0366554111567316	0.0245181440259412	36104/43758/35977/36542	4
GO:0045214	sarcomere organization	3/144	38/12663	0.00908297696687512	0.0366554111567316	0.0245181440259412	31075/38978/36773	3
GO:0072553	terminal button organization	3/144	38/12663	0.00908297696687512	0.0366554111567316	0.0245181440259412	40464/42646/31364	3
GO:0007412	axon target recognition	2/144	13/12663	0.00922699255121315	0.0369330435541765	0.0247038473339116	35070/37552	2
GO:0035309	wing and notum subfield formation	2/144	13/12663	0.00922699255121315	0.0369330435541765	0.0247038473339116	35147/34569	2
GO:0140448	signaling receptor ligand precursor processing	2/144	13/12663	0.00922699255121315	0.0369330435541765	0.0247038473339116	38169/43215	2
GO:0007419	ventral cord development	4/144	74/12663	0.00997886495463674	0.0396195905072235	0.0265008301816995	36104/45318/35197/41032	4
GO:0010562	positive regulation of phosphorus metabolic process	4/144	74/12663	0.00997886495463674	0.0396195905072235	0.0265008301816995	34393/34367/35207/3346209	4
GO:0045937	positive regulation of phosphate metabolic process	4/144	74/12663	0.00997886495463674	0.0396195905072235	0.0265008301816995	34393/34367/35207/3346209	4
GO:0051050	positive regulation of transport	6/144	161/12663	0.0101767198494963	0.0402965277911505	0.026953621333131	36526/32158/40876/33473/42646/36876	6
GO:1902903	regulation of supramolecular fiber organization	5/144	116/12663	0.0103834023329984	0.0410046960764253	0.0274273023386101	31075/36542/44642/37858/43901	5
GO:0007478	leg disc morphogenesis	4/144	75/12663	0.0104499846154268	0.0411025872305016	0.0274927799676632	39900/32846/31813/42130	4
GO:0003007	heart morphogenesis	3/144	40/12663	0.0104639987857692	0.0411025872305016	0.0274927799676632	37603/36104/37205	3
GO:0044093	positive regulation of molecular function	7/144	212/12663	0.0106506261593809	0.0415282017229203	0.0277774658324603	36526/43758/39900/34393/34367/35207/3346209	7
GO:0051240	positive regulation of multicellular organismal process	7/144	212/12663	0.0106506261593809	0.0415282017229203	0.0277774658324603	32158/38863/36542/41363/37447/36125/33185	7
GO:0031111	negative regulation of microtubule polymerization or depolymerization	2/144	14/12663	0.0106851245437792	0.0415282017229203	0.0277774658324603	36542/44642	2
GO:0071248	cellular response to metal ion	2/144	14/12663	0.0106851245437792	0.0415282017229203	0.0277774658324603	40876/33473	2
GO:0045465	R8 cell differentiation	3/144	41/12663	0.0111976132368103	0.0434054849942673	0.0290331467857464	35070/43215/34569	3
GO:0035725	sodium ion transmembrane transport	4/144	77/12663	0.0114348919363704	0.0442089129193531	0.029570545247804	48971/31317/43805/32619	4
GO:0045887	positive regulation of synaptic assembly at neuromuscular junction	3/144	42/12663	0.0119602334898101	0.0461189108128019	0.0308481084223265	32158/38863/37447	3
GO:0043085	positive regulation of catalytic activity	6/144	167/12663	0.0120393175695447	0.0461820697394252	0.0308903542902791	43758/39900/34393/34367/35207/3346209	6
GO:0060341	regulation of cellular localization	6/144	167/12663	0.0120393175695447	0.0461820697394252	0.0308903542902791	32158/33473/36876/41363/44642/44643	6
GO:0016201	synaptic target inhibition	2/144	15/12663	0.0122377921042086	0.0462211994089726	0.0309165274211587	40090/36846	2
GO:0022409	positive regulation of cell-cell adhesion	2/144	15/12663	0.0122377921042086	0.0462211994089726	0.0309165274211587	37603/40464	2
GO:0035296	regulation of tube diameter	2/144	15/12663	0.0122377921042086	0.0462211994089726	0.0309165274211587	48971/31364	2
GO:0045773	positive regulation of axon extension	2/144	15/12663	0.0122377921042086	0.0462211994089726	0.0309165274211587	36542/36125	2
GO:0046058	cAMP metabolic process	2/144	15/12663	0.0122377921042086	0.0462211994089726	0.0309165274211587	34594/35419	2
GO:0048499	synaptic vesicle membrane organization	2/144	15/12663	0.0122377921042086	0.0462211994089726	0.0309165274211587	35977/40464	2

## Sheet: C1
ID	Description	GeneRatio	BgRatio	pvalue	p.adjust	qvalue	geneID	Count
GO:0048749	compound eye development	11/31	415/12663	1.92542090406699e-09	7.89920633111133e-07	4.28018885274907e-07	40879/34982/37455/31293/41709/44272/33619/42313/38451/31802/44097	11
GO:0001654	eye development	11/31	442/12663	3.73043982579048e-09	7.89920633111133e-07	4.28018885274907e-07	40879/34982/37455/31293/41709/44272/33619/42313/38451/31802/44097	11
GO:0048880	sensory system development	11/31	442/12663	3.73043982579048e-09	7.89920633111133e-07	4.28018885274907e-07	40879/34982/37455/31293/41709/44272/33619/42313/38451/31802/44097	11
GO:0150063	visual system development	11/31	442/12663	3.73043982579048e-09	7.89920633111133e-07	4.28018885274907e-07	40879/34982/37455/31293/41709/44272/33619/42313/38451/31802/44097	11
GO:0001708	cell fate specification	7/31	106/12663	5.2551307961746e-09	8.90219156871977e-07	4.82365689922553e-07	40879/34982/37455/31293/33619/31660/42313	7
GO:0045165	cell fate commitment	9/31	330/12663	6.04600656897343e-08	8.53494593986749e-06	4.62466467381125e-06	40879/34982/37455/31293/35135/33619/31660/42313/31802	9
GO:0045944	positive regulation of transcription by RNA polymerase II	9/31	344/12663	8.63245688252474e-08	1.04452728278549e-05	5.65977624177562e-06	31293/53446/44275/41709/38347/39962/39999/31802/38436	9
GO:0048707	instar larval or pupal morphogenesis	10/31	486/12663	1.35633113956719e-07	1.43601559401676e-05	7.7810575901486e-06	40879/43795/34982/32498/37455/31293/39962/33619/42313/31802	10
GO:0014017	neuroblast fate commitment	4/31	27/12663	4.95813307032645e-07	4.12131558112008e-05	2.23313688357467e-05	31293/35135/31660/42313	4
GO:0035214	eye-antennal disc development	5/31	68/12663	5.86412025319486e-07	4.12131558112008e-05	2.23313688357467e-05	34982/37455/31293/42313/31802	5
GO:0007560	imaginal disc morphogenesis	9/31	437/12663	6.55632433065084e-07	4.12131558112008e-05	2.23313688357467e-05	40879/43795/34982/32498/37455/31293/33619/42313/31802	9
GO:0048563	post-embryonic animal organ morphogenesis	9/31	437/12663	6.55632433065084e-07	4.12131558112008e-05	2.23313688357467e-05	40879/43795/34982/32498/37455/31293/33619/42313/31802	9
GO:0045893	positive regulation of DNA-templated transcription	9/31	439/12663	6.81209186961997e-07	4.12131558112008e-05	2.23313688357467e-05	31293/53446/44275/41709/38347/39962/39999/31802/38436	9
GO:1902680	positive regulation of RNA biosynthetic process	9/31	439/12663	6.81209186961997e-07	4.12131558112008e-05	2.23313688357467e-05	31293/53446/44275/41709/38347/39962/39999/31802/38436	9
GO:0000122	negative regulation of transcription by RNA polymerase II	7/31	220/12663	8.00965006308658e-07	4.52278240228956e-05	2.4506718789514e-05	40879/53446/41709/44272/39999/31802/38436	7
GO:0072001	renal system development	5/31	77/12663	1.09445488062681e-06	5.79377052431817e-05	3.13935742074532e-05	32498/37455/31293/44272/44097	5
GO:0001745	compound eye morphogenesis	8/31	344/12663	1.24911552752634e-06	6.22353442244007e-05	3.37222520124759e-05	34982/37455/31293/41709/33619/42313/31802/44097	8
GO:0030718	germ-line stem cell population maintenance	5/31	84/12663	1.68969713394844e-06	7.04999962151354e-05	3.82004577764233e-05	37455/31293/41709/36048/42313	5
GO:0035114	imaginal disc-derived appendage morphogenesis	8/31	360/12663	1.75678985612209e-06	7.04999962151354e-05	3.82004577764233e-05	40879/43795/34982/32498/37455/31293/33619/42313	8
GO:0048592	eye morphogenesis	8/31	361/12663	1.79364999656043e-06	7.04999962151354e-05	3.82004577764233e-05	34982/37455/31293/41709/33619/42313/31802/44097	8
GO:0090596	sensory organ morphogenesis	8/31	361/12663	1.79364999656043e-06	7.04999962151354e-05	3.82004577764233e-05	34982/37455/31293/41709/33619/42313/31802/44097	8
GO:0035107	appendage morphogenesis	8/31	362/12663	1.83116873286066e-06	7.04999962151354e-05	3.82004577764233e-05	40879/43795/34982/32498/37455/31293/33619/42313	8
GO:0048737	imaginal disc-derived appendage development	8/31	367/12663	2.0289838787385e-06	7.30524806368523e-05	3.95835227212672e-05	40879/43795/34982/32498/37455/31293/33619/42313	8
GO:0042127	regulation of cell population proliferation	8/31	368/12663	2.07066126963085e-06	7.30524806368523e-05	3.95835227212672e-05	45840/37455/31293/44275/35135/41709/42313/38436	8
GO:0048736	appendage development	8/31	370/12663	2.15621253355526e-06	7.30524806368523e-05	3.95835227212672e-05	40879/43795/34982/32498/37455/31293/33619/42313	8
GO:0007455	eye-antennal disc morphogenesis	4/31	40/12663	2.52522298105816e-06	8.22639948060101e-05	4.45747862243465e-05	37455/31293/42313/31802	4
GO:0035218	leg disc development	5/31	97/12663	3.44947706340766e-06	0.000108211373063196	5.8634385951101e-05	40879/34982/37455/31293/42313	5
GO:0014016	neuroblast differentiation	4/31	45/12663	4.08192746320876e-06	0.000123478305762065	6.6906780975903e-05	31293/35135/31660/42313	4
GO:0019827	stem cell population maintenance	5/31	108/12663	5.85482391073014e-06	0.000165301195079614	8.95685342132751e-05	37455/31293/41709/36048/42313	5
GO:0098727	maintenance of cell number	5/31	108/12663	5.85482391073014e-06	0.000165301195079614	8.95685342132751e-05	37455/31293/41709/36048/42313	5
GO:0048663	neuron fate commitment	5/31	110/12663	6.40648280942049e-06	0.000175041643212231	9.48464008457499e-05	34982/37455/31293/42313/31802	5
GO:0048667	cell morphogenesis involved in neuron differentiation	8/31	442/12663	8.04102593801855e-06	0.000207877315694828	0.000112638426201386	34982/31293/44275/35135/41709/40861/31802/38436	8
GO:0045892	negative regulation of DNA-templated transcription	7/31	314/12663	8.4964414750366e-06	0.000207877315694828	0.000112638426201386	40879/53446/41709/44272/39999/31802/38436	7
GO:1902679	negative regulation of RNA biosynthetic process	7/31	314/12663	8.4964414750366e-06	0.000207877315694828	0.000112638426201386	40879/53446/41709/44272/39999/31802/38436	7
GO:0048812	neuron projection morphogenesis	8/31	446/12663	8.58997172292678e-06	0.000207877315694828	0.000112638426201386	34982/31293/44275/35135/41709/40861/31802/38436	8
GO:0120039	plasma membrane bounded cell projection morphogenesis	8/31	448/12663	8.87615479378458e-06	0.000208836197509321	0.00011315799678626	34982/31293/44275/35135/41709/40861/31802/38436	8
GO:0048858	cell projection morphogenesis	8/31	450/12663	9.17038393314958e-06	0.000209927437604803	0.000113749285771073	34982/31293/44275/35135/41709/40861/31802/38436	8
GO:0001751	compound eye photoreceptor cell differentiation	6/31	210/12663	1.00864171026634e-05	0.000224820928577787	0.000121819331212223	34982/37455/31293/33619/42313/31802	6
GO:0032990	cell part morphogenesis	8/31	458/12663	1.04314757746833e-05	0.000226550255927096	0.00012275636809074	34982/31293/44275/35135/41709/40861/31802/38436	8
GO:0001754	eye photoreceptor cell differentiation	6/31	217/12663	1.21622001418722e-05	0.000257534588004143	0.00013954524373306	34982/37455/31293/33619/42313/31802	6
GO:0051253	negative regulation of RNA metabolic process	7/31	335/12663	1.29580260613401e-05	0.000267693855462319	0.000145050047823987	40879/53446/41709/44272/39999/31802/38436	7
GO:0031175	neuron projection development	8/31	488/12663	1.65529457134667e-05	0.000333817738554913	0.000180879306543145	34982/31293/44275/35135/41709/40861/31802/38436	8
GO:0035120	post-embryonic appendage morphogenesis	7/31	350/12663	1.72151636268656e-05	0.000339098688185003	0.000183740791709018	40879/43795/32498/37455/31293/33619/42313	7
GO:0045934	negative regulation of nucleobase-containing compound metabolic process	7/31	356/12663	1.92149288362102e-05	0.000369887380097046	0.000200423659631283	40879/53446/41709/44272/39999/31802/38436	7
GO:0061326	renal tubule development	4/31	68/12663	2.14521467402553e-05	0.000394999310630353	0.00021403057159614	32498/37455/31293/44272	4
GO:0072002	Malpighian tubule development	4/31	68/12663	2.14521467402553e-05	0.000394999310630353	0.00021403057159614	32498/37455/31293/44272	4
GO:0046530	photoreceptor cell differentiation	6/31	241/12663	2.20600696514048e-05	0.000397550616909359	0.000215412998163774	34982/37455/31293/33619/42313/31802	6
GO:0035282	segmentation	6/31	259/12663	3.3102499953223e-05	0.000574725762991202	0.000311415438593381	37455/31293/44275/44272/42313/31802	6
GO:0046667	compound eye retinal cell programmed cell death	3/31	26/12663	3.32485978589952e-05	0.000574725762991202	0.000311415438593381	37455/31293/42313	3
GO:0046666	retinal cell programmed cell death	3/31	28/12663	4.17545240009729e-05	0.00070732163657648	0.000383262578198404	37455/31293/42313	3
GO:0048665	neuron fate specification	3/31	30/12663	5.15757410268906e-05	0.000856561816662281	0.000464128443503082	34982/31293/42313	3
GO:0022416	chaeta development	4/31	87/12663	5.67624474496083e-05	0.000911945389493407	0.000494138059801312	40879/31293/42313/44097	4
GO:0023057	negative regulation of signaling	7/31	422/12663	5.70638791536606e-05	0.000911945389493407	0.000494138059801312	32498/37455/44275/41709/33619/31660/39999	7
GO:0010648	negative regulation of cell communication	7/31	424/12663	5.87990755586574e-05	0.000922274388855237	0.000499734833208082	32498/37455/44275/41709/33619/31660/39999	7
GO:0060284	regulation of cell development	5/31	179/12663	6.73017335712342e-05	0.00103644669699701	0.000561599154776232	31293/44275/33619/31802/38436	5
GO:0001736	establishment of planar polarity	4/31	95/12663	8.00825314893379e-05	0.00116065826443095	0.000628903253951274	37455/31293/33619/42313	4
GO:0007164	establishment of tissue polarity	4/31	95/12663	8.00825314893379e-05	0.00116065826443095	0.000628903253951274	37455/31293/33619/42313	4
GO:0001700	embryonic development via the syncytial blastoderm	5/31	186/12663	8.07292537656493e-05	0.00116065826443095	0.000628903253951274	37455/31293/33619/31802/44097	5
GO:0007476	imaginal disc-derived wing morphogenesis	6/31	304/12663	8.08486866604791e-05	0.00116065826443095	0.000628903253951274	43795/32498/37455/31293/33619/42313	6
GO:0002164	larval development	5/31	193/12663	9.61367634837875e-05	0.0013571306445128	0.00073536191015669	31293/44275/40861/44097/39954	5
GO:0048732	gland development	5/31	194/12663	9.85106371478011e-05	0.00136784442072439	0.000741167175089583	32498/37455/31293/41709/39962	5
GO:0007472	wing disc morphogenesis	6/31	317/12663	0.000101863452834166	0.00139158620242805	0.000754031671234237	43795/32498/37455/31293/33619/42313	6
GO:0010623	programmed cell death involved in cell development	4/31	102/12663	0.000105629256764338	0.00142012667427611	0.000769496340004203	37455/31293/39962/42313	4
GO:0042051	compound eye photoreceptor development	4/31	103/12663	0.000109709725560603	0.0014472697818848	0.000784203846270768	34982/31293/42313/31802	4
GO:0009792	embryo development ending in birth or egg hatching	5/31	199/12663	0.00011106556767711	0.0014472697818848	0.000784203846270768	37455/31293/33619/31802/44097	5
GO:0001738	morphogenesis of a polarized epithelium	4/31	105/12663	0.000118212707342169	0.00151706307755783	0.000822021378009341	37455/31293/33619/42313	4
GO:0042462	eye photoreceptor cell development	4/31	106/12663	0.000122639043119149	0.00155037715704357	0.000840072628435959	34982/31293/42313/31802	4
GO:0007447	imaginal disc pattern formation	4/31	114/12663	0.000162502015530494	0.00202410598756365	0.00109676282927702	34982/37455/31293/42313	4
GO:0046532	regulation of photoreceptor cell differentiation	3/31	45/12663	0.000175834827675692	0.00215843621799001	0.00116954973099316	31293/33619/31802	3
GO:0008407	chaeta morphogenesis	3/31	46/12663	0.000187790997785253	0.00224026725526915	0.00121388991896769	31293/42313/44097	3
GO:0035172	hemocyte proliferation	3/31	46/12663	0.000187790997785253	0.00224026725526915	0.00121388991896769	45840/31293/41709	3
GO:0042461	photoreceptor cell development	4/31	122/12663	0.000210998697015125	0.00248216522738627	0.00134496245465782	34982/31293/42313/31802	4
GO:0007156	homophilic cell adhesion via plasma membrane adhesion molecules	3/31	49/12663	0.000226792464955315	0.00263141394270071	0.00142583294478035	41774/33619/44097	3
GO:0035215	genital disc development	3/31	50/12663	0.000240869275807177	0.0027569767109281	0.00149386919277282	34982/37455/31293	3
GO:0051094	positive regulation of developmental process	5/31	242/12663	0.000276834787978507	0.00312638753890393	0.00169403463240181	37455/31293/41709/31802/38436	5
GO:0046331	lateral inhibition	2/31	11/12663	0.000314656579198067	0.00340599710044283	0.00184554121144979	31293/42313	2
GO:0061331	epithelial cell proliferation involved in Malpighian tubule morphogenesis	2/31	11/12663	0.000314656579198067	0.00340599710044283	0.00184554121144979	37455/31293	2
GO:2001013	epithelial cell proliferation involved in renal tubule morphogenesis	2/31	11/12663	0.000314656579198067	0.00340599710044283	0.00184554121144979	37455/31293	2
GO:0050767	regulation of neurogenesis	4/31	136/12663	0.000319788266533541	0.00340599710044283	0.00184554121144979	31293/44275/33619/38436	4
GO:0035295	tube development	5/31	250/12663	0.000321699844197669	0.00340599710044283	0.00184554121144979	32498/37455/31293/44272/33619	5
GO:0046843	dorsal appendage formation	3/31	56/12663	0.000337289768649003	0.00352696832155192	0.00191108952736797	37455/31293/33619	3
GO:0009968	negative regulation of signal transduction	6/31	399/12663	0.000355441070465268	0.00367045021674143	0.00198883526315698	32498/37455/44275/41709/33619/39999	6
GO:0007474	imaginal disc-derived wing vein specification	3/31	58/12663	0.000374206560837975	0.00367045021674143	0.00198883526315698	32498/37455/31293	3
GO:0048863	stem cell differentiation	3/31	58/12663	0.000374206560837975	0.00367045021674143	0.00198883526315698	37455/31293/42313	3
GO:0030713	follicle cell of egg chamber stalk formation	2/31	12/12663	0.000377012005733771	0.00367045021674143	0.00198883526315698	31293/42313	2
GO:0045168	cell-cell signaling involved in cell fate commitment	2/31	12/12663	0.000377012005733771	0.00367045021674143	0.00198883526315698	31293/42313	2
GO:0045314	regulation of compound eye photoreceptor development	2/31	12/12663	0.000377012005733771	0.00367045021674143	0.00198883526315698	31293/31802	2
GO:0071495	cellular response to endogenous stimulus	5/31	263/12663	0.000406152182260546	0.00390921475425776	0.00211820994576074	32498/41709/36048/39999/39954	5
GO:0098609	cell-cell adhesion	4/31	148/12663	0.000441004974349637	0.0040957990038711	0.00221931071358703	41774/31293/33619/44097	4
GO:0035153	epithelial cell type specification, open tracheal system	2/31	13/12663	0.00044488017515483	0.0040957990038711	0.00221931071358703	31293/33619	2
GO:0042478	regulation of eye photoreceptor cell development	2/31	13/12663	0.00044488017515483	0.0040957990038711	0.00221931071358703	31293/31802	2
GO:0050673	epithelial cell proliferation	2/31	13/12663	0.00044488017515483	0.0040957990038711	0.00221931071358703	37455/31293	2
GO:0009719	response to endogenous stimulus	5/31	270/12663	0.000458071213247563	0.00417189588839447	0.00226054384805815	32498/41709/36048/39999/39954	5
GO:0007422	peripheral nervous system development	3/31	63/12663	0.000477625845376837	0.00430371373440618	0.00233196941303809	37455/31293/42313	3
GO:0035220	wing disc development	6/31	424/12663	0.000491441791521149	0.00438159155177277	0.00237416754685009	43795/32498/37455/31293/33619/42313	6
GO:0009953	dorsal/ventral pattern formation	4/31	154/12663	0.000512544778750282	0.00447551987218029	0.00242506265366384	32498/37455/31293/42313	4
GO:0045229	external encapsulating structure organization	4/31	154/12663	0.000512544778750282	0.00447551987218029	0.00242506265366384	37455/31293/36048/33619	4
GO:0045595	regulation of cell differentiation	5/31	286/12663	0.000595526085004264	0.00505703356440286	0.0027401561350645	31293/44275/33619/31802/38436	5
GO:0030720	oocyte localization involved in germarium-derived egg chamber formation	2/31	15/12663	0.000597052368878732	0.00505703356440286	0.0027401561350645	31293/42313	2
GO:0051674	localization of cell	2/31	15/12663	0.000597052368878732	0.00505703356440286	0.0027401561350645	31293/42313	2
GO:0008284	positive regulation of cell population proliferation	4/31	164/12663	0.00064962803137173	0.005444015947329	0.00294984273042372	37455/31293/42313/38436	4
GO:0007480	imaginal disc-derived leg morphogenesis	3/31	71/12663	0.000678393259308608	0.005444015947329	0.00294984273042372	40879/31293/42313	3
GO:0048585	negative regulation of response to stimulus	6/31	451/12663	0.000680981798187843	0.005444015947329	0.00294984273042372	32498/37455/44275/41709/33619/39999	6
GO:0007479	leg disc proximal/distal pattern formation	2/31	16/12663	0.000681305419618505	0.005444015947329	0.00294984273042372	34982/37455	2
GO:0048056	R3/R4 cell differentiation	2/31	16/12663	0.000681305419618505	0.005444015947329	0.00294984273042372	31293/42313	2
GO:0061041	regulation of wound healing	2/31	16/12663	0.000681305419618505	0.005444015947329	0.00294984273042372	37455/41709	2
GO:0009950	dorsal/ventral axis specification	3/31	73/12663	0.000735787999422839	0.00582441528515088	0.00315596229954115	32498/37455/31293	3
GO:0044331	cell-cell adhesion mediated by cadherin	2/31	17/12663	0.000770969265630741	0.0060463978517522	0.00327624366291426	41774/31293	2
GO:0007478	leg disc morphogenesis	3/31	75/12663	0.000796192238806734	0.00618692501164499	0.00335238837392309	40879/31293/42313	3
GO:0008340	determination of adult lifespan	4/31	174/12663	0.000810973239094585	0.00624449394102831	0.0033835821267487	37455/31293/41709/36048	4
GO:0007167	enzyme-linked receptor protein signaling pathway	5/31	307/12663	0.000820578382620548	0.00626153054125769	0.00339281341699913	32498/37455/41709/36048/33619	5
GO:0098742	cell-cell adhesion via plasma-membrane adhesion molecules	3/31	80/12663	0.000960776108691391	0.00724393624137143	0.00392513043091772	41774/33619/44097	3
GO:0007449	proximal/distal pattern formation, imaginal disc	2/31	19/12663	0.000966428329722517	0.00724393624137143	0.00392513043091772	34982/37455	2
GO:0045664	regulation of neuron differentiation	3/31	83/12663	0.00106913607864674	0.00776180123330531	0.00420573583262427	31293/33619/31802	3
GO:0007400	neuroblast fate determination	2/31	20/12663	0.00107217325182612	0.00776180123330531	0.00420573583262427	31293/42313	2
GO:0030513	positive regulation of BMP signaling pathway	2/31	20/12663	0.00107217325182612	0.00776180123330531	0.00420573583262427	32498/36048	2
GO:0035223	leg disc pattern formation	2/31	20/12663	0.00107217325182612	0.00776180123330531	0.00420573583262427	34982/37455	2
GO:0035287	head segmentation	2/31	21/12663	0.00118322837676855	0.00842180197582321	0.00456335756100034	44272/31802	2
GO:0090175	regulation of establishment of planar polarity	2/31	21/12663	0.00118322837676855	0.00842180197582321	0.00456335756100034	33619/42313	2
GO:0010720	positive regulation of cell development	3/31	87/12663	0.00122523820617759	0.00864813967193679	0.00468599875345112	31293/31802/38436	3
GO:0007483	genital disc morphogenesis	2/31	22/12663	0.00129956876637809	0.00909698136464665	0.00492920384637537	34982/31293	2
GO:0002009	morphogenesis of an epithelium	5/31	341/12663	0.00131283752552163	0.00911453593538375	0.00493871579920129	37455/31293/44272/33619/42313	5
GO:0042060	wound healing	3/31	90/12663	0.00135128016810146	0.00930515692993444	0.00504200387926604	37455/41709/33619	3
GO:0007219	Notch signaling pathway	3/31	92/12663	0.00143968124105791	0.00983395170303267	0.00532853158829584	31293/33619/42313	3
GO:0046552	photoreceptor cell fate commitment	3/31	93/12663	0.00148521403327791	0.0100638102894911	0.00545308057691932	34982/37455/31802	3
GO:0007306	egg chorion assembly	3/31	94/12663	0.00153164389160286	0.0102434459805756	0.00555041626487413	37455/31293/33619	3
GO:0035285	appendage segmentation	2/31	24/12663	0.00154800600414838	0.0102434459805756	0.00555041626487413	31293/42313	2
GO:0036011	imaginal disc-derived leg segmentation	2/31	24/12663	0.00154800600414838	0.0102434459805756	0.00555041626487413	31293/42313	2
GO:0010628	positive regulation of gene expression	4/31	208/12663	0.00157169750386868	0.0103195952385797	0.00559167777794163	37455/31293/31660/31802	4
GO:2000027	regulation of animal organ morphogenesis	2/31	25/12663	0.00168005339248692	0.010898068587592	0.00590512384787186	33619/42313	2
GO:0051240	positive regulation of multicellular organismal process	4/31	212/12663	0.0016855336304304	0.010898068587592	0.00590512384787186	31293/41709/31802/38436	4
GO:0051093	negative regulation of developmental process	4/31	215/12663	0.00177460143603921	0.0112353444904421	0.00608787696244675	37455/31293/41709/33619	4
GO:0048729	tissue morphogenesis	5/31	366/12663	0.00179486130946791	0.0112353444904421	0.00608787696244675	37455/31293/44272/33619/42313	5
GO:0009954	proximal/distal pattern formation	2/31	26/12663	0.00181728712537258	0.0112353444904421	0.00608787696244675	34982/37455	2
GO:0090100	positive regulation of transmembrane receptor protein serine/threonine kinase signaling pathway	2/31	26/12663	0.00181728712537258	0.0112353444904421	0.00608787696244675	32498/36048	2
GO:1902806	regulation of cell cycle G1/S phase transition	2/31	26/12663	0.00181728712537258	0.0112353444904421	0.00608787696244675	37455/31293	2
GO:2000045	regulation of G1/S transition of mitotic cell cycle	2/31	26/12663	0.00181728712537258	0.0112353444904421	0.00608787696244675	37455/31293	2
GO:0007350	blastoderm segmentation	4/31	217/12663	0.0018357715750475	0.0112673806091684	0.0061052357492045	37455/44275/44272/31802	4
GO:0007548	sex differentiation	3/31	101/12663	0.00188231766237978	0.0114699500721991	0.00621499811281775	34982/37455/31293	3
GO:0009798	axis specification	4/31	219/12663	0.00189839618215409	0.0114852969020322	0.00622331380014422	32498/37455/31293/31802	4
GO:0051960	regulation of nervous system development	4/31	220/12663	0.00193025957680539	0.011595247245065	0.00628289044783239	31293/44275/33619/38436	4
GO:0007469	antennal development	2/31	27/12663	0.00195968267972814	0.0116073512568513	0.00628944901259824	34982/42313	2
GO:0042659	regulation of cell fate specification	2/31	27/12663	0.00195968267972814	0.0116073512568513	0.00628944901259824	31293/33619	2
GO:0007155	cell adhesion	4/31	224/12663	0.00206143986741557	0.0121252747757013	0.00657008612714318	41774/31293/33619/44097	4
GO:1903034	regulation of response to wounding	2/31	28/12663	0.00210721561478408	0.0123090456946353	0.00666966249035106	37455/41709	2
GO:0007391	dorsal closure	3/31	108/12663	0.00227944355766151	0.0132238951598582	0.00716537412502103	37455/31293/33619	3
GO:0009880	embryonic pattern specification	4/31	233/12663	0.0023790117248086	0.0137076389858019	0.00742749095607985	37455/44275/44272/31802	4
GO:0002683	negative regulation of immune system process	3/31	111/12663	0.00246437266135676	0.0140088835179139	0.00759072045462061	31293/41709/39999	3
GO:0060562	epithelial tube morphogenesis	3/31	111/12663	0.00246437266135676	0.0140088835179139	0.00759072045462061	37455/31293/33619	3
GO:0016318	ommatidial rotation	2/31	31/12663	0.00258039552612954	0.0144741391432564	0.00784281944505041	37455/31293	2
GO:0036099	female germ-line stem cell population maintenance	2/31	31/12663	0.00258039552612954	0.0144741391432564	0.00784281944505041	31293/41709	2
GO:0010453	regulation of cell fate commitment	2/31	32/12663	0.00274823521421021	0.0153141791212898	0.00829799552213055	31293/33619	2
GO:0009755	hormone-mediated signaling pathway	2/31	33/12663	0.00292109130553228	0.0161710087306264	0.00876226906922651	39999/39954	2
GO:0045597	positive regulation of cell differentiation	3/31	119/12663	0.00300223168264351	0.0165122742545393	0.00894718396194511	31293/31802/38436	3
GO:0060581	cell fate commitment involved in pattern specification	2/31	34/12663	0.0030989398482449	0.0169012917592873	0.00915797328906888	37455/31293	2
GO:0048598	embryonic morphogenesis	4/31	251/12663	0.00311287073724773	0.0169012917592873	0.00915797328906888	32498/37455/31293/33619	4
GO:0007424	open tracheal system development	4/31	253/12663	0.00320296170354041	0.0172796723751511	0.00936299901269608	41774/37455/31293/33619	4
GO:0009967	positive regulation of signal transduction	5/31	424/12663	0.00340183180405972	0.0182364021394847	0.00988140350812818	32498/37455/41709/36048/33619	5
GO:0016331	morphogenesis of embryonic epithelium	3/31	125/12663	0.00344958404691249	0.018328596793703	0.00993135922706086	37455/31293/33619	3
GO:0045931	positive regulation of mitotic cell cycle	2/31	36/12663	0.00346951888356116	0.018328596793703	0.00993135922706086	31293/42313	2
GO:0007411	axon guidance	4/31	259/12663	0.00348394815086917	0.018328596793703	0.00993135922706086	34982/31293/44275/40861	4
GO:0032870	cellular response to hormone stimulus	3/31	126/12663	0.00352789564456695	0.0184452321663469	0.00999455816134625	41709/39999/39954	3
GO:0001709	cell fate determination	3/31	127/12663	0.00360729261126005	0.0184636011192485	0.0100045113875503	37455/31293/42313	3
GO:0009611	response to wounding	3/31	127/12663	0.00360729261126005	0.0184636011192485	0.0100045113875503	37455/41709/33619	3
GO:0060541	respiratory system development	4/31	262/12663	0.00363057395800815	0.0184636011192485	0.0100045113875503	41774/37455/31293/33619	4
GO:0000082	G1/S transition of mitotic cell cycle	2/31	37/12663	0.00366220187489226	0.0184636011192485	0.0100045113875503	37455/31293	2
GO:0008347	glial cell migration	2/31	37/12663	0.00366220187489226	0.0184636011192485	0.0100045113875503	31293/42313	2
GO:0044843	cell cycle G1/S phase transition	2/31	37/12663	0.00366220187489226	0.0184636011192485	0.0100045113875503	37455/31293	2
GO:0097305	response to alcohol	3/31	129/12663	0.00376936182792772	0.0188914169719217	0.0102363236186639	37455/39999/39954	3
GO:0051302	regulation of cell division	2/31	38/12663	0.00385978231460776	0.0191183369618291	0.0103592803272944	37455/31293	2
GO:0062012	regulation of small molecule metabolic process	2/31	38/12663	0.00385978231460776	0.0191183369618291	0.0103592803272944	31293/39999	2
GO:0097485	neuron projection guidance	4/31	267/12663	0.0038842342782424	0.0191275955446006	0.010364297094943	34982/31293/44275/40861	4
GO:0007367	segment polarity determination	2/31	39/12663	0.0040622366519028	0.0198885227986224	0.0107766059034355	37455/44275	2
GO:0009725	response to hormone	3/31	133/12663	0.0041067328408469	0.0199908202080306	0.0108320358052586	41709/39999/39954	3
GO:0007298	border follicle cell migration	3/31	134/12663	0.00419385919065371	0.0202982784827639	0.0109986322233084	37455/31293/42313	3
GO:0035206	regulation of hemocyte proliferation	2/31	40/12663	0.00426954141549221	0.0205471680620563	0.0111334931648003	45840/41709	2
GO:0002682	regulation of immune system process	4/31	275/12663	0.00431481256801662	0.020647718898927	0.0111879766854311	45840/31293/41709/39999	4
GO:0045465	R8 cell differentiation	2/31	41/12663	0.00448167321338211	0.0213257146726666	0.0115553490303643	37455/33619	2
GO:0023056	positive regulation of signaling	5/31	459/12663	0.00477033720630979	0.0225724894622592	0.0122309145660163	32498/37455/41709/36048/33619	5
GO:0010647	positive regulation of cell communication	5/31	461/12663	0.00485886906111598	0.0228636783042513	0.0123886953838981	32498/37455/41709/36048/33619	5
GO:2000026	regulation of multicellular organismal development	4/31	286/12663	0.00495827061155226	0.0232025149612418	0.0125722941938749	31293/44275/33619/38436	4
GO:0097435	supramolecular fiber organization	4/31	288/12663	0.0050818443499148	0.0236501217822958	0.0128148301709824	31293/33619/42313/38436	4
GO:0007297	follicle cell of egg chamber migration	3/31	147/12663	0.00543020204005216	0.0251332302072359	0.0136184532036971	37455/31293/42313	3
GO:0050768	negative regulation of neurogenesis	2/31	46/12663	0.00561392451927951	0.0258423590642921	0.0140026950252052	31293/33619	2
GO:0007443	Malpighian tubule morphogenesis	2/31	47/12663	0.00585453170277468	0.0266601524314524	0.0144458167651939	37455/31293	2
GO:0061333	renal tubule morphogenesis	2/31	47/12663	0.00585453170277468	0.0266601524314524	0.0144458167651939	37455/31293	2
GO:0007417	central nervous system development	4/31	303/12663	0.00607556369490384	0.0274815654676264	0.0148908998246257	34982/53446/44275/31802	4
GO:0007365	periodic partitioning	2/31	48/12663	0.0060998043777022	0.0274815654676264	0.0148908998246257	37455/44275	2
GO:0060322	head development	3/31	155/12663	0.00628924564019146	0.0281851378690062	0.0152721308778807	34982/44272/31802	3
GO:0008586	imaginal disc-derived wing vein morphogenesis	2/31	50/12663	0.00660425521584617	0.0291343967074047	0.0157864872484042	32498/37455	2
GO:0010721	negative regulation of cell development	2/31	50/12663	0.00660425521584617	0.0291343967074047	0.0157864872484042	31293/33619	2
GO:0030510	regulation of BMP signaling pathway	2/31	50/12663	0.00660425521584617	0.0291343967074047	0.0157864872484042	32498/36048	2
GO:0050773	regulation of dendrite development	2/31	51/12663	0.00686338807899013	0.0298196219066129	0.0161577768610989	35135/38436	2
GO:0010927	cellular component assembly involved in morphogenesis	3/31	160/12663	0.00686520220990497	0.0298196219066129	0.0161577768610989	37455/31293/33619	3
GO:0120035	regulation of plasma membrane bounded cell projection organization	3/31	160/12663	0.00686520220990497	0.0298196219066129	0.0161577768610989	31293/35135/38436	3
GO:0019216	regulation of lipid metabolic process	2/31	52/12663	0.00712709583297675	0.0307992355639353	0.0166885810052517	41709/39999	2
GO:0048813	dendrite morphogenesis	3/31	163/12663	0.00722541506523472	0.0310656170571259	0.0168329199489305	35135/41709/38436	3
GO:0031344	regulation of cell projection organization	3/31	164/12663	0.0073479452584123	0.0311568906340858	0.0168823765816957	31293/35135/38436	3
GO:0035075	response to ecdysone	2/31	53/12663	0.00739535601970185	0.0311568906340858	0.0168823765816957	39999/39954	2
GO:0036314	response to sterol	2/31	53/12663	0.00739535601970185	0.0311568906340858	0.0168823765816957	39999/39954	2
GO:0048619	embryonic hindgut morphogenesis	2/31	53/12663	0.00739535601970185	0.0311568906340858	0.0168823765816957	37455/31293	2
GO:0030036	actin cytoskeleton organization	4/31	321/12663	0.00743056895877844	0.0311568906340858	0.0168823765816957	31293/33619/42313/44097	4
GO:0040008	regulation of growth	4/31	323/12663	0.00759250650570448	0.0316790788686291	0.0171653245345458	37455/31293/41709/38436	4
GO:0048190	wing disc dorsal/ventral pattern formation	2/31	55/12663	0.00794544424060385	0.0329891729009385	0.0178751996331439	31293/42313	2
GO:0090092	regulation of transmembrane receptor protein serine/threonine kinase signaling pathway	2/31	56/12663	0.00822722773956513	0.0339774106875521	0.0184106767660134	32498/36048	2
GO:0007409	axonogenesis	4/31	331/12663	0.00826369138327713	0.0339774106875521	0.0184106767660134	34982/31293/44275/40861	4
GO:0007346	regulation of mitotic cell cycle	3/31	173/12663	0.00850664444297333	0.0345019760121263	0.0186949127462711	37455/31293/42313	3
GO:0042067	establishment of ommatidial planar polarity	2/31	57/12663	0.00851347460039479	0.0345019760121263	0.0186949127462711	37455/31293	2
GO:1901654	response to ketone	2/31	57/12663	0.00851347460039479	0.0345019760121263	0.0186949127462711	39999/39954	2
GO:0030029	actin filament-based process	4/31	335/12663	0.00861354029739333	0.0347412791994864	0.0188245792965589	31293/33619/42313/44097	4
GO:0007015	actin filament organization	3/31	175/12663	0.00877793168592313	0.0352365314596061	0.0190929319783611	31293/33619/42313	3
GO:0002684	positive regulation of immune system process	3/31	176/12663	0.00891547350954654	0.0354526106224691	0.0192100145795023	31293/41709/39999	3
GO:0035239	tube morphogenesis	3/31	176/12663	0.00891547350954654	0.0354526106224691	0.0192100145795023	37455/31293/33619	3
GO:0051241	negative regulation of multicellular organismal process	3/31	177/12663	0.00905428431424192	0.0358363495988921	0.0194179437334455	31293/41709/33619	3
GO:0007450	dorsal/ventral pattern formation, imaginal disc	2/31	59/12663	0.00909927016922552	0.0358468922480652	0.0194236562731081	31293/42313	2
GO:0016358	dendrite development	3/31	178/12663	0.00919436668575124	0.0360538360316264	0.0195357888644617	35135/41709/38436	3
GO:0007442	hindgut morphogenesis	2/31	60/12663	0.0093987749459895	0.0366855409182171	0.0198780784693254	37455/31293	2
GO:0030509	BMP signaling pathway	2/31	61/12663	0.0097026552217132	0.0373552226035958	0.020240945821373	32498/36048	2
GO:0071772	response to BMP	2/31	61/12663	0.0097026552217132	0.0373552226035958	0.020240945821373	32498/36048	2
GO:0071773	cellular response to BMP stimulus	2/31	61/12663	0.0097026552217132	0.0373552226035958	0.020240945821373	32498/36048	2
GO:0010631	epithelial cell migration	3/31	182/12663	0.00976746219579102	0.0374345723069457	0.0202839414973321	37455/31293/42313	3
GO:0061564	axon development	4/31	348/12663	0.00981775486601089	0.0374578305023028	0.0202965439619761	34982/31293/44275/40861	4
GO:0090132	epithelium migration	3/31	183/12663	0.00991393983132389	0.0376551885073154	0.0204034824944877	37455/31293/42313	3
GO:0061525	hindgut development	2/31	63/12663	0.0103234552299914	0.0388620736880122	0.0210574338258539	37455/31293	2
GO:2000177	regulation of neural precursor cell proliferation	2/31	63/12663	0.0103234552299914	0.0388620736880122	0.0210574338258539	31293/44275	2
GO:0030855	epithelial cell differentiation	4/31	355/12663	0.0105096732726538	0.0393880232829104	0.0213424198736704	37455/31293/44272/42313	4
GO:0033993	response to lipid	2/31	64/12663	0.0106403316283375	0.0396220204704055	0.0214692113653101	39999/39954	2
GO:0022603	regulation of anatomical structure morphogenesis	3/31	188/12663	0.0106656678479958	0.0396220204704055	0.0214692113653101	33619/42313/38436	3
GO:0045466	R7 cell differentiation	2/31	65/12663	0.0109614968567967	0.0405431783305974	0.0219683412069104	31293/42313	2
GO:0090130	tissue migration	3/31	191/12663	0.0111322565933167	0.0409957449327793	0.0222135646438722	37455/31293/42313	3
GO:0001894	tissue homeostasis	2/31	67/12663	0.0116166079485904	0.0425694459596694	0.0230662753227066	37455/31293	2
GO:0012501	programmed cell death	4/31	366/12663	0.0116601079842306	0.0425694459596694	0.0230662753227066	37455/31293/39962/42313	4
GO:0090287	regulation of cellular response to growth factor stimulus	2/31	68/12663	0.0119505110678674	0.0434424157703164	0.0235392944458559	32498/36048	2
GO:0001667	ameboidal-type cell migration	3/31	198/12663	0.0122666869837956	0.0444012131422003	0.0240588192754605	37455/31293/42313	3
GO:0007178	transmembrane receptor protein serine/threonine kinase signaling pathway	2/31	70/12663	0.0126309061418283	0.0453321080598668	0.0245632251464636	32498/36048	2
GO:0050769	positive regulation of neurogenesis	2/31	70/12663	0.0126309061418283	0.0453321080598668	0.0245632251464636	31293/38436	2
GO:0008587	imaginal disc-derived wing margin morphogenesis	2/31	71/12663	0.012977355790597	0.0463789888381251	0.0251304780133257	31293/42313	2
GO:0008219	cell death	4/31	379/12663	0.0131216205547632	0.0466975319743045	0.025303080769026	37455/31293/39962/42313	4
GO:0045787	positive regulation of cell cycle	2/31	72/12663	0.0133279454309141	0.0472333463597668	0.025593412058483	31293/42313	2
GO:1901700	response to oxygen-containing compound	4/31	384/12663	0.0137137622588092	0.048398152638381	0.0262245629159686	37455/41709/39999/39954	4
GO:0002520	immune system development	2/31	74/12663	0.014041460870975	0.0487422842529337	0.0264110308013162	31293/41709	2
GO:0048534	hematopoietic or lymphoid organ development	2/31	74/12663	0.014041460870975	0.0487422842529337	0.0264110308013162	31293/41709	2
GO:0048542	lymph gland development	2/31	74/12663	0.014041460870975	0.0487422842529337	0.0264110308013162	31293/41709	2
GO:0061057	peptidoglycan recognition protein signaling pathway	2/31	74/12663	0.014041460870975	0.0487422842529337	0.0264110308013162	41709/39999	2
GO:0006914	autophagy	3/31	209/12663	0.0141799737563983	0.0488229177710136	0.0264547221129211	42531/41709/39962	3
GO:0061919	process utilizing autophagic mechanism	3/31	209/12663	0.0141799737563983	0.0488229177710136	0.0264547221129211	42531/41709/39962	3
GO:0048546	digestive tract morphogenesis	2/31	75/12663	0.0144043449430892	0.049394656545735	0.0267645190504449	37455/31293	2

## Sheet: C2
ID	Description	GeneRatio	BgRatio	pvalue	p.adjust	qvalue	geneID	Count
GO:0007560	imaginal disc morphogenesis	14/32	437/12663	7.3903242162667e-13	1.32058672065249e-10	6.79084260263008e-11	40605/45280/31379/42034/37089/43769/33627/32275/34569/64875/33602/41144/39596/33208	14
GO:0048563	post-embryonic animal organ morphogenesis	14/32	437/12663	7.3903242162667e-13	1.32058672065249e-10	6.79084260263008e-11	40605/45280/31379/42034/37089/43769/33627/32275/34569/64875/33602/41144/39596/33208	14
GO:0035120	post-embryonic appendage morphogenesis	13/32	350/12663	9.52451968250572e-13	1.32058672065249e-10	6.79084260263008e-11	45280/31379/42034/37089/43769/33627/32275/34569/64875/33602/41144/39596/33208	13
GO:0035114	imaginal disc-derived appendage morphogenesis	13/32	360/12663	1.36283303380929e-12	1.32058672065249e-10	6.79084260263008e-11	45280/31379/42034/37089/43769/33627/32275/34569/64875/33602/41144/39596/33208	13
GO:0035107	appendage morphogenesis	13/32	362/12663	1.46222065209656e-12	1.32058672065249e-10	6.79084260263008e-11	45280/31379/42034/37089/43769/33627/32275/34569/64875/33602/41144/39596/33208	13
GO:0048737	imaginal disc-derived appendage development	13/32	367/12663	1.74045304995769e-12	1.32058672065249e-10	6.79084260263008e-11	45280/31379/42034/37089/43769/33627/32275/34569/64875/33602/41144/39596/33208	13
GO:0048736	appendage development	13/32	370/12663	1.9298762097218e-12	1.32058672065249e-10	6.79084260263008e-11	45280/31379/42034/37089/43769/33627/32275/34569/64875/33602/41144/39596/33208	13
GO:0048707	instar larval or pupal morphogenesis	14/32	486/12663	3.12582286115809e-12	1.87158643811841e-10	9.62424407251307e-11	40605/45280/31379/42034/37089/43769/33627/32275/34569/64875/33602/41144/39596/33208	14
GO:0007424	open tracheal system development	11/32	253/12663	1.45210316099513e-11	7.72841571240743e-10	3.97417707219721e-10	42034/37089/43769/33627/37185/43767/32275/37038/34569/44071/39596	11
GO:0060541	respiratory system development	11/32	262/12663	2.11971031825072e-11	1.01534124244209e-09	5.22118120495441e-10	42034/37089/43769/33627/37185/43767/32275/37038/34569/44071/39596	11
GO:0035220	wing disc development	12/32	424/12663	2.09355366647638e-10	9.11647460220168e-09	4.68795749239686e-09	45280/31379/37089/43769/33627/43767/32275/34569/64875/33602/41144/39596	12
GO:0007476	imaginal disc-derived wing morphogenesis	10/32	304/12663	2.21740997890986e-09	8.85116149914853e-08	4.5515257461834e-08	45280/31379/37089/43769/33627/32275/34569/64875/41144/39596	10
GO:0007472	wing disc morphogenesis	10/32	317/12663	3.32126367928138e-09	1.22375792490445e-07	6.29292065548052e-08	45280/31379/37089/43769/33627/32275/34569/64875/41144/39596	10
GO:0035159	regulation of tube length, open tracheal system	5/32	29/12663	8.45188267567613e-09	2.89175128689205e-07	1.48702296699866e-07	37089/33627/37185/37038/44071	5
GO:0045892	negative regulation of DNA-templated transcription	9/32	314/12663	5.36730101547731e-08	1.60683574150852e-06	8.26281866856375e-07	40605/31379/42034/43769/42037/43767/33602/33208/45976	9
GO:1902679	negative regulation of RNA biosynthetic process	9/32	314/12663	5.36730101547731e-08	1.60683574150852e-06	8.26281866856375e-07	40605/31379/42034/43769/42037/43767/33602/33208/45976	9
GO:0045893	positive regulation of DNA-templated transcription	10/32	439/12663	7.36437988436457e-08	1.79069865750502e-06	9.20829548085211e-07	40605/31379/42034/43769/32567/42037/43767/37038/33602/45976	10
GO:1902680	positive regulation of RNA biosynthetic process	10/32	439/12663	7.36437988436457e-08	1.79069865750502e-06	9.20829548085211e-07	40605/31379/42034/43769/32567/42037/43767/37038/33602/45976	10
GO:0001654	eye development	10/32	442/12663	7.85066217277776e-08	1.79069865750502e-06	9.20829548085211e-07	31379/37089/33627/37185/32567/43767/37038/34569/38451/39596	10
GO:0048880	sensory system development	10/32	442/12663	7.85066217277776e-08	1.79069865750502e-06	9.20829548085211e-07	31379/37089/33627/37185/32567/43767/37038/34569/38451/39596	10
GO:0150063	visual system development	10/32	442/12663	7.85066217277776e-08	1.79069865750502e-06	9.20829548085211e-07	31379/37089/33627/37185/32567/43767/37038/34569/38451/39596	10
GO:0051253	negative regulation of RNA metabolic process	9/32	335/12663	9.34927889245438e-08	2.03559299522075e-06	1.04676136882025e-06	40605/31379/42034/43769/42037/43767/33602/33208/45976	9
GO:0035152	regulation of tube architecture, open tracheal system	6/32	93/12663	1.03577435914874e-07	2.15711268709672e-06	1.10925034343618e-06	37089/33627/37185/32275/37038/44071	6
GO:0035151	regulation of tube size, open tracheal system	5/32	50/12663	1.45260804293457e-07	2.89916355235691e-06	1.49083457038022e-06	37089/33627/37185/37038/44071	5
GO:0045934	negative regulation of nucleobase-containing compound metabolic process	9/32	356/12663	1.57041870680039e-07	3.00892224222955e-06	1.54727569427912e-06	40605/31379/42034/43769/42037/43767/33602/33208/45976	9
GO:0048729	tissue morphogenesis	9/32	366/12663	1.98731254283804e-07	3.66124118469008e-06	1.88271714584657e-06	42034/37089/43769/33627/37185/42037/32275/37038/44071	9
GO:0035150	regulation of tube size	5/32	54/12663	2.15280958909346e-07	3.81924367842877e-06	1.96396664268176e-06	37089/33627/37185/37038/44071	5
GO:0007446	imaginal disc growth	5/32	57/12663	2.83509630368285e-07	4.85003974808601e-06	2.49403208669844e-06	42034/37089/33627/41935/39596	5
GO:0048589	developmental growth	9/32	388/12663	3.257777163118e-07	5.38094917632249e-06	2.76704122021638e-06	31379/42034/37089/43769/33627/41935/64875/39596/33208	9
GO:0007447	imaginal disc pattern formation	6/32	114/12663	3.49188192050168e-07	5.57537146640102e-06	2.86701883999085e-06	31379/33627/42037/43767/41935/39596	6
GO:0048565	digestive tract development	6/32	116/12663	3.87133052790531e-07	5.79489788395827e-06	2.97990573529554e-06	40605/42034/43769/42037/32275/33602	6
GO:0055123	digestive system development	6/32	116/12663	3.87133052790531e-07	5.79489788395827e-06	2.97990573529554e-06	40605/42034/43769/42037/32275/33602	6
GO:0048749	compound eye development	9/32	415/12663	5.74004350573558e-07	8.33176011893135e-06	4.28443438705622e-06	31379/37089/33627/37185/43767/37038/34569/38451/39596	9
GO:0000122	negative regulation of transcription by RNA polymerase II	7/32	220/12663	1.01020086725672e-06	1.42319475122343e-05	7.31848306309819e-06	40605/31379/42034/42037/43767/33602/45976	7
GO:0040007	growth	9/32	458/12663	1.30786071062886e-06	1.78990080111778e-05	9.20419267029029e-06	31379/42034/37089/43769/33627/41935/64875/39596/33208	9
GO:0007494	midgut development	4/32	37/12663	2.0919503576406e-06	2.78345617030514e-05	1.43133445522778e-05	40605/42034/42037/32275	4
GO:0035295	tube development	7/32	250/12663	2.37325801733705e-06	3.0073836599778e-05	1.54648451035008e-05	40605/42034/43769/42037/32275/37038/33602	7
GO:0001742	oenocyte differentiation	3/32	11/12663	2.38581584716402e-06	3.0073836599778e-05	1.54648451035008e-05	32567/42037/34569	3
GO:0045570	regulation of imaginal disc growth	4/32	42/12663	3.51409351140765e-06	4.31602767170325e-05	2.21942748088904e-05	42034/33627/41935/39596	4
GO:0007517	muscle organ development	5/32	98/12663	4.27442763764743e-06	5.11862709608279e-05	2.63214754528815e-05	42034/42037/32275/34569/45976	5
GO:0001710	mesodermal cell fate commitment	3/32	14/12663	5.23618658695061e-06	5.97174613130795e-05	3.0708462690387e-05	42034/43769/42037	3
GO:0048333	mesodermal cell differentiation	3/32	14/12663	5.23618658695061e-06	5.97174613130795e-05	3.0708462690387e-05	42034/43769/42037	3
GO:0001708	cell fate specification	5/32	106/12663	6.28829398463102e-06	7.00486702008897e-05	3.60210720294653e-05	31379/42034/32567/42037/34569	5
GO:0048645	animal organ formation	4/32	53/12663	9.01607390365557e-06	9.81522590875231e-05	5.04727582166364e-05	42034/32567/43767/32275	4
GO:0060795	cell fate commitment involved in formation of primary germ layer	3/32	17/12663	9.73158880528145e-06	0.000103587356393996	5.32676439868038e-05	42034/43769/42037	3
GO:0042067	establishment of ommatidial planar polarity	4/32	57/12663	1.20765304355634e-05	0.000125753436492062	6.46660897464951e-05	37089/33627/37185/37038	4
GO:0045165	cell fate commitment	7/32	330/12663	1.47074171874306e-05	0.000147255337763288	7.5722995355696e-05	31379/42034/43769/32567/42037/37038/34569	7
GO:0009952	anterior/posterior pattern specification	6/32	217/12663	1.47562760180331e-05	0.000147255337763288	7.5722995355696e-05	31379/42034/42037/43767/33602/45976	6
GO:0001745	compound eye morphogenesis	7/32	344/12663	1.92453814912603e-05	0.000184370754686274	9.48088267148404e-05	31379/37089/33627/37185/43767/37038/34569	7
GO:0045944	positive regulation of transcription by RNA polymerase II	7/32	344/12663	1.92453814912603e-05	0.000184370754686274	9.48088267148404e-05	40605/43769/32567/42037/43767/37038/33602	7
GO:0009880	embryonic pattern specification	6/32	233/12663	2.20862618426106e-05	0.000207437635737461	0.000106670490633042	42034/43769/43767/33602/39596/45976	6
GO:0035277	spiracle morphogenesis, open tracheal system	3/32	23/12663	2.50851483725892e-05	0.000231072809047504	0.000118824387028054	43769/43767/34569	3
GO:0048592	eye morphogenesis	7/32	361/12663	2.62590386231427e-05	0.000232927398157136	0.000119778070912581	31379/37089/33627/37185/43767/37038/34569	7
GO:0090596	sensory organ morphogenesis	7/32	361/12663	2.62590386231427e-05	0.000232927398157136	0.000119778070912581	31379/37089/33627/37185/43767/37038/34569	7
GO:0007480	imaginal disc-derived leg morphogenesis	4/32	71/12663	2.89784391400402e-05	0.000252375860874168	0.000129779038445348	42034/37089/33602/33208	4
GO:0061061	muscle structure development	6/32	246/12663	2.9996993715758e-05	0.000256581428390144	0.000131941664088108	42034/32567/42037/32275/34569/45976	6
GO:0098609	cell-cell adhesion	5/32	148/12663	3.1821301133376e-05	0.000267410583208546	0.000137510331767497	50003/33627/32275/64875/41144	5
GO:0007478	leg disc morphogenesis	4/32	75/12663	3.59943478692735e-05	0.000297263666023828	0.000152861658827768	42034/37089/33602/33208	4
GO:0001707	mesoderm formation	3/32	26/12663	3.66381580759304e-05	0.000297452164718147	0.000152958590361601	42034/43769/42037	3
GO:0035282	segmentation	6/32	259/12663	4.00489110180522e-05	0.000317895305768485	0.000163471050543513	42034/37089/43769/43767/33602/39596	6
GO:0007448	anterior/posterior pattern specification, imaginal disc	3/32	27/12663	4.1147200329115e-05	0.000317895305768485	0.000163471050543513	31379/42037/43767	3
GO:0042659	regulation of cell fate specification	3/32	27/12663	4.1147200329115e-05	0.000317895305768485	0.000163471050543513	42034/32567/34569	3
GO:0048332	mesoderm morphogenesis	3/32	29/12663	5.12261074247981e-05	0.000389481038991719	0.000200282525269887	42034/43769/42037	3
GO:0001704	formation of primary germ layer	3/32	31/12663	6.28002049195571e-05	0.00047002028369481	0.000241698157091717	42034/43769/42037	3
GO:0010453	regulation of cell fate commitment	3/32	32/12663	6.91779004767704e-05	0.0005097879127442	0.000262147833385656	42034/32567/34569	3
GO:0060581	cell fate commitment involved in pattern specification	3/32	34/12663	8.31737107336266e-05	0.000603639506687987	0.000310409063981956	42034/42037/34569	3
GO:0001736	establishment of planar polarity	4/32	95/12663	9.09991186656192e-05	0.000641008497659288	0.000329625290522522	37089/33627/37185/37038	4
GO:0007164	establishment of tissue polarity	4/32	95/12663	9.09991186656192e-05	0.000641008497659288	0.000329625290522522	37089/33627/37185/37038	4
GO:0035218	leg disc development	4/32	97/12663	9.86898472318412e-05	0.000685107780058724	0.000352302429477511	42034/37089/33602/33208	4
GO:0007367	segment polarity determination	3/32	39/12663	0.000125940627876239	0.000861793725038835	0.000443159502602104	43769/43767/39596	3
GO:0001738	morphogenesis of a polarized epithelium	4/32	105/12663	0.000134242756644693	0.000905665921588846	0.000465719867381145	37089/33627/37185/37038	4
GO:0007507	heart development	4/32	106/12663	0.000139260578709794	0.000913778317835496	0.000469891498458425	42034/43769/42037/43767	4
GO:0072359	circulatory system development	4/32	106/12663	0.000139260578709794	0.000913778317835496	0.000469891498458425	42034/43769/42037/43767	4
GO:0070848	response to growth factor	4/32	108/12663	0.000149702300681098	0.000956098693683281	0.000491653871710555	34490/45280/37038/39596	4
GO:0071363	cellular response to growth factor stimulus	4/32	108/12663	0.000149702300681098	0.000956098693683281	0.000491653871710555	34490/45280/37038/39596	4
GO:0007350	blastoderm segmentation	5/32	217/12663	0.000194873242513729	0.00122821425215889	0.000631583639171918	42034/43769/43767/33602/39596	5
GO:0007155	cell adhesion	5/32	224/12663	0.00022589314280488	0.00140523136887711	0.000722611010476309	50003/33627/32275/64875/41144	5
GO:0007365	periodic partitioning	3/32	48/12663	0.000234696296693496	0.00144127597584852	0.000741146200084724	43769/43767/39596	3
GO:0007431	salivary gland development	4/32	124/12663	0.000254745014862224	0.00152528577648757	0.000784346493128427	43769/32567/32275/45976	4
GO:0035272	exocrine system development	4/32	124/12663	0.000254745014862224	0.00152528577648757	0.000784346493128427	43769/32567/32275/45976	4
GO:0090066	regulation of anatomical structure size	5/32	233/12663	0.000271160426395843	0.00160312354855885	0.000824372948824902	37089/33627/37185/37038/44071	5
GO:0001709	cell fate determination	4/32	127/12663	0.000279148428669091	0.00160312354855885	0.000824372948824902	42034/43769/42037/37038	4
GO:0008406	gonad development	3/32	51/12663	0.00028113231331721	0.00160312354855885	0.000824372948824902	42037/45039/34569	3
GO:0045137	development of primary sexual characteristics	3/32	51/12663	0.00028113231331721	0.00160312354855885	0.000824372948824902	42037/45039/34569	3
GO:0048859	formation of anatomical boundary	3/32	53/12663	0.00031516227813331	0.00177603213206889	0.000913287592361542	33627/32567/32275	3
GO:0048598	embryonic morphogenesis	5/32	251/12663	0.000382134860319137	0.00212840230340543	0.00109448662563866	42034/43769/42037/44071/33602	5
GO:0016348	imaginal disc-derived leg joint morphogenesis	2/32	12/12663	0.000401934431121157	0.00218780218757994	0.00112503178088936	37089/33602	2
GO:0060485	mesenchyme development	2/32	12/12663	0.000401934431121157	0.00218780218757994	0.00112503178088936	42037/64875	2
GO:0042693	muscle cell fate commitment	2/32	14/12663	0.000552435425065828	0.00294018409562813	0.00151192853175911	42034/42037	2
GO:0045571	negative regulation of imaginal disc growth	2/32	14/12663	0.000552435425065828	0.00294018409562813	0.00151192853175911	33627/41935	2
GO:0009967	positive regulation of signal transduction	6/32	424/12663	0.00058797863566726	0.00309496446686393	0.00159152111909935	34490/45280/33627/41935/3346209/39596	6
GO:0035214	eye-antennal disc development	3/32	68/12663	0.000657120924391134	0.00338452605143391	0.00174042214269978	40605/34569/33208	3
GO:0090287	regulation of cellular response to growth factor stimulus	3/32	68/12663	0.000657120924391134	0.00338452605143391	0.00174042214269978	34490/45280/39596	3
GO:0048634	regulation of muscle organ development	2/32	16/12663	0.000726190578758656	0.00370048177899358	0.00190289580548181	42034/42037	2
GO:0008587	imaginal disc-derived wing margin morphogenesis	3/32	71/12663	0.000745574102774322	0.00375926310767263	0.00193312288143148	32275/41144/39596	3
GO:0060911	cardiac cell fate commitment	2/32	17/12663	0.000821718444085772	0.00410003265330297	0.00210835653416744	42034/42037	2
GO:0048546	digestive tract morphogenesis	3/32	75/12663	0.000874833399938196	0.00432005359350923	0.00222149772746107	43769/32275/33602	3
GO:0023056	positive regulation of signaling	6/32	459/12663	0.000891466223479293	0.00435726858210797	0.00224063476148394	34490/45280/33627/41935/3346209/39596	6
GO:0010647	positive regulation of cell communication	6/32	461/12663	0.00091189758811949	0.00437728229983464	0.00225092639965126	34490/45280/33627/41935/3346209/39596	6
GO:0007432	salivary gland boundary specification	2/32	18/12663	0.000922976017292899	0.00437728229983464	0.00225092639965126	32567/32275	2
GO:0048100	wing disc anterior/posterior pattern formation	2/32	18/12663	0.000922976017292899	0.00437728229983464	0.00225092639965126	31379/43767	2
GO:0007167	enzyme-linked receptor protein signaling pathway	5/32	307/12663	0.000953475212783582	0.00444987667318255	0.00228825654658766	34490/45280/37038/3346209/39596	5
GO:0035239	tube morphogenesis	4/32	176/12663	0.000956862833690611	0.00444987667318255	0.00228825654658766	43769/32275/37038/33602	4
GO:0048608	reproductive structure development	3/32	82/12663	0.0011336847785428	0.00516312026849287	0.0026550272339904	42037/45039/34569	3
GO:0061458	reproductive system development	3/32	82/12663	0.0011336847785428	0.00516312026849287	0.0026550272339904	42037/45039/34569	3
GO:0030513	positive regulation of BMP signaling pathway	2/32	20/12663	0.00114256941223433	0.00516312026849287	0.0026550272339904	34490/45280	2
GO:0035222	wing disc pattern formation	3/32	83/12663	0.00117418592357563	0.0052077320128956	0.00267796789587423	31379/43767/39596	3
GO:0035330	regulation of hippo signaling	3/32	83/12663	0.00117418592357563	0.0052077320128956	0.00267796789587423	33627/43767/41935	3
GO:0090175	regulation of establishment of planar polarity	2/32	21/12663	0.00126085003633388	0.00554079970095347	0.0028492410285092	37089/33627	2
GO:0048732	gland development	4/32	194/12663	0.00137272269308253	0.00597758336351394	0.00307384794431878	43769/32567/32275/45976	4
GO:0035329	hippo signaling	3/32	89/12663	0.00143645303543439	0.0061987477835412	0.00318757714833236	33627/43767/41935	3
GO:0002009	morphogenesis of an epithelium	5/32	341/12663	0.00152209139814114	0.0064914844523292	0.00333811089296788	37089/33627/37185/37038/44071	5
GO:0007369	gastrulation	3/32	91/12663	0.00153139403572693	0.0064914844523292	0.00333811089296788	42034/43769/42037	3
GO:0007163	establishment or maintenance of cell polarity	4/32	201/12663	0.00156409217791751	0.00657193116861829	0.00337947894397688	37089/33627/37185/37038	4
GO:0033627	cell adhesion mediated by integrin	2/32	24/12663	0.00164929843513806	0.00675225598659085	0.00347220723186959	32275/41144	2
GO:0035285	appendage segmentation	2/32	24/12663	0.00164929843513806	0.00675225598659085	0.00347220723186959	37089/33602	2
GO:0036011	imaginal disc-derived leg segmentation	2/32	24/12663	0.00164929843513806	0.00675225598659085	0.00347220723186959	37089/33602	2
GO:0007525	somatic muscle development	3/32	96/12663	0.00178574873471231	0.00714465433245385	0.00367398992153434	42034/32567/34569	3
GO:0001737	establishment of imaginal disc-derived wing hair orientation	2/32	25/12663	0.0017898925258757	0.00714465433245385	0.00367398992153434	37089/33627	2
GO:2000027	regulation of animal organ morphogenesis	2/32	25/12663	0.0017898925258757	0.00714465433245385	0.00367398992153434	37089/33627	2
GO:0007498	mesoderm development	3/32	97/12663	0.0018395910396319	0.00728234799986512	0.00374479602674088	42034/43769/42037	3
GO:0090100	positive regulation of transmembrane receptor protein serine/threonine kinase signaling pathway	2/32	26/12663	0.00193599705652569	0.00760116877111316	0.00390874297866274	34490/45280	2
GO:0007548	sex differentiation	3/32	101/12663	0.00206509451605742	0.00797726026767343	0.004102140210165	42037/45039/34569	3
GO:0060560	developmental growth involved in morphogenesis	3/32	101/12663	0.00206509451605742	0.00797726026767343	0.004102140210165	43769/64875/33208	3
GO:0007469	antennal development	2/32	27/12663	0.00208758504502141	0.00799962589252205	0.00411364126766324	34569/33208	2
GO:0042127	regulation of cell population proliferation	5/32	368/12663	0.00212766534021605	0.00808850553939274	0.00415934577786595	43769/33627/43767/37038/3346209	5
GO:0007157	heterophilic cell-cell adhesion via plasma membrane cell adhesion molecules	2/32	30/12663	0.00257498134264307	0.00963606299317211	0.00495514501791512	33627/32275	2
GO:0007475	apposition of dorsal and ventral imaginal disc-derived wing surfaces	2/32	30/12663	0.00257498134264307	0.00963606299317211	0.00495514501791512	32275/41144	2
GO:0032880	regulation of protein localization	3/32	111/12663	0.00270209264679519	0.010033351766007	0.00515944250795655	33627/41935/39596	3
GO:0035051	cardiocyte differentiation	2/32	31/12663	0.00274823521421021	0.0101261897508207	0.00520718251113513	42034/42037	2
GO:0046661	male sex differentiation	2/32	32/12663	0.00292683903512577	0.0107019534185133	0.00550325700457558	45039/34569	2
GO:0022407	regulation of cell-cell adhesion	2/32	33/12663	0.00311076638211749	0.0112034368198066	0.00576113441563508	64875/41144	2
GO:0048806	genitalia development	2/32	33/12663	0.00311076638211749	0.0112034368198066	0.00576113441563508	42037/34569	2
GO:0048638	regulation of developmental growth	4/32	247/12663	0.00330694270394129	0.0118210862327453	0.00607874778257864	42034/33627/41935/39596	4
GO:0007379	segment specification	2/32	35/12663	0.00349448642179558	0.0123989555262228	0.00637590505029369	42034/39596	2
GO:0008543	fibroblast growth factor receptor signaling pathway	2/32	37/12663	0.00389918578545413	0.0134367625268527	0.00690957571977483	37038/39596	2
GO:0035017	cuticle pattern formation	2/32	37/12663	0.00389918578545413	0.0134367625268527	0.00690957571977483	43769/43767	2
GO:0044344	cellular response to fibroblast growth factor stimulus	2/32	37/12663	0.00389918578545413	0.0134367625268527	0.00690957571977483	37038/39596	2
GO:0071774	response to fibroblast growth factor	2/32	37/12663	0.00389918578545413	0.0134367625268527	0.00690957571977483	37038/39596	2
GO:0071495	cellular response to endogenous stimulus	4/32	263/12663	0.00413852724697149	0.0141596753664239	0.0072813186149724	34490/45280/37038/39596	4
GO:0035332	positive regulation of hippo signaling	2/32	39/12663	0.0043246563868379	0.0146915631864919	0.00755483086614459	33627/41935	2
GO:0009719	response to endogenous stimulus	4/32	270/12663	0.00454331531166782	0.0151188242666228	0.00777454099195636	34490/45280/37038/39596	4
GO:0007455	eye-antennal disc morphogenesis	2/32	40/12663	0.00454511627222064	0.0151188242666228	0.00777454099195636	40605/33208	2
GO:0035265	organ growth	2/32	40/12663	0.00454511627222064	0.0151188242666228	0.00777454099195636	31379/33627	2
GO:0010160	formation of animal organ boundary	2/32	43/12663	0.00523708621333411	0.0173004434219796	0.00889639327709751	32567/32275	2
GO:0008354	germ cell migration	2/32	46/12663	0.00597440672726225	0.0196009645367029	0.0100793884223458	40605/42037	2
GO:0035317	imaginal disc-derived wing hair organization	2/32	48/12663	0.00649081158310277	0.0211503316211308	0.0108761182273258	37089/33627	2
GO:0035315	hair cell differentiation	2/32	49/12663	0.00675639615695342	0.0217202265716825	0.0111691748550131	37089/33627	2
GO:0035316	non-sensory hair organization	2/32	49/12663	0.00675639615695342	0.0217202265716825	0.0111691748550131	37089/33627	2
GO:0007417	central nervous system development	4/32	303/12663	0.00681507735540897	0.0217628136882726	0.0111910743941453	40605/34077/32567/37038	4
GO:0030510	regulation of BMP signaling pathway	2/32	50/12663	0.0070268689411441	0.0221438830447896	0.0113870313866186	34490/45280	2
GO:0035215	genital disc development	2/32	50/12663	0.0070268689411441	0.0221438830447896	0.0113870313866186	42037/43767	2
GO:0031175	neuron projection development	5/32	488/12663	0.00708855299301841	0.0221922672134367	0.0114119119392247	43767/32275/3346209/39596/45976	5
GO:0090255	cell proliferation involved in imaginal disc-derived wing morphogenesis	2/32	51/12663	0.007302205130035	0.0227127029693946	0.0116795352045673	37089/33627	2
GO:0009913	epidermal cell differentiation	2/32	54/12663	0.00815714737707259	0.0252082167330179	0.0129628012647537	37089/33627	2
GO:0060341	regulation of cellular localization	3/32	167/12663	0.00844050928101105	0.0259166919590019	0.0133271199173859	33627/41935/39596	3
GO:0040008	regulation of growth	4/32	323/12663	0.00850621574357136	0.0259520849756094	0.0133453200401991	42034/33627/41935/39596	4
GO:0030155	regulation of cell adhesion	2/32	56/12663	0.00875097504692307	0.0263630002985921	0.0135566247002979	64875/41144	2
GO:0090092	regulation of transmembrane receptor protein serine/threonine kinase signaling pathway	2/32	56/12663	0.00875097504692307	0.0263630002985921	0.0135566247002979	34490/45280	2
GO:0016477	cell migration	4/32	332/12663	0.00934999848486954	0.0278583674348714	0.0143255861548399	40605/42037/32275/39596	4
GO:0007474	imaginal disc-derived wing vein specification	2/32	58/12663	0.00936366838625115	0.0278583674348714	0.0143255861548399	45280/37089	2
GO:0030509	BMP signaling pathway	2/32	61/12663	0.0103176591511705	0.0301351142281138	0.0154963558496399	34490/45280	2
GO:0071772	response to BMP	2/32	61/12663	0.0103176591511705	0.0301351142281138	0.0154963558496399	34490/45280	2
GO:0071773	cellular response to BMP stimulus	2/32	61/12663	0.0103176591511705	0.0301351142281138	0.0154963558496399	34490/45280	2
GO:0007422	peripheral nervous system development	2/32	63/12663	0.0109766741512179	0.031865617687475	0.0163862312688038	32567/42037	2
GO:0008544	epidermis development	2/32	65/12663	0.011653884375724	0.0336277747950109	0.0172923839183223	37089/33627	2
GO:0030855	epithelial cell differentiation	4/32	355/12663	0.0117514231797731	0.0337061778629421	0.0173327010656597	37089/33627/43767/37038	4
GO:1902531	regulation of intracellular signal transduction	4/32	369/12663	0.0133923983417134	0.0380515337941851	0.019567209994153	33627/43767/41935/3346209	4
GO:0007178	transmembrane receptor protein serine/threonine kinase signaling pathway	2/32	70/12663	0.0134252801904327	0.0380515337941851	0.019567209994153	34490/45280	2
GO:1902533	positive regulation of intracellular signal transduction	3/32	199/12663	0.0135643173067124	0.0382194587642072	0.0196535619180848	33627/41935/3346209	3
GO:0002168	instar larval development	2/32	76/12663	0.0156954227998259	0.0439655410591615	0.0226083652518268	43769/33627	2
GO:0051093	negative regulation of developmental process	3/32	215/12663	0.016666362013857	0.0464138802595205	0.0238673727738222	33627/34569/41935	3
GO:0098742	cell-cell adhesion via plasma-membrane adhesion molecules	2/32	80/12663	0.0172941231460517	0.0478837282483165	0.0246232115374268	33627/32275	2
GO:0048870	cell motility	4/32	401/12663	0.0176784834529801	0.0486666297355027	0.0250258023472313	40605/42037/32275/39596	4

## Sheet: C3
ID	Description	GeneRatio	BgRatio	pvalue	p.adjust	qvalue	geneID	Count
GO:0007480	imaginal disc-derived leg morphogenesis	4/13	71/12663	6.24456696464838e-07	6.379527504447e-05	2.96440822871411e-05	43174/33602/37973/33208	4
GO:0007478	leg disc morphogenesis	4/13	75/12663	7.79372539807709e-07	6.379527504447e-05	2.96440822871411e-05	43174/33602/37973/33208	4
GO:0048736	appendage development	6/13	370/12663	8.62098311411757e-07	6.379527504447e-05	2.96440822871411e-05	43174/64875/33602/37973/33208/38065	6
GO:0035218	leg disc development	4/13	97/12663	2.19400068959886e-06	0.000121767038272737	5.65821230475495e-05	43174/33602/37973/33208	4
GO:0035120	post-embryonic appendage morphogenesis	5/13	350/12663	1.68060086227401e-05	0.00051905543056533	0.000241192186796597	43174/64875/33602/37973/33208	5
GO:0048619	embryonic hindgut morphogenesis	3/13	53/12663	1.92235281065265e-05	0.00051905543056533	0.000241192186796597	33602/41491/38065	3
GO:0035114	imaginal disc-derived appendage morphogenesis	5/13	360/12663	1.9259904031657e-05	0.00051905543056533	0.000241192186796597	43174/64875/33602/37973/33208	5
GO:0035107	appendage morphogenesis	5/13	362/12663	1.97826951001551e-05	0.00051905543056533	0.000241192186796597	43174/64875/33602/37973/33208	5
GO:0048737	imaginal disc-derived appendage development	5/13	367/12663	2.11383930378609e-05	0.00051905543056533	0.000241192186796597	43174/64875/33602/37973/33208	5
GO:0035239	tube morphogenesis	4/13	176/12663	2.33808752506905e-05	0.00051905543056533	0.000241192186796597	43174/33602/41491/38065	4
GO:0007442	hindgut morphogenesis	3/13	60/12663	2.79647672202465e-05	0.000564379847535884	0.000262253319386044	33602/41491/38065	3
GO:0061525	hindgut development	3/13	63/12663	3.23943223814795e-05	0.000599294964057371	0.000278477508191666	33602/41491/38065	3
GO:0007560	imaginal disc morphogenesis	5/13	437/12663	4.89447296532446e-05	0.000694115631698082	0.000322538321035619	43174/64875/33602/37973/33208	5
GO:0048563	post-embryonic animal organ morphogenesis	5/13	437/12663	4.89447296532446e-05	0.000694115631698082	0.000322538321035619	43174/64875/33602/37973/33208	5
GO:0045893	positive regulation of DNA-templated transcription	5/13	439/12663	5.0026351834096e-05	0.000694115631698082	0.000322538321035619	43174/33602/37973/40832/38065	5
GO:1902680	positive regulation of RNA biosynthetic process	5/13	439/12663	5.0026351834096e-05	0.000694115631698082	0.000322538321035619	43174/33602/37973/40832/38065	5
GO:0048546	digestive tract morphogenesis	3/13	75/12663	5.46927330696981e-05	0.00071422274949841	0.000331881600051419	33602/41491/38065	3
GO:0016348	imaginal disc-derived leg joint morphogenesis	2/13	12/12663	6.38430428046644e-05	0.000787397527924194	0.000365884104962404	43174/33602	2
GO:0048707	instar larval or pupal morphogenesis	5/13	486/12663	8.12841639243489e-05	0.000949741283747655	0.000441321222414747	43174/64875/33602/37973/33208	5
GO:0035295	tube development	4/13	250/12663	9.21634915746203e-05	0.00102301475647829	0.000475369588121726	43174/33602/41491/38065	4
GO:0060562	epithelial tube morphogenesis	3/13	111/12663	0.000175861883611321	0.00185911134103397	0.000863882937038068	43174/41491/38065	3
GO:0048565	digestive tract development	3/13	116/12663	0.000200354990284778	0.00193386121057481	0.000898617347730355	33602/41491/38065	3
GO:0055123	digestive system development	3/13	116/12663	0.000200354990284778	0.00193386121057481	0.000898617347730355	33602/41491/38065	3
GO:0035285	appendage segmentation	2/13	24/12663	0.000265130641091364	0.00235436009289132	0.00109401275060858	43174/33602	2
GO:0036011	imaginal disc-derived leg segmentation	2/13	24/12663	0.000265130641091364	0.00235436009289132	0.00109401275060858	43174/33602	2
GO:0045944	positive regulation of transcription by RNA polymerase II	4/13	344/12663	0.000315060817001871	0.00269013466824675	0.00125003886907625	43174/33602/40832/38065	4
GO:0007469	antennal development	2/13	27/12663	0.000336591646010002	0.00276753131163779	0.00128600316994075	37973/33208	2
GO:0007443	Malpighian tubule morphogenesis	2/13	47/12663	0.00102468856411614	0.00784416762875113	0.00364499017362546	41491/38065	2
GO:0061333	renal tubule morphogenesis	2/13	47/12663	0.00102468856411614	0.00784416762875113	0.00364499017362546	41491/38065	2
GO:0048598	embryonic morphogenesis	3/13	251/12663	0.00189961963402177	0.0139288091160039	0.00647237218287523	33602/41491/38065	3
GO:0035282	segmentation	3/13	259/12663	0.00207795274412241	0.0139288091160039	0.00647237218287523	43174/33602/40832	3
GO:0035214	eye-antennal disc development	2/13	68/12663	0.00213324103578439	0.0139288091160039	0.00647237218287523	37973/33208	2
GO:0061326	renal tubule development	2/13	68/12663	0.00213324103578439	0.0139288091160039	0.00647237218287523	41491/38065	2
GO:0072002	Malpighian tubule development	2/13	68/12663	0.00213324103578439	0.0139288091160039	0.00647237218287523	41491/38065	2
GO:0072001	renal system development	2/13	77/12663	0.00272582628076657	0.017289526695148	0.00803401430120673	41491/38065	2
GO:0007417	central nervous system development	3/13	303/12663	0.00324642383685596	0.0193397437869233	0.00898669934148168	34077/37973/41491	3
GO:0001752	compound eye photoreceptor fate commitment	2/13	85/12663	0.00331040659415805	0.0193397437869233	0.00898669934148168	41491/42707	2
GO:0042706	eye photoreceptor cell fate commitment	2/13	85/12663	0.00331040659415805	0.0193397437869233	0.00898669934148168	41491/42707	2
GO:0045892	negative regulation of DNA-templated transcription	3/13	314/12663	0.00359060502978895	0.0199278579153287	0.0092599813926136	33602/40832/33208	3
GO:1902679	negative regulation of RNA biosynthetic process	3/13	314/12663	0.00359060502978895	0.0199278579153287	0.0092599813926136	33602/40832/33208	3
GO:0046552	photoreceptor cell fate commitment	2/13	93/12663	0.00394860247924876	0.0213802378144689	0.00993486631492628	41491/42707	2
GO:0045165	cell fate commitment	3/13	330/12663	0.00413024679756171	0.0218313045013976	0.0101444658185726	41491/42707/38065	3
GO:0051253	negative regulation of RNA metabolic process	3/13	335/12663	0.00430855557695301	0.0222441706531063	0.0103363144808175	33602/40832/33208	3
GO:0002009	morphogenesis of an epithelium	3/13	341/12663	0.00452870110956478	0.0228493555982586	0.0106175289171614	43174/41491/38065	3
GO:0060560	developmental growth involved in morphogenesis	2/13	101/12663	0.0046396344831792	0.0228888634503507	0.0106358872362938	64875/33208	2
GO:0045934	negative regulation of nucleobase-containing compound metabolic process	3/13	356/12663	0.00510896162078164	0.0246562930394244	0.0114571679367643	33602/40832/33208	3
GO:0048663	neuron fate commitment	2/13	110/12663	0.00547924030681867	0.0255296206090451	0.0118629816011684	41491/42707	2
GO:0048729	tissue morphogenesis	3/13	366/12663	0.00551991796952327	0.0255296206090451	0.0118629816011684	43174/41491/38065	3
GO:0001709	cell fate determination	2/13	127/12663	0.00724110907309202	0.0328066574331924	0.0152444401538779	41491/38065	2
GO:0048749	compound eye development	3/13	415/12663	0.00782238360728653	0.0347313832163522	0.0161388124950333	36260/41491/42707	3
GO:0035220	wing disc development	3/13	424/12663	0.00829893320238966	0.0361247680574609	0.0167862838768666	64875/33602/37973	3
GO:0001654	eye development	3/13	442/12663	0.00930340386520755	0.0382473270014088	0.017772584381878	36260/41491/42707	3
GO:0048880	sensory system development	3/13	442/12663	0.00930340386520755	0.0382473270014088	0.017772584381878	36260/41491/42707	3
GO:0150063	visual system development	3/13	442/12663	0.00930340386520755	0.0382473270014088	0.017772584381878	36260/41491/42707	3
GO:0098609	cell-cell adhesion	2/13	148/12663	0.00972604665243395	0.0392578610334607	0.0182421544868618	64875/42707	2
GO:0035202	tracheal pit formation in open tracheal system	1/13	10/12663	0.0102224487028454	0.0405247073577085	0.0188308265578731	38065	1
GO:0060322	head development	2/13	155/12663	0.0106280179086929	0.040903937582456	0.0190070454389791	37973/40832	2
GO:0007380	specification of segmental identity, head	1/13	11/12663	0.0112393702366208	0.040903937582456	0.0190070454389791	40832	1
GO:0060232	delamination	1/13	11/12663	0.0112393702366208	0.040903937582456	0.0190070454389791	64875	1
GO:0061331	epithelial cell proliferation involved in Malpighian tubule morphogenesis	1/13	11/12663	0.0112393702366208	0.040903937582456	0.0190070454389791	41491	1
GO:2001013	epithelial cell proliferation involved in renal tubule morphogenesis	1/13	11/12663	0.0112393702366208	0.040903937582456	0.0190070454389791	41491	1
GO:0007464	R3/R4 cell fate commitment	1/13	12/12663	0.0122553272542406	0.0420858738849314	0.0195562619285125	41491	1
GO:0035269	protein O-linked mannosylation	1/13	12/12663	0.0122553272542406	0.0420858738849314	0.0195562619285125	33276	1
GO:0060485	mesenchyme development	1/13	12/12663	0.0122553272542406	0.0420858738849314	0.0195562619285125	64875	1
GO:0035268	protein mannosylation	1/13	13/12663	0.0132703205943477	0.0420858738849314	0.0195562619285125	33276	1
GO:0035289	posterior head segmentation	1/13	13/12663	0.0132703205943477	0.0420858738849314	0.0195562619285125	40832	1
GO:0042684	cardioblast cell fate commitment	1/13	13/12663	0.0132703205943477	0.0420858738849314	0.0195562619285125	41491	1
GO:0050673	epithelial cell proliferation	1/13	13/12663	0.0132703205943477	0.0420858738849314	0.0195562619285125	41491	1
GO:0097502	mannosylation	1/13	13/12663	0.0132703205943477	0.0420858738849314	0.0195562619285125	33276	1
GO:1904748	regulation of apoptotic process involved in development	1/13	13/12663	0.0132703205943477	0.0420858738849314	0.0195562619285125	40832	1
GO:0021551	central nervous system morphogenesis	1/13	14/12663	0.0142843510949228	0.0440434158760119	0.0204658831476964	34077	1
GO:0022408	negative regulation of cell-cell adhesion	1/13	14/12663	0.0142843510949228	0.0440434158760119	0.0204658831476964	64875	1
GO:0007270	neuron-neuron synaptic transmission	1/13	15/12663	0.0152974195932837	0.045892258779851	0.0213249945966117	41491	1
GO:0048800	antennal morphogenesis	1/13	15/12663	0.0152974195932837	0.045892258779851	0.0213249945966117	33208	1
GO:0007479	leg disc proximal/distal pattern formation	1/13	16/12663	0.0163095269260866	0.0476409865472528	0.022137585024328	37973	1
GO:0048056	R3/R4 cell differentiation	1/13	16/12663	0.0163095269260866	0.0476409865472528	0.022137585024328	41491	1
GO:0007362	terminal region determination	1/13	17/12663	0.017320673929325	0.049297302721925	0.0229072340765702	33602	1
GO:0060911	cardiac cell fate commitment	1/13	17/12663	0.017320673929325	0.049297302721925	0.0229072340765702	41491	1

## Sheet: C4
ID	Description	GeneRatio	BgRatio	pvalue	p.adjust	qvalue	geneID	Count
GO:0045893	positive regulation of DNA-templated transcription	11/28	439/12663	9.68026566265464e-10	3.69302135030274e-07	1.84944022923349e-07	35540/31293/38347/53446/44275/44018/31802/41273/38436/34377/40832	11
GO:1902680	positive regulation of RNA biosynthetic process	11/28	439/12663	9.68026566265464e-10	3.69302135030274e-07	1.84944022923349e-07	35540/31293/38347/53446/44275/44018/31802/41273/38436/34377/40832	11
GO:0045944	positive regulation of transcription by RNA polymerase II	10/28	344/12663	1.6322982536049e-09	4.15147855833513e-07	2.07903251248624e-07	35540/31293/38347/53446/44275/44018/31802/41273/38436/40832	10
GO:0042127	regulation of cell population proliferation	10/28	368/12663	3.13102421998173e-09	5.97242869961516e-07	2.99095208382466e-07	45840/37455/35540/31293/44275/44018/41273/38436/34377/41899	10
GO:0045165	cell fate commitment	9/28	330/12663	2.21944730226146e-08	3.38687658325099e-06	1.69612499099139e-06	31660/40879/37455/35540/31293/34982/44018/31802/41273	9
GO:0060322	head development	7/28	155/12663	3.42974515869107e-08	4.36149259346882e-06	2.18420612737695e-06	35540/34982/44272/44018/31802/41273/40832	7
GO:0048707	instar larval or pupal morphogenesis	10/28	486/12663	4.45263850476372e-08	4.85337597019246e-06	2.43053801087102e-06	40879/37455/35540/31293/43795/34982/42687/31802/41273/34377	10
GO:0001708	cell fate specification	6/28	106/12663	9.67722863016095e-08	9.21531534848916e-06	4.61496788508183e-06	31660/40879/37455/31293/34982/41273	6
GO:0035287	head segmentation	4/28	21/12663	1.1151983139143e-07	9.21531534848916e-06	4.61496788508183e-06	44272/31802/41273/40832	4
GO:0048663	neuron fate commitment	6/28	110/12663	1.20777396441536e-07	9.21531534848916e-06	4.61496788508183e-06	37455/35540/31293/34982/31802/41273	6
GO:0007560	imaginal disc morphogenesis	9/28	437/12663	2.46328711176805e-07	1.43751796207038e-05	7.19899317419531e-06	40879/37455/35540/31293/43795/34982/42687/31802/41273	9
GO:0048563	post-embryonic animal organ morphogenesis	9/28	437/12663	2.46328711176805e-07	1.43751796207038e-05	7.19899317419531e-06	40879/37455/35540/31293/43795/34982/42687/31802/41273	9
GO:0045892	negative regulation of DNA-templated transcription	8/28	314/12663	2.63764763682638e-07	1.43751796207038e-05	7.19899317419531e-06	40879/35540/44272/53446/44018/31802/38436/40832	8
GO:1902679	negative regulation of RNA biosynthetic process	8/28	314/12663	2.63764763682638e-07	1.43751796207038e-05	7.19899317419531e-06	40879/35540/44272/53446/44018/31802/38436/40832	8
GO:0061326	renal tubule development	5/28	68/12663	3.43443007658495e-07	1.63779384277145e-05	8.20196130131802e-06	37455/35540/31293/44272/41273	5
GO:0072002	Malpighian tubule development	5/28	68/12663	3.43443007658495e-07	1.63779384277145e-05	8.20196130131802e-06	37455/35540/31293/44272/41273	5
GO:0000122	negative regulation of transcription by RNA polymerase II	7/28	220/12663	3.77006472786984e-07	1.69209375727334e-05	8.47389161744118e-06	40879/35540/44272/53446/31802/38436/40832	7
GO:0051253	negative regulation of RNA metabolic process	8/28	335/12663	4.32082203774808e-07	1.83154845266766e-05	9.17227134328978e-06	40879/35540/44272/53446/44018/31802/38436/40832	8
GO:0072001	renal system development	5/28	77/12663	6.42127833586594e-07	2.57865019487669e-05	1.29137065701902e-05	37455/35540/31293/44272/41273	5
GO:0045934	negative regulation of nucleobase-containing compound metabolic process	8/28	356/12663	6.85376080751195e-07	2.61470974806581e-05	1.30942903848781e-05	40879/35540/44272/53446/44018/31802/38436/40832	8
GO:0045664	regulation of neuron differentiation	5/28	83/12663	9.35060661891892e-07	3.39738707154054e-05	1.7013885727657e-05	35540/31293/44018/31802/41273	5
GO:0035282	segmentation	7/28	259/12663	1.13232652508222e-06	3.92711426653514e-05	1.96667238566911e-05	37455/31293/44272/44275/31802/41273/40832	7
GO:0007380	specification of segmental identity, head	3/28	11/12663	1.57878621449423e-06	5.23745165938739e-05	2.62288053025816e-05	44272/41273/40832	3
GO:0046552	photoreceptor cell fate commitment	5/28	93/12663	1.64852894432879e-06	5.24094826884527e-05	2.62463160873399e-05	37455/35540/34982/31802/41273	5
GO:0035218	leg disc development	5/28	97/12663	2.03184843120217e-06	6.20120141202902e-05	3.10551991800584e-05	40879/37455/31293/34982/41273	5
GO:0048749	compound eye development	8/28	415/12663	2.17214391736999e-06	6.20479747094393e-05	3.10732080010022e-05	40879/37455/35540/31293/34982/44272/31802/41273	8
GO:0045595	regulation of cell differentiation	7/28	286/12663	2.19566882982288e-06	6.20479747094393e-05	3.10732080010022e-05	35540/31293/44275/44018/31802/41273/38436	7
GO:0035172	hemocyte proliferation	4/28	46/12663	2.92743510023393e-06	7.97726064813746e-05	3.99495842625909e-05	45840/35540/31293/41899	4
GO:0007417	central nervous system development	7/28	303/12663	3.22143174959035e-06	8.28350803123556e-05	4.14832505392634e-05	35540/34982/53446/44275/44018/31802/41273	7
GO:0001654	eye development	8/28	442/12663	3.47407938400443e-06	8.28350803123556e-05	4.14832505392634e-05	40879/37455/35540/31293/34982/44272/31802/41273	8
GO:0048880	sensory system development	8/28	442/12663	3.47407938400443e-06	8.28350803123556e-05	4.14832505392634e-05	40879/37455/35540/31293/34982/44272/31802/41273	8
GO:0150063	visual system development	8/28	442/12663	3.47407938400443e-06	8.28350803123556e-05	4.14832505392634e-05	40879/37455/35540/31293/34982/44272/31802/41273	8
GO:0001751	compound eye photoreceptor cell differentiation	6/28	210/12663	5.37975350834851e-06	0.000124386422026361	6.22918827282459e-05	37455/35540/31293/34982/31802/41273	6
GO:0001754	eye photoreceptor cell differentiation	6/28	217/12663	6.49614836700473e-06	0.000141616034400703	7.0920356608202e-05	37455/35540/31293/34982/31802/41273	6
GO:0007350	blastoderm segmentation	6/28	217/12663	6.49614836700473e-06	0.000141616034400703	7.0920356608202e-05	37455/44272/44275/31802/41273/40832	6
GO:0048863	stem cell differentiation	4/28	58/12663	7.47374608317089e-06	0.00015840189615165	7.93266031634805e-05	37455/35540/31293/39919	4
GO:0007420	brain development	5/28	132/12663	9.2471947426966e-06	0.000190692151045338	9.54973454224428e-05	35540/34982/44018/31802/41273	5
GO:0009880	embryonic pattern specification	6/28	233/12663	9.76528805153938e-06	0.000193794967681891	9.70512151045408e-05	37455/44272/44275/31802/41273/40832	6
GO:0035114	imaginal disc-derived appendage morphogenesis	7/28	360/12663	1.00089974861649e-05	0.000193794967681891	9.70512151045408e-05	40879/37455/35540/31293/43795/34982/41273	7
GO:0035107	appendage morphogenesis	7/28	362/12663	1.03774848281377e-05	0.000193794967681891	9.70512151045408e-05	40879/37455/35540/31293/43795/34982/41273	7
GO:0007422	peripheral nervous system development	4/28	63/12663	1.04136221165892e-05	0.000193794967681891	9.70512151045408e-05	37455/35540/31293/41273	4
GO:0048737	imaginal disc-derived appendage development	7/28	367/12663	1.13484060229282e-05	0.000205557200459603	0.000102941662091241	40879/37455/35540/31293/43795/34982/41273	7
GO:0046530	photoreceptor cell differentiation	6/28	241/12663	1.1840510301638e-05	0.000205557200459603	0.000102941662091241	37455/35540/31293/34982/31802/41273	6
GO:0048736	appendage development	7/28	370/12663	1.19664075807854e-05	0.000205557200459603	0.000102941662091241	40879/37455/35540/31293/43795/34982/41273	7
GO:0051094	positive regulation of developmental process	6/28	242/12663	1.2123294915704e-05	0.000205557200459603	0.000102941662091241	37455/35540/31293/31802/38436/40832	6
GO:0035214	eye-antennal disc development	4/28	68/12663	1.41297085864891e-05	0.000234368861988939	0.000117370348212713	37455/31293/34982/31802	4
GO:0009954	proximal/distal pattern formation	3/28	26/12663	2.43311528027435e-05	0.000394992969967942	0.000197809820098452	37455/34982/41273	3
GO:0010720	positive regulation of cell development	4/28	87/12663	3.7521670692029e-05	0.00059643822370871	0.000298692246956283	35540/31293/31802/38436	4
GO:0060284	regulation of cell development	5/28	179/12663	4.02885515406469e-05	0.000627350302561501	0.000314172807932434	35540/31293/44275/31802/38436	5
GO:0043068	positive regulation of programmed cell death	4/28	95/12663	5.30169103194864e-05	0.000809038051475363	0.000405160809388917	35540/31293/34377/40832	4
GO:0060581	cell fate commitment involved in pattern specification	3/28	34/12663	5.53396508921839e-05	0.000827924580994829	0.000414619056220077	37455/35540/31293	3
GO:0048732	gland development	5/28	194/12663	5.91452629625209e-05	0.000867842993084682	0.000434609928246864	37455/35540/31293/41273/34377	5
GO:0007379	segment specification	3/28	35/12663	6.04382005772653e-05	0.000870082019631197	0.000435731217667275	44272/41273/40832	3
GO:0010623	programmed cell death involved in cell development	4/28	102/12663	7.00219378445401e-05	0.000989384047692298	0.000495476870128032	37455/35540/31293/34377	4
GO:0010628	positive regulation of gene expression	5/28	208/12663	8.23197053894175e-05	0.00114199882203865	0.000571905321652795	31660/37455/31293/31802/34377	5
GO:0001745	compound eye morphogenesis	6/28	344/12663	8.73834702915455e-05	0.00119059978272231	0.000596244355560733	37455/35540/31293/34982/31802/41273	6
GO:0007455	eye-antennal disc morphogenesis	3/28	40/12663	9.05616662516368e-05	0.00119135433362067	0.000596622229570674	37455/31293/31802	3
GO:0035206	regulation of hemocyte proliferation	3/28	40/12663	9.05616662516368e-05	0.00119135433362067	0.000596622229570674	45840/35540/41899	3
GO:0035120	post-embryonic appendage morphogenesis	6/28	350/12663	9.61351336282478e-05	0.00124323910098903	0.000622605771758322	40879/37455/35540/31293/43795/41273	6
GO:0048592	eye morphogenesis	6/28	361/12663	0.000113992905425822	0.00142584568590003	0.000714053920096173	37455/35540/31293/34982/31802/41273	6
GO:0090596	sensory organ morphogenesis	6/28	361/12663	0.000113992905425822	0.00142584568590003	0.000714053920096173	37455/35540/31293/34982/31802/41273	6
GO:0045597	positive regulation of cell differentiation	4/28	119/12663	0.000127509625584885	0.00156365175548762	0.000783066271976279	35540/31293/31802/38436	4
GO:0014016	neuroblast differentiation	3/28	45/12663	0.000129108860544849	0.00156365175548762	0.000783066271976279	31660/31293/44018	3
GO:0007443	Malpighian tubule morphogenesis	3/28	47/12663	0.000147097487260423	0.00170253356945002	0.000852617349396918	37455/35540/31293	3
GO:0061333	renal tubule morphogenesis	3/28	47/12663	0.000147097487260423	0.00170253356945002	0.000852617349396918	37455/35540/31293	3
GO:0007431	salivary gland development	4/28	124/12663	0.000149501637160093	0.00170253356945002	0.000852617349396918	37455/35540/41273/34377	4
GO:0035272	exocrine system development	4/28	124/12663	0.000149501637160093	0.00170253356945002	0.000852617349396918	37455/35540/41273/34377	4
GO:0097305	response to alcohol	4/28	129/12663	0.000174121228698972	0.00195374261025464	0.000978421145785244	37455/35540/34377/41899	4
GO:0035215	genital disc development	3/28	50/12663	0.000177017632979497	0.0019574558545414	0.000980280713524905	37455/31293/34982	3
GO:0035295	tube development	5/28	250/12663	0.000195283231201155	0.00212858722009259	0.00106598214926345	37455/35540/31293/44272/41273	5
GO:0048619	embryonic hindgut morphogenesis	3/28	53/12663	0.000210635212694246	0.00226358686317901	0.00113358906164583	37455/35540/31293	3
GO:0043067	regulation of programmed cell death	5/28	261/12663	0.000238577582746896	0.00252825966160947	0.00126613541720941	37455/35540/31293/34377/40832	5
GO:0043065	positive regulation of apoptotic process	3/28	56/12663	0.000248141077874597	0.00257160453828026	0.0012878422396299	35540/31293/40832	3
GO:0001742	oenocyte differentiation	2/28	11/12663	0.000256149338020052	0.00257160453828026	0.0012878422396299	37455/41273	2
GO:0061331	epithelial cell proliferation involved in Malpighian tubule morphogenesis	2/28	11/12663	0.000256149338020052	0.00257160453828026	0.0012878422396299	37455/31293	2
GO:2001013	epithelial cell proliferation involved in renal tubule morphogenesis	2/28	11/12663	0.000256149338020052	0.00257160453828026	0.0012878422396299	37455/31293	2
GO:0007442	hindgut morphogenesis	3/28	60/12663	0.000304520074953309	0.00296467821698621	0.00148469089158584	37455/35540/31293	3
GO:0040034	regulation of development, heterochronic	2/28	12/12663	0.000306958819320984	0.00296467821698621	0.00148469089158584	35540/44018	2
GO:0045314	regulation of compound eye photoreceptor development	2/28	12/12663	0.000306958819320984	0.00296467821698621	0.00148469089158584	31293/31802	2
GO:0048667	cell morphogenesis involved in neuron differentiation	6/28	442/12663	0.000342386495387322	0.00321412356318823	0.00160961144159113	35540/31293/34982/44275/31802/38436	6
GO:0061525	hindgut development	3/28	63/12663	0.000351819471939677	0.00321412356318823	0.00160961144159113	37455/35540/31293	3
GO:2000177	regulation of neural precursor cell proliferation	3/28	63/12663	0.000351819471939677	0.00321412356318823	0.00160961144159113	31293/44275/44018	3
GO:0048812	neuron projection morphogenesis	6/28	446/12663	0.000359331417112373	0.00321412356318823	0.00160961144159113	35540/31293/34982/44275/31802/38436	6
GO:0007482	haltere development	2/28	13/12663	0.000362273429140482	0.00321412356318823	0.00160961144159113	37455/41273	2
GO:0042478	regulation of eye photoreceptor cell development	2/28	13/12663	0.000362273429140482	0.00321412356318823	0.00160961144159113	31293/31802	2
GO:0050673	epithelial cell proliferation	2/28	13/12663	0.000362273429140482	0.00321412356318823	0.00160961144159113	37455/31293	2
GO:0120039	plasma membrane bounded cell projection morphogenesis	6/28	448/12663	0.000368048128089376	0.00322782438772637	0.00161647272228002	35540/31293/34982/44275/31802/38436	6
GO:0048858	cell projection morphogenesis	6/28	450/12663	0.000376930631837535	0.00326815991013681	0.00163667248034719	35540/31293/34982/44275/31802/38436	6
GO:0032990	cell part morphogenesis	6/28	458/12663	0.00041416362052633	0.00342598709205421	0.00171571127049138	35540/31293/34982/44275/31802/38436	6
GO:0012502	induction of programmed cell death	2/28	14/12663	0.000422074425495538	0.00342598709205421	0.00171571127049138	35540/34377	2
GO:0035072	ecdysone-mediated induction of salivary gland cell autophagic cell death	2/28	14/12663	0.000422074425495538	0.00342598709205421	0.00171571127049138	35540/34377	2
GO:0035078	induction of programmed cell death by ecdysone	2/28	14/12663	0.000422074425495538	0.00342598709205421	0.00171571127049138	35540/34377	2
GO:0035081	induction of programmed cell death by hormones	2/28	14/12663	0.000422074425495538	0.00342598709205421	0.00171571127049138	35540/34377	2
GO:0035216	haltere disc development	2/28	14/12663	0.000422074425495538	0.00342598709205421	0.00171571127049138	37455/41273	2
GO:0008284	positive regulation of cell population proliferation	4/28	164/12663	0.000435690289426405	0.00349928095612997	0.0017524163441749	37455/31293/41273/38436	4
GO:0007476	imaginal disc-derived wing morphogenesis	5/28	304/12663	0.000481622532769188	0.00382556497142991	0.00191581718235367	37455/35540/31293/43795/41273	5
GO:0035736	cell proliferation involved in compound eye morphogenesis	2/28	15/12663	0.000486343122187027	0.00382556497142991	0.00191581718235367	31802/41273	2
GO:0007611	learning or memory	4/28	170/12663	0.000499127952461471	0.00385669593281497	0.00193140735822837	37455/35540/31293/41899	4
GO:0007480	imaginal disc-derived leg morphogenesis	3/28	71/12663	0.00050041008826826	0.00385669593281497	0.00193140735822837	40879/31293/41273	3
GO:0050890	cognition	4/28	171/12663	0.000510307989793957	0.00389364996212789	0.00194991368731796	37455/35540/31293/41899	4
GO:0007479	leg disc proximal/distal pattern formation	2/28	16/12663	0.00055506088865829	0.00419318275293342	0.0020999176923706	37455/34982	2
GO:0031175	neuron projection development	6/28	488/12663	0.000580275409900153	0.00423045511571557	0.00211858344071843	35540/31293/34982/44275/31802/38436	6
GO:0007472	wing disc morphogenesis	5/28	317/12663	0.00058292948822593	0.00423045511571557	0.00211858344071843	37455/35540/31293/43795/41273	5
GO:0007478	leg disc morphogenesis	3/28	75/12663	0.000587717224463762	0.00423045511571557	0.00211858344071843	40879/31293/41273	3
GO:0007616	long-term memory	3/28	75/12663	0.000587717224463762	0.00423045511571557	0.00211858344071843	35540/31293/41899	3
GO:0048546	digestive tract morphogenesis	3/28	75/12663	0.000587717224463762	0.00423045511571557	0.00211858344071843	37455/35540/31293	3
GO:0044331	cell-cell adhesion mediated by cadherin	2/28	17/12663	0.000628209149854045	0.00443818130869108	0.00222261131965905	41774/31293	2
GO:0060911	cardiac cell fate commitment	2/28	17/12663	0.000628209149854045	0.00443818130869108	0.00222261131965905	35540/31293	2
GO:0001700	embryonic development via the syncytial blastoderm	4/28	186/12663	0.000700257482688308	0.00490180237881815	0.00245478963028349	37455/35540/31293/31802	4
GO:0007449	proximal/distal pattern formation, imaginal disc	2/28	19/12663	0.000787723132860486	0.00546393409429591	0.00273630140888379	37455/34982	2
GO:0016319	mushroom body development	3/28	84/12663	0.00081836548425175	0.00562534112147824	0.00281713296143561	35540/34982/44018	3
GO:0007390	germ-band shortening	2/28	20/12663	0.000874051980802148	0.00579914488132208	0.00290417271424421	37455/35540	2
GO:0010002	cardioblast differentiation	2/28	20/12663	0.000874051980802148	0.00579914488132208	0.00290417271424421	35540/31293	2
GO:0014019	neuroblast development	2/28	20/12663	0.000874051980802148	0.00579914488132208	0.00290417271424421	31293/44018	2
GO:0035223	leg disc pattern formation	2/28	20/12663	0.000874051980802148	0.00579914488132208	0.00290417271424421	37455/34982	2
GO:0009792	embryo development ending in birth or egg hatching	4/28	199/12663	0.000901521955149342	0.00592983837740472	0.00296962313719792	37455/35540/31293/31802	4
GO:0007483	genital disc morphogenesis	2/28	22/12663	0.00105976161715142	0.00691109499048319	0.00346102984278871	31293/34982	2
GO:0042981	regulation of apoptotic process	4/28	209/12663	0.00108191254317494	0.00699575652917353	0.00350342777138717	37455/35540/31293/40832	4
GO:0012501	programmed cell death	5/28	366/12663	0.00111455733813794	0.00714627940335504	0.00357880861339295	37455/35540/31293/34377/40832	5
GO:0051240	positive regulation of multicellular organismal process	4/28	212/12663	0.00114064813009748	0.00725262102720312	0.00363206378267881	35540/31293/31802/38436	4
GO:0009952	anterior/posterior pattern specification	4/28	217/12663	0.00124347852469291	0.00784110838298091	0.00392677428850393	35540/31293/31802/40832	4
GO:0008219	cell death	5/28	379/12663	0.00130221762040286	0.00814419708497853	0.00407855906994165	37455/35540/31293/34377/40832	5
GO:0007548	sex differentiation	3/28	101/12663	0.00139581294256208	0.00865857947296642	0.00433615830680391	37455/31293/34982	3
GO:0042051	compound eye photoreceptor development	3/28	103/12663	0.00147688586226809	0.0087708220540463	0.00439236863574368	31293/34982/31802	3
GO:0036315	cellular response to sterol	2/28	26/12663	0.00148287817165396	0.0087708220540463	0.00439236863574368	35540/34377	2
GO:0046667	compound eye retinal cell programmed cell death	2/28	26/12663	0.00148287817165396	0.0087708220540463	0.00439236863574368	37455/31293	2
GO:0071390	cellular response to ecdysone	2/28	26/12663	0.00148287817165396	0.0087708220540463	0.00439236863574368	35540/34377	2
GO:1902806	regulation of cell cycle G1/S phase transition	2/28	26/12663	0.00148287817165396	0.0087708220540463	0.00439236863574368	37455/31293	2
GO:2000045	regulation of G1/S transition of mitotic cell cycle	2/28	26/12663	0.00148287817165396	0.0087708220540463	0.00439236863574368	37455/31293	2
GO:0010171	body morphogenesis	2/28	27/12663	0.00159932186211677	0.00920165675215258	0.00460812775199198	41273/40832	2
GO:0014017	neuroblast fate commitment	2/28	27/12663	0.00159932186211677	0.00920165675215258	0.00460812775199198	31660/31293	2
GO:0042659	regulation of cell fate specification	2/28	27/12663	0.00159932186211677	0.00920165675215258	0.00460812775199198	31293/41273	2
GO:0042462	eye photoreceptor cell development	3/28	106/12663	0.00160395851643027	0.00920165675215258	0.00460812775199198	31293/34982/31802	3
GO:0061351	neural precursor cell proliferation	3/28	108/12663	0.00169237189248492	0.00957924414633359	0.00479722097691811	31293/44275/44018	3
GO:0035071	salivary gland cell autophagic cell death	2/28	28/12663	0.00171999534475452	0.00957924414633359	0.00479722097691811	35540/34377	2
GO:0046666	retinal cell programmed cell death	2/28	28/12663	0.00171999534475452	0.00957924414633359	0.00479722097691811	37455/31293	2
GO:1901655	cellular response to ketone	2/28	28/12663	0.00171999534475452	0.00957924414633359	0.00479722097691811	35540/34377	2
GO:0060562	epithelial tube morphogenesis	3/28	111/12663	0.00183063362085061	0.010121546758761	0.00506880247420877	37455/35540/31293	3
GO:0048102	autophagic cell death	2/28	29/12663	0.00184488069963946	0.0101269350634886	0.00507150090093998	35540/34377	2
GO:0048665	neuron fate specification	2/28	30/12663	0.00197396006054001	0.0106916103918794	0.00535428650376246	31293/34982	2
GO:0007447	imaginal disc pattern formation	3/28	114/12663	0.00197577597019003	0.0106916103918794	0.00535428650376246	37455/31293/34982	3
GO:0048565	digestive tract development	3/28	116/12663	0.00207642032158891	0.0110790818557506	0.00554832960424567	37455/35540/31293	3
GO:0055123	digestive system development	3/28	116/12663	0.00207642032158891	0.0110790818557506	0.00554832960424567	37455/35540/31293	3
GO:0016318	ommatidial rotation	2/28	31/12663	0.00210721561478408	0.0110883138902086	0.00555295294494824	37455/31293	2
GO:0035051	cardiocyte differentiation	2/28	31/12663	0.00210721561478408	0.0110883138902086	0.00555295294494824	35540/31293	2
GO:0035220	wing disc development	5/28	424/12663	0.0021364405720826	0.0111650969623221	0.00559140539052619	37455/35540/31293/43795/41273	5
GO:0010453	regulation of cell fate commitment	2/28	32/12663	0.00224462960312276	0.0116506965114467	0.00583459037546409	31293/41273	2
GO:0007613	memory	3/28	122/12663	0.00239737688030986	0.0121946570645095	0.00610700215826301	35540/31293/41899	3
GO:0042461	photoreceptor cell development	3/28	122/12663	0.00239737688030986	0.0121946570645095	0.00610700215826301	31293/34982/31802	3
GO:0044772	mitotic cell cycle phase transition	3/28	122/12663	0.00239737688030986	0.0121946570645095	0.00610700215826301	37455/31293/32551	3
GO:0006109	regulation of carbohydrate metabolic process	2/28	34/12663	0.00253186211138811	0.0127092815196653	0.00636472262073326	31293/38912	2
GO:0071396	cellular response to lipid	2/28	34/12663	0.00253186211138811	0.0127092815196653	0.00636472262073326	35540/34377	2
GO:0035070	salivary gland histolysis	2/28	35/12663	0.00268164537870998	0.0132276836402704	0.00662433491262766	35540/34377	2
GO:0097306	cellular response to alcohol	2/28	35/12663	0.00268164537870998	0.0132276836402704	0.00662433491262766	35540/34377	2
GO:0001709	cell fate determination	3/28	127/12663	0.00268714412089373	0.0132276836402704	0.00662433491262766	37455/31293/44018	3
GO:0002682	regulation of immune system process	4/28	275/12663	0.0029544021045086	0.0143853415154641	0.00720408218267704	45840/35540/31293/41899	4
GO:0000082	G1/S transition of mitotic cell cycle	2/28	37/12663	0.00299345820502967	0.0143853415154641	0.00720408218267704	37455/31293	2
GO:0044843	cell cycle G1/S phase transition	2/28	37/12663	0.00299345820502967	0.0143853415154641	0.00720408218267704	37455/31293	2
GO:0045927	positive regulation of growth	3/28	132/12663	0.00299773171816355	0.0143853415154641	0.00720408218267704	37455/32551/38436	3
GO:0007298	border follicle cell migration	3/28	134/12663	0.00312790640605439	0.0149162036738719	0.00746993437761674	37455/35540/31293	3
GO:0051302	regulation of cell division	2/28	38/12663	0.00315545282830423	0.0149541025341374	0.0074889138716864	37455/31293	2
GO:0050767	regulation of neurogenesis	3/28	136/12663	0.00326152085950267	0.0153327958643289	0.00767856094192092	31293/44275/38436	3
GO:0006915	apoptotic process	4/28	283/12663	0.00327555141007288	0.0153327958643289	0.00767856094192092	37455/35540/31293/40832	4
GO:0007367	segment polarity determination	2/28	39/12663	0.00332148305539156	0.015359342856144	0.00769185549669625	37455/44275	2
GO:0010001	glial cell differentiation	2/28	39/12663	0.00332148305539156	0.015359342856144	0.00769185549669625	31293/44018	2
GO:0010160	formation of animal organ boundary	2/28	43/12663	0.00402561404952201	0.018392476166379	0.00921082823811214	31293/41273	2
GO:0043467	regulation of generation of precursor metabolites and energy	2/28	43/12663	0.00402561404952201	0.018392476166379	0.00921082823811214	35540/31293	2
GO:0007297	follicle cell of egg chamber migration	3/28	147/12663	0.00405918703986818	0.0184354744727347	0.00923236150045206	37455/35540/31293	3
GO:0044770	cell cycle phase transition	3/28	151/12663	0.00437618357097403	0.0197547202917789	0.00989303092490274	37455/31293/32551	3
GO:0046532	regulation of photoreceptor cell differentiation	2/28	45/12663	0.00440144488807656	0.0197547202917789	0.00989303092490274	31293/31802	2
GO:0007365	periodic partitioning	2/28	48/12663	0.00499451387736923	0.022155895862981	0.0110955234852205	37455/44275	2
GO:0030307	positive regulation of cell growth	2/28	48/12663	0.00499451387736923	0.022155895862981	0.0110955234852205	32551/38436	2
GO:0040008	regulation of growth	4/28	323/12663	0.00524507394975771	0.0231328984026886	0.0115847997795074	37455/31293/32551/38436	4
GO:0030534	adult behavior	3/28	164/12663	0.00550898111941931	0.024157198816764	0.0120977625308482	37455/31802/41899	3
GO:0071407	cellular response to organic cyclic compound	2/28	52/12663	0.00583929860809367	0.0254593419312884	0.0127498670360181	35540/34377	2
GO:0035075	response to ecdysone	2/28	53/12663	0.00606003050595247	0.0258313032181103	0.0129361427442561	35540/34377	2
GO:0036314	response to sterol	2/28	53/12663	0.00606003050595247	0.0258313032181103	0.0129361427442561	35540/34377	2
GO:0048645	animal organ formation	2/28	53/12663	0.00606003050595247	0.0258313032181103	0.0129361427442561	31293/41273	2
GO:0048859	formation of anatomical boundary	2/28	53/12663	0.00606003050595247	0.0258313032181103	0.0129361427442561	31293/41273	2
GO:0035150	regulation of tube size	2/28	54/12663	0.00628454337842963	0.0266394810985656	0.0133408727857892	37455/35540	2
GO:0002009	morphogenesis of an epithelium	4/28	341/12663	0.00634651202650934	0.0267535285979372	0.013397987005658	37455/35540/31293/44272	4
GO:0008340	determination of adult lifespan	3/28	174/12663	0.00649015145125836	0.0272087118533524	0.0136259397154817	37455/35540/31293	3
GO:0035239	tube morphogenesis	3/28	176/12663	0.00669811487794927	0.0279271128517776	0.0139857100989105	37455/35540/31293	3
GO:0046843	dorsal appendage formation	2/28	56/12663	0.00674484582772284	0.0279691161225681	0.0140067450541384	37455/31293	2
GO:0042067	establishment of ommatidial planar polarity	2/28	57/12663	0.006980602420259	0.028330849184349	0.0141878985361367	37455/31293	2
GO:0048149	behavioral response to ethanol	2/28	57/12663	0.006980602420259	0.028330849184349	0.0141878985361367	37455/41899	2
GO:0048568	embryonic organ development	2/28	57/12663	0.006980602420259	0.028330849184349	0.0141878985361367	31293/40832	2
GO:1901654	response to ketone	2/28	57/12663	0.006980602420259	0.028330849184349	0.0141878985361367	35540/34377	2
GO:0007474	imaginal disc-derived wing vein specification	2/28	58/12663	0.00722007401859649	0.0291477062232229	0.014596975041774	37455/31293	2
GO:0030855	epithelial cell differentiation	4/28	355/12663	0.00730326404634153	0.0293283708808347	0.0146874506859943	37455/35540/31293/44272	4
GO:0010631	epithelial cell migration	3/28	182/12663	0.00734582509291043	0.0293448405544014	0.0146956985876356	37455/35540/31293	3
GO:0090132	epithelium migration	3/28	183/12663	0.00745727547237841	0.0295049500877872	0.0147758803640295	37455/35540/31293	3
GO:0060033	anatomical structure regression	2/28	59/12663	0.00746324425549533	0.0295049500877872	0.0147758803640295	35540/34377	2
GO:0048729	tissue morphogenesis	4/28	366/12663	0.00811911478397598	0.0319323947431633	0.0159915283048469	37455/35540/31293/44272	4
GO:1902531	regulation of intracellular signal transduction	4/28	369/12663	0.00835166965107218	0.0326426636350104	0.0163472261840502	37455/35237/34032/32551	4
GO:0090130	tissue migration	3/28	191/12663	0.00838527139247974	0.0326426636350104	0.0163472261840502	37455/35540/31293	3
GO:0002164	larval development	3/28	193/12663	0.00862745810816863	0.0334149773428054	0.016733995689368	35540/31293/44275	3
GO:0033993	response to lipid	2/28	64/12663	0.00873400563894057	0.0336567995076346	0.0168550986014643	35540/34377	2
GO:0008544	epidermis development	2/28	65/12663	0.0089990267711069	0.0345038061625858	0.017279273831853	35540/44272	2
GO:0001667	ameboidal-type cell migration	3/28	198/12663	0.00925093175262555	0.0352923046362665	0.0176741485589636	37455/35540/31293	3
GO:1902533	positive regulation of intracellular signal transduction	3/28	199/12663	0.00937872884136244	0.0356018413231818	0.0178291624478375	37455/35237/32551	3
GO:0001894	tissue homeostasis	2/28	67/12663	0.00953980942203228	0.0360102433641839	0.0180336874404342	37455/31293	2
GO:1901700	response to oxygen-containing compound	4/28	384/12663	0.00958070695010398	0.0360102433641839	0.0180336874404342	37455/35540/34377/41899	4
GO:0050769	positive regulation of neurogenesis	2/28	70/12663	0.010377595500512	0.038814241994562	0.0194379110768104	31293/38436	2
GO:0045471	response to ethanol	2/28	72/12663	0.0109536763028742	0.0407690488736243	0.0204168652012494	37455/41899	2
GO:0009950	dorsal/ventral axis specification	2/28	73/12663	0.0112469365370469	0.0416573426105184	0.0208617167243129	37455/31293	2
GO:0007419	ventral cord development	2/28	74/12663	0.0115436557978102	0.0425498037378221	0.0213086552484368	44018/31802	2
GO:0009798	axis specification	3/28	219/12663	0.0121550344490683	0.0445879388684572	0.0223293396002621	37455/31293/31802	3
GO:0051960	regulation of nervous system development	3/28	220/12663	0.0123049905043822	0.044922046673893	0.0224966585398678	31293/44275/38436	3
GO:0007155	cell adhesion	3/28	224/12663	0.0129155447508382	0.0469264792613787	0.0235004648849837	41774/35540/31293	3
GO:0023057	negative regulation of signaling	4/28	422/12663	0.0132109497501777	0.0477722969639128	0.0239240446960065	31660/37455/34032/44275	4
GO:0010648	negative regulation of cell communication	4/28	424/12663	0.0134233630837681	0.0483114435514861	0.024194045677298	31660/37455/34032/44275	4
GO:0043549	regulation of kinase activity	2/28	82/12663	0.0140400744263896	0.0498259385457453	0.0249524945741954	37455/32551	2
GO:0048608	reproductive structure development	2/28	82/12663	0.0140400744263896	0.0498259385457453	0.0249524945741954	37455/31293	2
GO:0061458	reproductive system development	2/28	82/12663	0.0140400744263896	0.0498259385457453	0.0249524945741954	37455/31293	2

## Sheet: C5
ID	Description	GeneRatio	BgRatio	pvalue	p.adjust	qvalue	geneID	Count
GO:0035277	spiracle morphogenesis, open tracheal system	4/26	23/12663	1.20398001667886e-07	2.03313417023775e-05	1.17167328045599e-05	38065/36609/43767/36240	4
GO:0045893	positive regulation of DNA-templated transcription	9/26	439/12663	1.23220252741682e-07	2.03313417023775e-05	1.17167328045599e-05	40398/40832/37973/40833/37038/38065/43767/44849/36240	9
GO:1902680	positive regulation of RNA biosynthetic process	9/26	439/12663	1.23220252741682e-07	2.03313417023775e-05	1.17167328045599e-05	40398/40832/37973/40833/37038/38065/43767/44849/36240	9
GO:0000122	negative regulation of transcription by RNA polymerase II	7/26	220/12663	2.15733949651872e-07	2.66970762694192e-05	1.53852369356993e-05	40398/40832/39419/39228/43767/44849/36240	7
GO:0045944	positive regulation of transcription by RNA polymerase II	8/26	344/12663	2.78586567055126e-07	2.75800701384575e-05	1.58940967730398e-05	40398/40832/40833/37038/38065/43767/44849/36240	8
GO:0048736	appendage development	8/26	370/12663	4.85360755997637e-07	3.93341061180717e-05	2.26678208569855e-05	40398/37973/39419/31913/34669/33627/38065/36240	8
GO:0007424	open tracheal system development	7/26	253/12663	5.56239884497984e-07	3.93341061180717e-05	2.26678208569855e-05	35975/37038/33627/38065/36609/43767/36240	7
GO:0060541	respiratory system development	7/26	262/12663	7.04022150647261e-07	4.35613705712993e-05	2.51039477401852e-05	35975/37038/33627/38065/36609/43767/36240	7
GO:0061318	renal filtration cell differentiation	3/26	13/12663	2.16801806395431e-06	9.7537103752457e-05	5.62095802592575e-05	31292/44097/44849	3
GO:0061319	nephrocyte differentiation	3/26	13/12663	2.16801806395431e-06	9.7537103752457e-05	5.62095802592575e-05	31292/44097/44849	3
GO:0045892	negative regulation of DNA-templated transcription	7/26	314/12663	2.36453584854441e-06	9.7537103752457e-05	5.62095802592575e-05	40398/40832/39419/39228/43767/44849/36240	7
GO:1902679	negative regulation of RNA biosynthetic process	7/26	314/12663	2.36453584854441e-06	9.7537103752457e-05	5.62095802592575e-05	40398/40832/39419/39228/43767/44849/36240	7
GO:0035215	genital disc development	4/26	50/12663	3.0158289586599e-06	0.00011483348727205	6.61772994167477e-05	40398/37973/43767/36240	4
GO:0051253	negative regulation of RNA metabolic process	7/26	335/12663	3.63264985340882e-06	0.000126014805189953	7.2620972262578e-05	40398/40832/39419/39228/43767/44849/36240	7
GO:0048645	animal organ formation	4/26	53/12663	3.81863046030161e-06	0.000126014805189953	7.2620972262578e-05	37973/39228/40833/43767	4
GO:0001745	compound eye morphogenesis	7/26	344/12663	4.32832002985898e-06	0.000133907400923762	7.71693900060383e-05	31292/39419/39228/44097/37038/33627/43767	7
GO:0001709	cell fate determination	5/26	127/12663	5.20883464210404e-06	0.000142771643061367	8.22777570858699e-05	39228/37038/38065/44849/36240	5
GO:0045934	negative regulation of nucleobase-containing compound metabolic process	7/26	356/12663	5.42625492151987e-06	0.000142771643061367	8.22777570858699e-05	40398/40832/39419/39228/43767/44849/36240	7
GO:0048592	eye morphogenesis	7/26	361/12663	5.94780284608697e-06	0.000142771643061367	8.22777570858699e-05	31292/39419/39228/44097/37038/33627/43767	7
GO:0090596	sensory organ morphogenesis	7/26	361/12663	5.94780284608697e-06	0.000142771643061367	8.22777570858699e-05	31292/39419/39228/44097/37038/33627/43767	7
GO:0035107	appendage morphogenesis	7/26	362/12663	6.05697879654282e-06	0.000142771643061367	8.22777570858699e-05	40398/37973/39419/31913/34669/33627/36240	7
GO:0042127	regulation of cell population proliferation	7/26	368/12663	6.7477899543553e-06	0.000151825273972994	8.74952668722625e-05	40398/39228/34669/37038/3355133/33627/43767	7
GO:0048749	compound eye development	7/26	415/12663	1.47934325781791e-05	0.000318380396791247	0.000183479186667576	31292/39419/39228/44097/37038/33627/43767	7
GO:0072001	renal system development	4/26	77/12663	1.70678182674589e-05	0.000352023751766339	0.0002028674890562	31292/44097/38065/44849	4
GO:0001654	eye development	7/26	442/12663	2.22492407801365e-05	0.000407902747635835	0.0002350699513223	31292/39419/39228/44097/37038/33627/43767	7
GO:0048880	sensory system development	7/26	442/12663	2.22492407801365e-05	0.000407902747635835	0.0002350699513223	31292/39419/39228/44097/37038/33627/43767	7
GO:0150063	visual system development	7/26	442/12663	2.22492407801365e-05	0.000407902747635835	0.0002350699513223	31292/39419/39228/44097/37038/33627/43767	7
GO:0007157	heterophilic cell-cell adhesion via plasma membrane cell adhesion molecules	3/26	30/12663	3.00719349654925e-05	0.000531628850282814	0.000306371969009341	31292/44097/33627	3
GO:0045165	cell fate commitment	6/26	330/12663	4.43349943408011e-05	0.000756752489610226	0.000436108292789731	39228/35975/37038/38065/44849/36240	6
GO:0035114	imaginal disc-derived appendage morphogenesis	6/26	360/12663	7.19857948945943e-05	0.00118776561576081	0.000684496505839826	40398/37973/39419/31913/33627/36240	6
GO:0007447	imaginal disc pattern formation	4/26	114/12663	7.99347103317398e-05	0.00123895044906021	0.000713993772876805	37973/33627/43767/36240	4
GO:0048737	imaginal disc-derived appendage development	6/26	367/12663	8.00937664038925e-05	0.00123895044906021	0.000713993772876805	40398/37973/39419/31913/33627/36240	6
GO:0007156	homophilic cell adhesion via plasma membrane adhesion molecules	3/26	49/12663	0.000132978039706909	0.00199467059560363	0.00114950713749832	31292/44097/33627	3
GO:0035282	segmentation	5/26	259/12663	0.000159314973139368	0.00231943857952903	0.00133666742169563	40398/40832/43767/44849/36240	5
GO:0048859	formation of anatomical boundary	3/26	53/12663	0.000168162352565702	0.00237829612914351	0.00137058639234001	39228/40833/33627	3
GO:0007560	imaginal disc morphogenesis	6/26	437/12663	0.000208698909519776	0.00279205297871052	0.00160902999942701	40398/37973/31913/33627/44849/36240	6
GO:0048563	post-embryonic animal organ morphogenesis	6/26	437/12663	0.000208698909519776	0.00279205297871052	0.00160902999942701	40398/37973/31913/33627/44849/36240	6
GO:2000026	regulation of multicellular organismal development	5/26	286/12663	0.000252844606268852	0.00329363368692321	0.00189808554844485	39228/35942/34669/37038/43767	5
GO:0060322	head development	4/26	155/12663	0.000261701474490884	0.00332159563776891	0.00191419971894817	40832/37973/35942/36240	4
GO:0035289	posterior head segmentation	2/26	13/12663	0.000311839492573827	0.00385901372060111	0.00222390796019756	40832/36240	2
GO:0048707	instar larval or pupal morphogenesis	6/26	486/12663	0.000370350358575442	0.00447130310963034	0.00257676372718729	40398/37973/31913/33627/44849/36240	6
GO:0007480	imaginal disc-derived leg morphogenesis	3/26	71/12663	0.000400354103476172	0.00471845907668346	0.00271919704366022	40398/37973/31913	3
GO:0007522	visceral muscle development	2/26	15/12663	0.000418724832174521	0.00482020446340437	0.00277783181197785	31292/44097	2
GO:0007478	leg disc morphogenesis	3/26	75/12663	0.000470425525124144	0.00529228715764661	0.00304988797389098	40398/37973/31913	3
GO:0098742	cell-cell adhesion via plasma-membrane adhesion molecules	3/26	80/12663	0.000568502555245679	0.00595060581013897	0.00342926990866063	31292/44097/33627	3
GO:0002164	larval development	4/26	193/12663	0.0006012884123598	0.00595060581013897	0.00342926990866063	31292/40861/44097/33627	4
GO:0034333	adherens junction assembly	2/26	18/12663	0.000607834881777855	0.00595060581013897	0.00342926990866063	31292/44097	2
GO:0048100	wing disc anterior/posterior pattern formation	2/26	18/12663	0.000607834881777855	0.00595060581013897	0.00342926990866063	43767/36240	2
GO:0048608	reproductive structure development	3/26	82/12663	0.000611122130110138	0.00595060581013897	0.00342926990866063	40398/37973/36240	3
GO:0061458	reproductive system development	3/26	82/12663	0.000611122130110138	0.00595060581013897	0.00342926990866063	40398/37973/36240	3
GO:0048732	gland development	4/26	194/12663	0.0006130927198325	0.00595060581013897	0.00342926990866063	39419/40833/38065/44849	4
GO:0035120	post-embryonic appendage morphogenesis	5/26	350/12663	0.00063886201815638	0.00608147498052708	0.00350468839919795	40398/37973/31913/33627/36240	5
GO:0022416	chaeta development	3/26	87/12663	0.000726477455430167	0.00678502529128175	0.00391013685047816	31292/44097/44849	3
GO:0035287	head segmentation	2/26	21/12663	0.000831129598315013	0.00761868798455428	0.00439056766361342	40832/36240	2
GO:0007350	blastoderm segmentation	4/26	217/12663	0.000932582837458515	0.00814939597997646	0.00469640895390456	40832/43767/44849/36240	4
GO:0009952	anterior/posterior pattern specification	4/26	217/12663	0.000932582837458515	0.00814939597997646	0.00469640895390456	40832/40833/43767/36240	4
GO:0043068	positive regulation of programmed cell death	3/26	95/12663	0.000938415294663956	0.00814939597997646	0.00469640895390456	40832/39228/33627	3
GO:0051960	regulation of nervous system development	4/26	220/12663	0.000981499831317699	0.00836371855285446	0.00481992073965669	39228/35942/34669/37038	4
GO:0035218	leg disc development	3/26	97/12663	0.000996887665895784	0.00836371855285446	0.00481992073965669	40398/37973/31913	3
GO:0007517	muscle organ development	3/26	98/12663	0.00102697107531708	0.00847251137136593	0.00488261686685841	31292/44097/35975	3
GO:0007485	imaginal disc-derived male genitalia development	2/26	24/12663	0.00108821397269599	0.00883058879482809	0.00508897302158089	40398/37973	2
GO:0007548	sex differentiation	3/26	101/12663	0.00112066138835413	0.00894721592314988	0.00515618397697739	40398/37973/36240	3
GO:0009880	embryonic pattern specification	4/26	233/12663	0.00121458535780648	0.00954317066847951	0.00549962626508867	40832/43767/44849/36240	4
GO:0007448	anterior/posterior pattern specification, imaginal disc	2/26	27/12663	0.00137869624173601	0.0103402218130201	0.00595895823780638	43767/36240	2
GO:0007469	antennal development	2/26	27/12663	0.00137869624173601	0.0103402218130201	0.00595895823780638	37973/39419	2
GO:0007484	imaginal disc-derived genitalia development	2/26	27/12663	0.00137869624173601	0.0103402218130201	0.00595895823780638	40398/37973	2
GO:0003014	renal system process	2/26	28/12663	0.00148287817165396	0.0109555924622196	0.00631358970177884	31292/44097	2
GO:0035220	wing disc development	5/26	424/12663	0.00151075899281912	0.0109974367859627	0.00633770413396257	37973/39419/33627/43767/36240	5
GO:0035295	tube development	4/26	250/12663	0.00157488895119379	0.0112486166818586	0.00648245639720081	40833/37038/38065/44849	4
GO:0035159	regulation of tube length, open tracheal system	2/26	29/12663	0.00159071347016182	0.0112486166818586	0.00648245639720081	37038/33627	2
GO:0048667	cell morphogenesis involved in neuron differentiation	5/26	442/12663	0.00181538724288116	0.0126565730313546	0.00729384644656478	40861/35975/34669/43767/36240	5
GO:0043067	regulation of programmed cell death	4/26	261/12663	0.00184434401259032	0.0126798650865585	0.00730726940660785	40832/39228/33627/36240	4
GO:0048812	neuron projection morphogenesis	5/26	446/12663	0.00188882606917372	0.0128077932087807	0.00738099300282738	40861/35975/34669/43767/36240	5
GO:0120039	plasma membrane bounded cell projection morphogenesis	5/26	448/12663	0.00192635776318547	0.0128857715240109	0.00742593106434227	40861/35975/34669/43767/36240	5
GO:0048858	cell projection morphogenesis	5/26	450/12663	0.00196443747747037	0.0129652873513044	0.00747175517746624	40861/35975/34669/43767/36240	5
GO:0007431	salivary gland development	3/26	124/12663	0.00202129690386995	0.0129940515248782	0.00748833166027007	39419/40833/38065	3
GO:0035272	exocrine system development	3/26	124/12663	0.00202129690386995	0.0129940515248782	0.00748833166027007	39419/40833/38065	3
GO:0048806	genitalia development	2/26	33/12663	0.00205830350498585	0.0130623107047179	0.00752766868894961	40398/37973	2
GO:0032990	cell part morphogenesis	5/26	458/12663	0.00212233439915525	0.0132981712352133	0.00766359256723616	40861/35975/34669/43767/36240	5
GO:0034332	adherens junction organization	2/26	36/12663	0.00244666099945318	0.0151387149341165	0.00872427803752384	31292/44097	2
GO:0045595	regulation of cell differentiation	4/26	286/12663	0.00257337501411645	0.0154945858454296	0.00892936260310774	39228/34669/37038/43767	4
GO:0050767	regulation of neurogenesis	3/26	136/12663	0.00262931644470732	0.0154945858454296	0.00892936260310774	39228/34669/37038	3
GO:0000768	syncytium formation by plasma membrane fusion	2/26	38/12663	0.00272329084556035	0.0154945858454296	0.00892936260310774	31292/44097	2
GO:0006949	syncytium formation	2/26	38/12663	0.00272329084556035	0.0154945858454296	0.00892936260310774	31292/44097	2
GO:0007520	myoblast fusion	2/26	38/12663	0.00272329084556035	0.0154945858454296	0.00892936260310774	31292/44097	2
GO:0014902	myotube differentiation	2/26	38/12663	0.00272329084556035	0.0154945858454296	0.00892936260310774	31292/44097	2
GO:0140253	cell-cell fusion	2/26	38/12663	0.00272329084556035	0.0154945858454296	0.00892936260310774	31292/44097	2
GO:0031175	neuron projection development	5/26	488/12663	0.00279862404864388	0.0157422602736218	0.00907209470313984	40861/35975/34669/43767/36240	5
GO:0007367	segment polarity determination	2/26	39/12663	0.0028668813445511	0.0159450142196943	0.00918893961411411	43767/36240	2
GO:0002780	antibacterial peptide biosynthetic process	2/26	41/12663	0.00316454408174162	0.0170553190659424	0.00982879631445059	34669/44849	2
GO:0002808	regulation of antibacterial peptide biosynthetic process	2/26	41/12663	0.00316454408174162	0.0170553190659424	0.00982879631445059	34669/44849	2
GO:0007417	central nervous system development	4/26	303/12663	0.00316987748296303	0.0170553190659424	0.00982879631445059	37973/35942/37038/36240	4
GO:0098609	cell-cell adhesion	3/26	148/12663	0.00333981273211857	0.0177764226064375	0.0102443605025935	31292/44097/33627	3
GO:0002778	antibacterial peptide production	2/26	43/12663	0.00347609036883774	0.0179235909643196	0.0103291720389806	34669/44849	2
GO:0002786	regulation of antibacterial peptide production	2/26	43/12663	0.00347609036883774	0.0179235909643196	0.0103291720389806	34669/44849	2
GO:0010160	formation of animal organ boundary	2/26	43/12663	0.00347609036883774	0.0179235909643196	0.0103291720389806	39228/40833	2
GO:0014016	neuroblast differentiation	2/26	45/12663	0.00380141021814819	0.0193989490513748	0.0111794049822915	39228/36240	2
GO:0002777	antimicrobial peptide biosynthetic process	2/26	46/12663	0.00396920102409096	0.0196475450692503	0.0113226681845121	34669/44849	2
GO:0002805	regulation of antimicrobial peptide biosynthetic process	2/26	46/12663	0.00396920102409096	0.0196475450692503	0.0113226681845121	34669/44849	2
GO:0008407	chaeta morphogenesis	2/26	46/12663	0.00396920102409096	0.0196475450692503	0.0113226681845121	31292/44097	2
GO:0007365	periodic partitioning	2/26	48/12663	0.00431497632128448	0.0211476562280774	0.0121871660559468	43767/36240	2
GO:0035151	regulation of tube size, open tracheal system	2/26	50/12663	0.00467425286976034	0.0226838742208958	0.0130724719061409	37038/33627	2
GO:0035150	regulation of tube size	2/26	54/12663	0.00543287884564438	0.0259973683848462	0.0149820028331596	37038/33627	2
GO:0080134	regulation of response to stress	4/26	353/12663	0.00546207335762425	0.0259973683848462	0.0149820028331596	35975/34669/37038/44849	4
GO:0060284	regulation of cell development	3/26	179/12663	0.00568555554629025	0.026803333289654	0.0154464717097209	39228/34669/37038	3
GO:0043065	positive regulation of apoptotic process	2/26	56/12663	0.00583201433057985	0.0272344065437455	0.0156948945738544	40832/33627	2
GO:0042067	establishment of ommatidial planar polarity	2/26	57/12663	0.00603649119018813	0.0276672512883622	0.0159443383288595	37038/33627	2
GO:0048568	embryonic organ development	2/26	57/12663	0.00603649119018813	0.0276672512883622	0.0159443383288595	40832/44849	2
GO:0012501	programmed cell death	4/26	366/12663	0.00620276282836867	0.028168510092133	0.0162332083678214	40832/39228/33627/36240	4
GO:1902531	regulation of intracellular signal transduction	4/26	369/12663	0.00638278688245966	0.0287225409710685	0.0165524903841777	35975/3355133/33627/43767	4
GO:0008219	cell death	4/26	379/12663	0.00700812761490927	0.0312524609854062	0.0180104559852102	40832/39228/33627/36240	4
GO:0007043	cell-cell junction assembly	2/26	62/12663	0.00710743958241071	0.0314123445829759	0.0181025951770047	31292/44097	2
GO:2000177	regulation of neural precursor cell proliferation	2/26	63/12663	0.00733125041940618	0.0321147695363368	0.0185073950969639	39228/34669	2
GO:0019731	antibacterial humoral response	2/26	65/12663	0.00778838915475706	0.0338180055403925	0.0194889516245537	34669/44849	2
GO:0007631	feeding behavior	2/26	68/12663	0.00849769622705053	0.0362617209688794	0.0208972384530916	40398/39228	2
GO:0035214	eye-antennal disc development	2/26	68/12663	0.00849769622705053	0.0362617209688794	0.0208972384530916	37973/39419	2
GO:0042981	regulation of apoptotic process	3/26	209/12663	0.00871067715417258	0.0368528648830378	0.021237908311118	40832/33627/36240	3
GO:0007155	cell adhesion	3/26	224/12663	0.0105186025495252	0.0437812571756979	0.025230666017255	31292/44097/33627	3
GO:0002168	instar larval development	2/26	76/12663	0.0105251911190062	0.0437812571756979	0.025230666017255	40861/33627	2
GO:0002775	antimicrobial peptide production	2/26	80/12663	0.0116116093380926	0.0470869677572539	0.0271357113497412	34669/44849	2
GO:0002784	regulation of antimicrobial peptide production	2/26	80/12663	0.0116116093380926	0.0470869677572539	0.0271357113497412	34669/44849	2
GO:0090066	regulation of anatomical structure size	3/26	233/12663	0.0117008847080775	0.0470869677572539	0.0271357113497412	37038/3355133/33627	3
GO:0002440	production of molecular mediator of immune response	2/26	81/12663	0.011890648423549	0.0470869677572539	0.0271357113497412	34669/44849	2
GO:0002700	regulation of production of molecular mediator of immune response	2/26	81/12663	0.011890648423549	0.0470869677572539	0.0271357113497412	34669/44849	2
GO:0061844	antimicrobial humoral immune response mediated by antimicrobial peptide	2/26	81/12663	0.011890648423549	0.0470869677572539	0.0271357113497412	34669/44849	2
GO:0002697	regulation of immune effector process	2/26	82/12663	0.0121726365808849	0.0478022708755514	0.0275479328171705	34669/44849	2
GO:0035222	wing disc pattern formation	2/26	83/12663	0.0124575615009013	0.0478022708755514	0.0275479328171705	43767/36240	2
GO:0035330	regulation of hippo signaling	2/26	83/12663	0.0124575615009013	0.0478022708755514	0.0275479328171705	33627/43767	2
GO:0045216	cell-cell junction organization	2/26	83/12663	0.0124575615009013	0.0478022708755514	0.0275479328171705	31292/44097	2
GO:0051094	positive regulation of developmental process	3/26	242/12663	0.0129574331999209	0.0493379187227758	0.0284329100986119	40832/39228/43767	3

## Sheet: C6
ID	Description	GeneRatio	BgRatio	pvalue	p.adjust	qvalue	geneID	Count
GO:0061061	muscle structure development	13/37	246/12663	9.63241518751781e-14	6.15511330482388e-11	3.3054393169798e-11	43650/33916/33727/36421/42160/34068/44013/36678/35104/36945/36773/44885/42542	13
GO:0030198	extracellular matrix organization	8/37	65/12663	1.06020903440814e-11	2.4514726484111e-09	1.31649795466934e-09	43230/39629/33727/39118/36048/38723/34068/43872	8
GO:0048858	cell projection morphogenesis	14/37	450/12663	1.2115942554557e-11	2.4514726484111e-09	1.31649795466934e-09	43650/44540/42944/33916/38723/42160/39873/36678/45320/36377/39524/35277/36773/44885	14
GO:0032990	cell part morphogenesis	14/37	458/12663	1.53456816801947e-11	2.4514726484111e-09	1.31649795466934e-09	43650/44540/42944/33916/38723/42160/39873/36678/45320/36377/39524/35277/36773/44885	14
GO:0042692	muscle cell differentiation	9/37	114/12663	2.84150403789129e-11	3.63144216042506e-09	1.95016908705802e-09	43650/33727/42160/34068/44013/35104/36773/44885/42542	9
GO:0031175	neuron projection development	14/37	488/12663	3.58372357918419e-11	3.81666561183116e-09	2.04963839791938e-09	43650/44540/42944/33916/38723/39873/36678/45320/36377/39524/34367/35277/36773/44885	14
GO:0043062	extracellular structure organization	8/37	81/12663	6.53865860029326e-11	5.96886120798199e-09	3.20541759954226e-09	43230/39629/33727/39118/36048/38723/34068/43872	8
GO:0048667	cell morphogenesis involved in neuron differentiation	13/37	442/12663	1.59016344556957e-10	1.2005715718846e-08	6.44734918761845e-09	43650/44540/42944/33916/38723/39873/36678/45320/36377/39524/35277/36773/44885	13
GO:0048812	neuron projection morphogenesis	13/37	446/12663	1.7776897046536e-10	1.2005715718846e-08	6.44734918761845e-09	43650/44540/42944/33916/38723/39873/36678/45320/36377/39524/35277/36773/44885	13
GO:0120039	plasma membrane bounded cell projection morphogenesis	13/37	448/12663	1.87882875099311e-10	1.2005715718846e-08	6.44734918761845e-09	43650/44540/42944/33916/38723/39873/36678/45320/36377/39524/35277/36773/44885	13
GO:0055001	muscle cell development	7/37	65/12663	6.14348181430271e-10	3.56880443576312e-08	1.91653116886381e-08	33727/42160/34068/44013/35104/36773/44885	7
GO:0007409	axonogenesis	11/37	331/12663	1.53661881078145e-09	8.1824951674112e-08	4.39419063433993e-08	43650/42944/33916/38723/39873/45320/36377/39524/35277/36773/44885	11
GO:0061564	axon development	11/37	348/12663	2.60156259647727e-09	1.27876807626844e-07	6.86728264333271e-08	43650/42944/33916/38723/39873/45320/36377/39524/35277/36773/44885	11
GO:0097485	neuron projection guidance	10/37	267/12663	3.09679700609026e-09	1.29325846245163e-07	6.94509939476537e-08	43650/44540/42944/33916/38723/39873/45320/36377/36773/44885	10
GO:0048608	reproductive structure development	7/37	82/12663	3.23820585277404e-09	1.29325846245163e-07	6.94509939476537e-08	44540/33916/45039/33727/42160/34068/44885	7
GO:0061458	reproductive system development	7/37	82/12663	3.23820585277404e-09	1.29325846245163e-07	6.94509939476537e-08	44540/33916/45039/33727/42160/34068/44885	7
GO:0071711	basement membrane organization	5/37	23/12663	5.2084696361582e-09	1.95777182206182e-07	1.05136910302636e-07	43230/33727/39118/38723/34068	5
GO:0051146	striated muscle cell differentiation	7/37	91/12663	6.76618487186305e-09	2.40199562951138e-07	1.28992764223822e-07	33727/34068/44013/35104/36773/44885/42542	7
GO:0007517	muscle organ development	7/37	98/12663	1.1397505900259e-08	3.64747048255077e-07	1.95877666965085e-07	36421/42160/44013/35104/36945/36773/44885	7
GO:0045229	external encapsulating structure organization	8/37	154/12663	1.14161830439774e-08	3.64747048255077e-07	1.95877666965085e-07	43230/39629/33727/39118/36048/38723/34068/43872	8
GO:0034446	substrate adhesion-dependent cell spreading	4/37	11/12663	2.0057570048971e-08	6.1032320291869e-07	3.27757786263888e-07	39118/38723/34068/44885	4
GO:0007411	axon guidance	9/37	259/12663	4.11224147740591e-08	1.19441922911926e-06	6.41430967289151e-07	43650/42944/33916/38723/39873/45320/36377/36773/44885	9
GO:0016203	muscle attachment	5/37	35/12663	4.89933080897687e-08	1.30444682789009e-06	7.00518352511606e-07	36421/44013/35104/36773/44885	5
GO:0060538	skeletal muscle organ development	5/37	35/12663	4.89933080897687e-08	1.30444682789009e-06	7.00518352511606e-07	36421/44013/35104/36773/44885	5
GO:0007525	somatic muscle development	6/37	96/12663	3.11802819064125e-07	7.82211829978285e-06	4.20065985623789e-06	33916/36421/42160/44013/36678/42542	6
GO:0007498	mesoderm development	6/37	97/12663	3.3166198508821e-07	7.82211829978285e-06	4.20065985623789e-06	43650/43230/33916/38723/42160/44013	6
GO:0008406	gonad development	5/37	51/12663	3.42753227533521e-07	7.82211829978285e-06	4.20065985623789e-06	44540/33916/45039/42160/34068	5
GO:0045137	development of primary sexual characteristics	5/37	51/12663	3.42753227533521e-07	7.82211829978285e-06	4.20065985623789e-06	44540/33916/45039/42160/34068	5
GO:0007548	sex differentiation	6/37	101/12663	4.21790855750604e-07	9.29394333878055e-06	4.99106420960788e-06	44540/33916/45039/42160/34068/44885	6
GO:0033627	cell adhesion mediated by integrin	4/37	24/12663	6.28566160988918e-07	1.3388459229064e-05	7.18991468359254e-06	39118/38723/34068/44885	4
GO:0007417	central nervous system development	8/37	303/12663	2.06758274096934e-06	4.17736337041358e-05	2.24334150194354e-05	44540/33916/42160/39873/34367/36773/44885/42542	8
GO:0031589	cell-substrate adhesion	4/37	32/12663	2.0919503576406e-06	4.17736337041358e-05	2.24334150194354e-05	39118/38723/34068/44885	4
GO:0007155	cell adhesion	7/37	224/12663	3.23441415141012e-06	6.14343097966655e-05	3.29916563606177e-05	43230/39118/38723/34068/39873/36377/44885	7
GO:0007560	imaginal disc morphogenesis	9/37	437/12663	3.36494654598324e-06	6.14343097966655e-05	3.29916563606177e-05	44540/42944/33916/36421/34068/37890/36773/44885/42542	9
GO:0048563	post-embryonic animal organ morphogenesis	9/37	437/12663	3.36494654598324e-06	6.14343097966655e-05	3.29916563606177e-05	44540/42944/33916/36421/34068/37890/36773/44885/42542	9
GO:0016477	cell migration	8/37	332/12663	4.0790278054903e-06	7.24027435474528e-05	3.88819609529192e-05	43650/38723/42160/34068/36377/140439/44885/42542	8
GO:0045214	sarcomere organization	4/37	38/12663	4.24072456848114e-06	7.32384594394446e-05	3.93307598669944e-05	44013/35104/36773/44885	4
GO:0035120	post-embryonic appendage morphogenesis	8/37	350/12663	6.02191425830688e-06	0.000101263242396266	5.43807215570095e-05	44540/42944/36421/34068/37890/36773/44885/42542	8
GO:0035295	tube development	7/37	250/12663	6.67294783035204e-06	0.000109333683681922	5.8714736644933e-05	44540/43230/33727/39118/34068/37890/44885	7
GO:0035114	imaginal disc-derived appendage morphogenesis	8/37	360/12663	7.40625349288855e-06	0.000118314899548895	6.35378589126754e-05	44540/42944/36421/34068/37890/36773/44885/42542	8
GO:0035107	appendage morphogenesis	8/37	362/12663	7.71325727999086e-06	0.000120213936632053	6.45576860918362e-05	44540/42944/36421/34068/37890/36773/44885/42542	8
GO:0048707	instar larval or pupal morphogenesis	9/37	486/12663	7.99154981551128e-06	0.000121585722193136	6.52943669137012e-05	44540/42944/33916/36421/34068/37890/36773/44885/42542	9
GO:0048729	tissue morphogenesis	8/37	366/12663	8.35973701942018e-06	0.000123854824461076	6.65129277231049e-05	44540/43230/33727/42160/34068/37890/36773/44885	8
GO:0048737	imaginal disc-derived appendage development	8/37	367/12663	8.52834472032449e-06	0.000123854824461076	6.65129277231049e-05	44540/42944/36421/34068/37890/36773/44885/42542	8
GO:0048736	appendage development	8/37	370/12663	9.05156562235208e-06	0.0001285322318374	6.90248045119715e-05	44540/42944/36421/34068/37890/36773/44885/42542	8
GO:0035239	tube morphogenesis	6/37	176/12663	1.07615899856958e-05	0.000149492521757818	8.02809687720101e-05	44540/43230/33727/39118/34068/37890	6
GO:0007507	heart development	5/37	106/12663	1.31666727736271e-05	0.00017528133129891	9.41301606184742e-05	33727/38723/42160/34068/44885	5
GO:0072359	circulatory system development	5/37	106/12663	1.31666727736271e-05	0.00017528133129891	9.41301606184742e-05	33727/38723/42160/34068/44885	5
GO:0030239	myofibril assembly	4/37	51/12663	1.39728752647661e-05	0.00017857334588371	9.58980491855524e-05	44013/35104/36773/44885	4
GO:0055002	striated muscle cell development	4/37	51/12663	1.39728752647661e-05	0.00017857334588371	9.58980491855524e-05	44013/35104/36773/44885	4
GO:0048870	cell motility	8/37	401/12663	1.62529885948301e-05	0.000203640386511694	0.000109359634301643	43650/38723/42160/34068/36377/140439/44885/42542	8
GO:0002164	larval development	6/37	193/12663	1.81924578146518e-05	0.000223557318145432	0.000120055490841629	43230/33916/42160/36678/37890/44885	6
GO:0048732	gland development	6/37	194/12663	1.87334877325823e-05	0.000225862238889058	0.000121293287007385	43650/33916/39118/42160/36377/44885	6
GO:0048565	digestive tract development	5/37	116/12663	2.04034288859334e-05	0.000237050746511118	0.00012730177639836	44540/43230/33727/39118/44885	5
GO:0055123	digestive system development	5/37	116/12663	2.04034288859334e-05	0.000237050746511118	0.00012730177639836	44540/43230/33727/39118/44885	5
GO:0008038	neuron recognition	5/37	117/12663	2.12693671782424e-05	0.000242698671908874	0.000130334843986974	43650/42944/39873/45320/36377	5
GO:0007476	imaginal disc-derived wing morphogenesis	7/37	304/12663	2.37839181507953e-05	0.000266630240322074	0.000143186654056496	44540/42944/36421/34068/37890/36773/44885	7
GO:0008037	cell recognition	5/37	122/12663	2.60377115877721e-05	0.000286863753527351	0.00015405252227974	43650/42944/39873/45320/36377	5
GO:0007431	salivary gland development	5/37	124/12663	2.81622757994701e-05	0.000299928237264357	0.000161068454572408	33916/39118/42160/36377/44885	5
GO:0035272	exocrine system development	5/37	124/12663	2.81622757994701e-05	0.000299928237264357	0.000161068454572408	33916/39118/42160/36377/44885	5
GO:0007472	wing disc morphogenesis	7/37	317/12663	3.11160760483348e-05	0.000325953649096491	0.00017504470736423	44540/42944/36421/34068/37890/36773/44885	7
GO:0085029	extracellular matrix assembly	3/37	23/12663	3.90645631665546e-05	0.000402617030055296	0.000216214729920149	43230/39118/34068	3
GO:0002376	immune system process	8/37	468/12663	4.91704448336156e-05	0.000487088223772263	0.000261577729923001	43650/33916/38723/42160/34068/44013/34093/35277	8
GO:0008045	motor neuron axon guidance	4/37	70/12663	4.92759321407654e-05	0.000487088223772263	0.000261577729923001	43650/42944/45320/36377	4
GO:0002009	morphogenesis of an epithelium	7/37	341/12663	4.95473154071941e-05	0.000487088223772263	0.000261577729923001	44540/43230/33727/34068/37890/36773/44885	7
GO:0007419	ventral cord development	4/37	74/12663	6.13237230765228e-05	0.000593725137059062	0.000318844238005525	33916/42160/44885/42542	4
GO:0042659	regulation of cell fate specification	3/37	27/12663	6.40019422099198e-05	0.000607460723736776	0.000326220568220392	33916/36678/42542	3
GO:0048546	digestive tract morphogenesis	4/37	75/12663	6.46437076902985e-05	0.000607460723736776	0.000326220568220392	44540/43230/33727/39118	4
GO:0072001	renal system development	4/37	77/12663	7.16745453695403e-05	0.000663768615813569	0.000356459218771474	43650/44540/43230/42160	4
GO:0048598	embryonic morphogenesis	6/37	251/12663	7.93102105990689e-05	0.000719523923718187	0.000386401118741667	44540/43230/33727/42160/34068/44885	6
GO:0042127	regulation of cell population proliferation	7/37	368/12663	8.01721329355436e-05	0.000719523923718187	0.000386401118741667	36421/42160/44013/45320/36377/35104/34367	7
GO:0045087	innate immune response	6/37	252/12663	8.10731181654295e-05	0.000719523923718187	0.000386401118741667	33916/38723/42160/34068/34093/35277	6
GO:0035051	cardiocyte differentiation	3/37	31/12663	9.75665352668602e-05	0.000854041315555119	0.000458640093684159	33727/42160/34068	3
GO:0010453	regulation of cell fate commitment	3/37	32/12663	0.000107443216464366	0.000903371254220126	0.000485131420600875	33916/36678/42542	3
GO:0046661	male sex differentiation	3/37	32/12663	0.000107443216464366	0.000903371254220126	0.000485131420600875	33916/45039/44885	3
GO:0046716	muscle cell cellular homeostasis	3/37	32/12663	0.000107443216464366	0.000903371254220126	0.000485131420600875	43650/36945/36773	3
GO:0048589	developmental growth	7/37	388/12663	0.000111670893789771	0.000926723391320308	0.000497672062549082	36421/38723/42160/39265/39524/36773/44885	7
GO:0030334	regulation of cell migration	4/37	88/12663	0.000120706909701333	0.000988868144860921	0.000531045243760251	38723/42160/36377/44885	4
GO:2000145	regulation of cell motility	4/37	90/12663	0.000131715720749269	0.0010653967792251	0.000572142904253986	38723/42160/36377/44885	4
GO:0035220	wing disc development	7/37	424/12663	0.00019355077647804	0.00154598682711834	0.000830230962261066	44540/42944/36421/34068/37890/36773/44885	7
GO:0001708	cell fate specification	4/37	106/12663	0.000247682394613276	0.00193011036777907	0.00103651425730331	33916/42160/36678/42542	4
GO:0031032	actomyosin structure organization	4/37	106/12663	0.000247682394613276	0.00193011036777907	0.00103651425730331	44013/35104/36773/44885	4
GO:0070848	response to growth factor	4/37	108/12663	0.000266086800302899	0.00202416030230419	0.0010870212643953	42944/36048/42160/45320	4
GO:0071363	cellular response to growth factor stimulus	4/37	108/12663	0.000266086800302899	0.00202416030230419	0.0010870212643953	42944/36048/42160/45320	4
GO:0060562	epithelial tube morphogenesis	4/37	111/12663	0.000295510948255745	0.00222154701100495	0.0011930225279427	44540/43230/34068/37890	4
GO:0050803	regulation of synapse structure or activity	5/37	205/12663	0.000302834149743851	0.00222718749959873	0.00119605160179423	38723/42160/39524/36773/44885	5
GO:0030036	actin cytoskeleton organization	6/37	321/12663	0.000303232100884334	0.00222718749959873	0.00119605160179423	44013/3346141/35104/35277/36773/44885	6
GO:0040007	growth	7/37	458/12663	0.000310312591887186	0.00225329257063536	0.00121007063343568	36421/38723/42160/39265/39524/36773/44885	7
GO:0008354	germ cell migration	3/37	46/12663	0.00031969944357386	0.00229537016228872	0.00123266728095894	43650/42160/140439	3
GO:0007295	growth of a germarium-derived egg chamber	2/37	10/12663	0.000368360268384111	0.00261535790552719	0.00140450815781544	39265/36773	2
GO:0030029	actin filament-based process	6/37	335/12663	0.000381071948352038	0.00267587884612036	0.00143700931362365	44013/3346141/35104/35277/36773/44885	6
GO:0040012	regulation of locomotion	4/37	122/12663	0.000423579999950653	0.00294203934748334	0.00157994370690976	38723/42160/36377/44885	4
GO:0006955	immune response	6/37	350/12663	0.000481063206653562	0.00330536977474867	0.0017750606153827	33916/38723/42160/34068/34093/35277	6
GO:0007414	axonal defasciculation	2/37	12/12663	0.000538275141492224	0.00358289391055761	0.00192409754524633	42944/45320	2
GO:0048738	cardiac muscle tissue development	2/37	12/12663	0.000538275141492224	0.00358289391055761	0.00192409754524633	33727/34068	2
GO:0060485	mesenchyme development	2/37	12/12663	0.000538275141492224	0.00358289391055761	0.00192409754524633	43650/42160	2
GO:0061318	renal filtration cell differentiation	2/37	13/12663	0.000634973000935196	0.00414028313875092	0.00222342855322099	43650/42160	2
GO:0061319	nephrocyte differentiation	2/37	13/12663	0.000634973000935196	0.00414028313875092	0.00222342855322099	43650/42160	2
GO:0040011	locomotion	5/37	251/12663	0.000763097982901206	0.00492545061690778	0.0026450817908112	38723/42160/44013/36377/44885	5
GO:0007422	peripheral nervous system development	3/37	63/12663	0.000808259909363416	0.00516478082083223	0.00277360768897341	44540/36678/36377	3
GO:0007522	visceral muscle development	2/37	15/12663	0.000851629916779813	0.00528341278468253	0.00283731581880653	42160/44013	2
GO:0009996	negative regulation of cell fate specification	2/37	15/12663	0.000851629916779813	0.00528341278468253	0.00283731581880653	33916/36678	2
GO:0042675	compound eye cone cell differentiation	2/37	15/12663	0.000851629916779813	0.00528341278468253	0.00283731581880653	33916/36678	2
GO:0060541	respiratory system development	5/37	262/12663	0.000925491463098681	0.00568643312423132	0.00305374713532561	44540/43230/38723/37890/44885	5
GO:0090287	regulation of cellular response to growth factor stimulus	3/37	68/12663	0.00100985396961989	0.00614568272940104	0.00330037487815623	42944/36048/45320	3
GO:0010927	cellular component assembly involved in morphogenesis	4/37	160/12663	0.00117166345618911	0.00706314102363059	0.00379307136760328	44013/35104/36773/44885	4
GO:0008284	positive regulation of cell population proliferation	4/37	164/12663	0.00128377728957706	0.00766666998167983	0.00411718048600218	42160/45320/35104/34367	4
GO:0045595	regulation of cell differentiation	5/37	286/12663	0.00136807359442472	0.00807115441883374	0.00433439805706251	43650/33916/36678/45320/42542	5
GO:0014706	striated muscle tissue development	2/37	19/12663	0.00137676968959762	0.00807115441883374	0.00433439805706251	33727/34068	2
GO:0097435	supramolecular fiber organization	5/37	288/12663	0.00141096304166836	0.0081964125784189	0.00440166460845822	44013/35104/35277/36773/44885	5
GO:0050807	regulation of synapse organization	4/37	170/12663	0.00146575720633744	0.00843800770134798	0.00453140682091993	38723/42160/39524/44885	4
GO:0010454	negative regulation of cell fate commitment	2/37	20/12663	0.00152693316798356	0.00863460437470351	0.00463698381707165	33916/36678	2
GO:0030513	positive regulation of BMP signaling pathway	2/37	20/12663	0.00152693316798356	0.00863460437470351	0.00463698381707165	42944/36048	2
GO:0007413	axonal fasciculation	2/37	21/12663	0.00168456240617153	0.00944241559248781	0.00507079727065485	43650/39873	2
GO:0044087	regulation of cellular component biogenesis	5/37	306/12663	0.00184316093079388	0.0100161348256898	0.00537889787196259	38723/42160/39524/35104/44885	5
GO:0007280	pole cell migration	2/37	22/12663	0.00184961488173928	0.0100161348256898	0.00537889787196259	42160/140439	2
GO:0007483	genital disc morphogenesis	2/37	22/12663	0.00184961488173928	0.0100161348256898	0.00537889787196259	44885/42542	2
GO:0106030	neuron projection fasciculation	2/37	22/12663	0.00184961488173928	0.0100161348256898	0.00537889787196259	43650/39873	2
GO:0007167	enzyme-linked receptor protein signaling pathway	5/37	307/12663	0.00186972805573316	0.010039968299273	0.00539169700282184	42944/36048/42160/45320/34367	5
GO:0060537	muscle tissue development	2/37	23/12663	0.00202204824541288	0.0107210034047701	0.0057574287290257	33727/34068	2
GO:0001700	embryonic development via the syncytial blastoderm	4/37	186/12663	0.00203805003406801	0.0107210034047701	0.0057574287290257	43650/33727/36678/44885	4
GO:0045892	negative regulation of DNA-templated transcription	5/37	314/12663	0.00206366732204495	0.0107210034047701	0.0057574287290257	43650/44540/36678/40345/42542	5
GO:1902679	negative regulation of RNA biosynthetic process	5/37	314/12663	0.00206366732204495	0.0107210034047701	0.0057574287290257	43650/44540/36678/40345/42542	5
GO:0070983	dendrite guidance	2/37	24/12663	0.00220182032046117	0.0113464772965701	0.00609332278837303	44540/36377	2
GO:0030097	hemopoiesis	3/37	90/12663	0.00226511928096428	0.0115792897642894	0.00621834851026827	43650/42160/44885	3
GO:0098542	defense response to other organism	6/37	475/12663	0.00233287999020537	0.0118310342360415	0.00635354115962365	33916/38723/42160/34068/34093/35277	6
GO:0045197	establishment or maintenance of epithelial cell apical/basal polarity	2/37	25/12663	0.00238888910209224	0.0120196861121019	0.00645485161443905	45320/36773	2
GO:0090100	positive regulation of transmembrane receptor protein serine/threonine kinase signaling pathway	2/37	26/12663	0.00258321275685174	0.0128958824345958	0.0069253894632703	42944/36048	2
GO:0009792	embryo development ending in birth or egg hatching	4/37	199/12663	0.00260480606963737	0.012902876577506	0.0069291454810427	43650/33727/36678/44885	4
GO:0051253	negative regulation of RNA metabolic process	5/37	335/12663	0.00273433367544563	0.0134403016816135	0.00721775528903058	43650/44540/36678/40345/42542	5
GO:0006952	defense response	6/37	494/12663	0.00283874851109934	0.0138470251800953	0.00743617528821523	33916/38723/42160/34068/34093/35277	6
GO:0045596	negative regulation of cell differentiation	3/37	100/12663	0.00305591622697368	0.0147934126442135	0.00794440741621546	43650/33916/36678	3
GO:0060560	developmental growth involved in morphogenesis	3/37	101/12663	0.00314316774213591	0.0151013848663522	0.00810979567816626	36421/38723/44885	3
GO:0007157	heterophilic cell-cell adhesion via plasma membrane cell adhesion molecules	2/37	30/12663	0.00343222540136805	0.0161673576964593	0.00868224793517129	39873/44885	2
GO:0010669	epithelial structure maintenance	2/37	30/12663	0.00343222540136805	0.0161673576964593	0.00868224793517129	33727/44885	2
GO:0051093	negative regulation of developmental process	4/37	215/12663	0.00344093997921512	0.0161673576964593	0.00868224793517129	43650/33916/38723/36678	4
GO:0045934	negative regulation of nucleobase-containing compound metabolic process	5/37	356/12663	0.00355150581651988	0.0165650526770526	0.00889581940980009	43650/44540/36678/40345/42542	5
GO:0000122	negative regulation of transcription by RNA polymerase II	4/37	220/12663	0.00373582149811837	0.0172984778065046	0.00928968580005026	43650/44540/36678/42542	4
GO:0019827	stem cell population maintenance	3/37	108/12663	0.0037970130375265	0.0173306523641388	0.00930696428747098	43650/36048/44885	3
GO:0098727	maintenance of cell number	3/37	108/12663	0.0037970130375265	0.0173306523641388	0.00930696428747098	43650/36048/44885	3
GO:0035088	establishment or maintenance of apical/basal cell polarity	2/37	33/12663	0.00414313648227528	0.0186441141702388	0.0100123238934154	45320/36773	2
GO:0061245	establishment or maintenance of bipolar cell polarity	2/37	33/12663	0.00414313648227528	0.0186441141702388	0.0100123238934154	45320/36773	2
GO:0140694	non-membrane-bounded organelle assembly	4/37	233/12663	0.00458220126996646	0.02047571056999	0.0109959338535816	44013/35104/36773/44885	4
GO:0007494	midgut development	2/37	37/12663	0.00518779993505965	0.0223986767466427	0.0120286115137229	39118/44885	2
GO:0008347	glial cell migration	2/37	37/12663	0.00518779993505965	0.0223986767466427	0.0120286115137229	42160/36377	2
GO:0008543	fibroblast growth factor receptor signaling pathway	2/37	37/12663	0.00518779993505965	0.0223986767466427	0.0120286115137229	42160/45320	2
GO:0044344	cellular response to fibroblast growth factor stimulus	2/37	37/12663	0.00518779993505965	0.0223986767466427	0.0120286115137229	42160/45320	2
GO:0071774	response to fibroblast growth factor	2/37	37/12663	0.00518779993505965	0.0223986767466427	0.0120286115137229	42160/45320	2
GO:0000768	syncytium formation by plasma membrane fusion	2/37	38/12663	0.00546598061181631	0.0228285072611152	0.0122594405191064	44013/42542	2
GO:0006949	syncytium formation	2/37	38/12663	0.00546598061181631	0.0228285072611152	0.0122594405191064	44013/42542	2
GO:0007520	myoblast fusion	2/37	38/12663	0.00546598061181631	0.0228285072611152	0.0122594405191064	44013/42542	2
GO:0014902	myotube differentiation	2/37	38/12663	0.00546598061181631	0.0228285072611152	0.0122594405191064	44013/42542	2
GO:0140253	cell-cell fusion	2/37	38/12663	0.00546598061181631	0.0228285072611152	0.0122594405191064	44013/42542	2
GO:0050829	defense response to Gram-negative bacterium	3/37	124/12663	0.00558632376673119	0.023179616148969	0.0124479941760381	42160/34068/35277	3
GO:0051963	regulation of synapse assembly	3/37	125/12663	0.00571227127694415	0.0235492990062407	0.0126465224874961	38723/42160/39524	3
GO:0045089	positive regulation of innate immune response	3/37	128/12663	0.00610034371224408	0.0247662553715371	0.0133000564222405	42160/34068/35277	3
GO:1901888	regulation of cell junction assembly	3/37	128/12663	0.00610034371224408	0.0247662553715371	0.0133000564222405	38723/42160/39524	3
GO:0007424	open tracheal system development	4/37	253/12663	0.00612373763490276	0.0247662553715371	0.0133000564222405	44540/38723/37890/44885	4
GO:0033674	positive regulation of kinase activity	2/37	42/12663	0.0066455727588647	0.0267076792007204	0.0143426462720284	42160/34367	2
GO:0048749	compound eye development	5/37	415/12663	0.00677835249409758	0.0270710452733022	0.0145377823228672	33916/36421/36678/36377/36945	5
GO:0071495	cellular response to endogenous stimulus	4/37	263/12663	0.00701057113843322	0.0278245649531604	0.0149424399550783	42944/36048/42160/45320	4
GO:0009967	positive regulation of signal transduction	5/37	424/12663	0.00740795023701557	0.029220248157117	0.0156919543682071	42944/36048/45320/34367/35277	5
GO:0009719	response to endogenous stimulus	4/37	270/12663	0.00767975137299894	0.0301065099837198	0.0161678976273662	42944/36048/42160/45320	4
GO:0002682	regulation of immune system process	4/37	275/12663	0.00818281516127204	0.0318252304548361	0.01709089058278	42160/34068/44013/35277	4
GO:0007443	Malpighian tubule morphogenesis	2/37	47/12663	0.00826758725430798	0.0318252304548361	0.01709089058278	44540/43230	2
GO:0061333	renal tubule morphogenesis	2/37	47/12663	0.00826758725430798	0.0318252304548361	0.01709089058278	44540/43230	2
GO:0051130	positive regulation of cellular component organization	4/37	279/12663	0.00860059934338605	0.032753594055352	0.0175894434758994	42160/35104/34367/44885	4
GO:0042386	hemocyte differentiation	2/37	48/12663	0.00861127355445874	0.032753594055352	0.0175894434758994	43650/42160	2
GO:0001654	eye development	5/37	442/12663	0.00878871600989682	0.0328420440369829	0.0176369431777554	33916/36421/36678/36377/36945	5
GO:0048880	sensory system development	5/37	442/12663	0.00878871600989682	0.0328420440369829	0.0176369431777554	33916/36421/36678/36377/36945	5
GO:0150063	visual system development	5/37	442/12663	0.00878871600989682	0.0328420440369829	0.0176369431777554	33916/36421/36678/36377/36945	5
GO:0051124	synaptic assembly at neuromuscular junction	3/37	147/12663	0.00892369386237564	0.0331525603375467	0.0178036976691215	38723/42160/39524	3
GO:0098609	cell-cell adhesion	3/37	148/12663	0.00909018273464912	0.0335758772684438	0.018031028728297	39873/36377/44885	3
GO:0008586	imaginal disc-derived wing vein morphogenesis	2/37	50/12663	0.0093176241694068	0.0338293286605167	0.018167138033652	42944/37890	2
GO:0030510	regulation of BMP signaling pathway	2/37	50/12663	0.0093176241694068	0.0338293286605167	0.018167138033652	42944/36048	2
GO:0035215	genital disc development	2/37	50/12663	0.0093176241694068	0.0338293286605167	0.018167138033652	44885/42542	2
GO:0051347	positive regulation of transferase activity	2/37	51/12663	0.00968021284716827	0.0349472090923193	0.0187674658827051	42160/34367	2
GO:0023056	positive regulation of signaling	5/37	459/12663	0.0102491464672203	0.03679328422783	0.0197588512614654	42944/36048/45320/34367/35277	5
GO:0048619	embryonic hindgut morphogenesis	2/37	53/12663	0.0104240290241231	0.0368266814333502	0.0197767863393001	44540/43230	2
GO:0048859	formation of anatomical boundary	2/37	53/12663	0.0104240290241231	0.0368266814333502	0.0197767863393001	44540/36377	2
GO:0010647	positive regulation of cell communication	5/37	461/12663	0.0104313448191493	0.0368266814333502	0.0197767863393001	42944/36048/45320/34367/35277	5
GO:0042592	homeostatic process	5/37	463/12663	0.0106157754291211	0.0372718708747714	0.0200158634464632	43650/33727/36945/36773/44885	5
GO:0120035	regulation of plasma membrane bounded cell projection organization	3/37	160/12663	0.0112313411918224	0.039217633997675	0.0210607835981254	36377/35104/34367	3
GO:0007526	larval somatic muscle development	2/37	56/12663	0.0115857912497153	0.0400179492355032	0.0214905715357451	33916/36678	2
GO:0090092	regulation of transmembrane receptor protein serine/threonine kinase signaling pathway	2/37	56/12663	0.0115857912497153	0.0400179492355032	0.0214905715357451	42944/36048	2
GO:0048813	dendrite morphogenesis	3/37	163/12663	0.0118084203521607	0.0405676376614552	0.0217857670334147	44540/36678/36377	3
GO:0048568	embryonic organ development	2/37	57/12663	0.0119851741040677	0.0408026370477373	0.021911967181554	34068/44885	2
GO:0031344	regulation of cell projection organization	3/37	164/12663	0.0120045317135753	0.0408026370477373	0.021911967181554	36377/35104/34367	3
GO:0050778	positive regulation of immune response	3/37	165/12663	0.0122025241513335	0.0412561530830799	0.0221555158637411	42160/34068/35277	3
GO:0045088	regulation of innate immune response	3/37	166/12663	0.0124024007096422	0.0417112318603229	0.0223999037747554	42160/34068/35277	3
GO:0002833	positive regulation of response to biotic stimulus	3/37	169/12663	0.0130133644705526	0.0435368580978174	0.0233803076186286	42160/34068/35277	3
GO:0050808	synapse organization	4/37	316/12663	0.0131436841665822	0.0437438238669063	0.023491453060887	38723/42160/39524/44885	4
GO:0007442	hindgut morphogenesis	2/37	60/12663	0.0132191958005902	0.0437671819511769	0.0235039968966043	44540/43230	2
GO:0031349	positive regulation of defense response	3/37	172/12663	0.0136413880350077	0.0442511486490634	0.0237638982943657	42160/34068/35277	3
GO:0030509	BMP signaling pathway	2/37	61/12663	0.013642372901198	0.0442511486490634	0.0237638982943657	42944/36048	2
GO:0071772	response to BMP	2/37	61/12663	0.013642372901198	0.0442511486490634	0.0237638982943657	42944/36048	2
GO:0071773	cellular response to BMP stimulus	2/37	61/12663	0.013642372901198	0.0442511486490634	0.0237638982943657	42944/36048	2
GO:0030335	positive regulation of cell migration	2/37	62/12663	0.0140714080596696	0.0451840690961251	0.0242648983202978	42160/36377	2
GO:0042327	positive regulation of phosphorylation	2/37	62/12663	0.0140714080596696	0.0451840690961251	0.0242648983202978	42160/34367	2
GO:0002684	positive regulation of immune system process	3/37	176/12663	0.0145054116626471	0.0458886315609442	0.0246432647868673	42160/34068/35277	3
GO:0008360	regulation of cell shape	2/37	63/12663	0.0145062653760731	0.0458886315609442	0.0246432647868673	42160/44885	2
GO:0061525	hindgut development	2/37	63/12663	0.0145062653760731	0.0458886315609442	0.0246432647868673	44540/43230	2
GO:2000147	positive regulation of cell motility	2/37	64/12663	0.0149469091003159	0.0468252052558028	0.0251462266920216	42160/36377	2
GO:0016358	dendrite development	3/37	178/12663	0.0149488918187539	0.0468252052558028	0.0251462266920216	44540/36678/36377	3
GO:0007416	synapse assembly	3/37	179/12663	0.0151735067729291	0.0471459729663768	0.0253184864295179	38723/42160/39524	3
GO:0045165	cell fate commitment	4/37	330/12663	0.0151988582645909	0.0471459729663768	0.0253184864295179	33916/42160/36678/42542	4
GO:0032103	positive regulation of response to external stimulus	3/37	182/12663	0.0158588758555228	0.0489556602496572	0.0262903306834499	42160/34068/35277	3

## Sheet: C7
ID	Description	GeneRatio	BgRatio	pvalue	p.adjust	qvalue	geneID	Count
GO:0035107	appendage morphogenesis	26/139	362/12663	1.68062554182075e-14	1.70541608634215e-11	1.29478283687288e-11	32130/32858/33477/37449/39733/39419/32162/39583/34669/33627/43275/36411/40398/36139/34179/40314/32097/39013/37973/34405/36125/43791/40506/33208/31913/33245	26
GO:0048736	appendage development	26/139	370/12663	2.82120113538817e-14	1.70541608634215e-11	1.29478283687288e-11	32130/32858/33477/37449/39733/39419/32162/39583/34669/33627/43275/36411/40398/36139/34179/40314/32097/39013/37973/34405/36125/43791/40506/33208/31913/33245	26
GO:0035220	wing disc development	27/139	424/12663	9.2582227178224e-14	3.71987384613861e-11	2.82419571967513e-11	32130/41958/33477/37449/39733/39419/32162/39583/41062/33627/43275/43767/36411/31382/36139/34179/40314/41177/32097/40171/39013/37973/34405/36125/43791/40506/33245	27
GO:0035114	imaginal disc-derived appendage morphogenesis	25/139	360/12663	1.23072749251898e-13	3.71987384613861e-11	2.82419571967513e-11	32130/32858/33477/37449/39733/39419/32162/39583/33627/43275/36411/40398/36139/34179/40314/32097/39013/37973/34405/36125/43791/40506/33208/31913/33245	25
GO:0048737	imaginal disc-derived appendage development	25/139	367/12663	1.90298277994709e-13	4.60141236191207e-11	3.49347575602919e-11	32130/32858/33477/37449/39733/39419/32162/39583/33627/43275/36411/40398/36139/34179/40314/32097/39013/37973/34405/36125/43791/40506/33208/31913/33245	25
GO:0035120	post-embryonic appendage morphogenesis	24/139	350/12663	5.31363646176356e-13	1.07069774704536e-10	8.12893156957513e-11	32130/32858/33477/37449/39733/32162/39583/33627/43275/36411/40398/36139/34179/40314/32097/39013/37973/34405/36125/43791/40506/33208/31913/33245	24
GO:0060541	respiratory system development	21/139	262/12663	8.74258818789707e-13	1.50996987416679e-10	1.14639652629267e-10	35904/33983/35362/40150/37038/45884/47137/41062/33627/43767/33604/44071/36609/40745/39013/3346238/38638/43230/36125/33245/35975	21
GO:0016339	calcium-dependent cell-cell adhesion via plasma membrane cell adhesion molecules	9/139	23/12663	1.27804749221365e-12	1.93144927260788e-10	1.46639133317145e-10	32447/43528/43026/39936/33627/43824/41441/36125/33245	9
GO:0007156	homophilic cell adhesion via plasma membrane adhesion molecules	11/139	49/12663	3.81464192025276e-12	5.00629541199032e-10	3.80087031409652e-10	43528/31292/32162/43026/39936/33627/43824/44097/41441/36125/33245	11
GO:0007424	open tracheal system development	20/139	253/12663	4.14085642017396e-12	5.00629541199032e-10	3.80087031409652e-10	35904/33983/35362/40150/37038/45884/47137/41062/33627/43767/33604/44071/36609/40745/39013/3346238/38638/36125/33245/35975	20
GO:0035152	regulation of tube architecture, open tracheal system	13/139	93/12663	2.33682585107962e-11	2.56838404905024e-09	1.94996377238414e-09	33983/35362/40150/37038/45884/47137/33627/33604/44071/40745/38638/36125/33245	13
GO:0007155	cell adhesion	18/139	224/12663	4.06509392152612e-11	4.09558212593757e-09	3.10944026278138e-09	32447/43528/41455/31292/38531/32162/43026/39936/41062/33627/43824/44097/41441/50003/43230/36125/43832/33245	18
GO:0007560	imaginal disc morphogenesis	24/139	437/12663	5.90756552880305e-11	4.86454354545161e-09	3.69324972498699e-09	32130/32858/33477/37449/39733/32162/39583/33627/43275/36411/40398/36139/34179/40314/32097/39013/37973/34405/36125/43791/40506/33208/31913/33245	24
GO:0048563	post-embryonic animal organ morphogenesis	24/139	437/12663	5.90756552880305e-11	4.86454354545161e-09	3.69324972498699e-09	32130/32858/33477/37449/39733/32162/39583/33627/43275/36411/40398/36139/34179/40314/32097/39013/37973/34405/36125/43791/40506/33208/31913/33245	24
GO:0098742	cell-cell adhesion via plasma-membrane adhesion molecules	12/139	80/12663	6.03541382810373e-11	4.86454354545161e-09	3.69324972498699e-09	32447/43528/31292/32162/43026/39936/33627/43824/44097/41441/36125/33245	12
GO:0007476	imaginal disc-derived wing morphogenesis	20/139	304/12663	1.16791880732437e-10	8.82508648784476e-09	6.70016578938717e-09	32130/33477/37449/39733/32162/39583/33627/43275/36411/36139/34179/40314/32097/39013/37973/34405/36125/43791/40506/33245	20
GO:0035151	regulation of tube size, open tracheal system	10/139	50/12663	1.2952103293309e-10	9.21123110682972e-09	6.99333379056682e-09	40150/37038/45884/47137/33627/33604/44071/40745/36125/33245	10
GO:0007472	wing disc morphogenesis	20/139	317/12663	2.46110472735497e-10	1.65304200854009e-08	1.25501948669797e-08	32130/33477/37449/39733/32162/39583/33627/43275/36411/36139/34179/40314/32097/39013/37973/34405/36125/43791/40506/33245	20
GO:0035150	regulation of tube size	10/139	54/12663	2.90709179915522e-10	1.84982841325193e-08	1.40442329576917e-08	40150/37038/45884/47137/33627/33604/44071/40745/36125/33245	10
GO:0045047	protein targeting to ER	8/139	28/12663	4.44552925299138e-10	2.68732243343329e-08	2.0402639518992e-08	34314/33905/31042/47251/34333/38819/32095/42885	8
GO:0048707	instar larval or pupal morphogenesis	24/139	486/12663	5.20108966924869e-10	2.99434162386746e-08	2.27335849202249e-08	32130/32858/33477/37449/39733/32162/39583/33627/43275/36411/40398/36139/34179/40314/32097/39013/37973/34405/36125/43791/40506/33208/31913/33245	24
GO:0035159	regulation of tube length, open tracheal system	8/139	29/12663	6.0826290009924e-10	3.07030141470284e-08	2.33102854348603e-08	40150/37038/45884/33627/33604/44071/36125/33245	8
GO:0072599	establishment of protein localization to endoplasmic reticulum	8/139	29/12663	6.0826290009924e-10	3.07030141470284e-08	2.33102854348603e-08	34314/33905/31042/47251/34333/38819/32095/42885	8
GO:0035218	leg disc development	12/139	97/12663	6.0948911458121e-10	3.07030141470284e-08	2.33102854348603e-08	32858/43275/40398/34179/40314/32097/39013/37973/43791/33208/31913/33245	12
GO:0098609	cell-cell adhesion	14/139	148/12663	8.00182747949937e-10	3.8696837690859e-08	2.9379341314204e-08	32447/43528/31292/32162/43026/39936/41062/33627/43824/44097/41441/50003/36125/33245	14
GO:0001745	compound eye morphogenesis	20/139	344/12663	1.03532735566282e-09	4.8142722038321e-08	3.65508281027521e-08	37038/31292/39419/32162/31339/41062/33627/43275/43767/36383/36411/36139/34179/40314/44097/39228/38638/36125/40506/33245	20
GO:0048592	eye morphogenesis	20/139	361/12663	2.3886181065089e-09	1.03137117527473e-07	7.83035710103668e-08	37038/31292/39419/32162/31339/41062/33627/43275/43767/36383/36411/36139/34179/40314/44097/39228/38638/36125/40506/33245	20
GO:0090596	sensory organ morphogenesis	20/139	361/12663	2.3886181065089e-09	1.03137117527473e-07	7.83035710103668e-08	37038/31292/39419/32162/31339/41062/33627/43275/43767/36383/36411/36139/34179/40314/44097/39228/38638/36125/40506/33245	20
GO:0070972	protein localization to endoplasmic reticulum	8/139	36/12663	4.01994791645829e-09	1.67590242448209e-07	1.27237552927464e-07	34314/33905/31042/47251/34333/38819/32095/42885	8
GO:0048749	compound eye development	21/139	415/12663	4.62725689505222e-09	1.86478452870605e-07	1.41577824999493e-07	37038/31292/39419/32162/31339/41062/33627/43275/43767/36383/36411/36139/34179/40314/44097/39228/39013/38638/36125/40506/33245	21
GO:0007480	imaginal disc-derived leg morphogenesis	10/139	71/12663	4.78831702845586e-09	1.86744364109779e-07	1.41779709637131e-07	32858/43275/40398/40314/32097/39013/37973/33208/31913/33245	10
GO:0002009	morphogenesis of an epithelium	19/139	341/12663	5.67299345286968e-09	2.14332783891233e-07	1.62725338516525e-07	37038/45884/32162/47137/33905/31339/41062/33627/36411/31646/36139/34179/44071/32097/43997/3346238/43230/36125/33245	19
GO:0007478	leg disc morphogenesis	10/139	75/12663	8.28207958484579e-09	3.03425279335714e-07	2.30365977607194e-07	32858/43275/40398/40314/32097/39013/37973/33208/31913/33245	10
GO:0042067	establishment of ommatidial planar polarity	9/139	57/12663	1.02621500050792e-08	3.64909981062965e-07	2.77046278774895e-07	37038/32162/31339/33627/36411/36139/34179/36125/33245	9
GO:0001654	eye development	21/139	442/12663	1.40211137106656e-08	4.5814936422148e-07	3.47835310261748e-07	37038/31292/39419/32162/31339/41062/33627/43275/43767/36383/36411/36139/34179/40314/44097/39228/39013/38638/36125/40506/33245	21
GO:0048880	sensory system development	21/139	442/12663	1.40211137106656e-08	4.5814936422148e-07	3.47835310261748e-07	37038/31292/39419/32162/31339/41062/33627/43275/43767/36383/36411/36139/34179/40314/44097/39228/39013/38638/36125/40506/33245	21
GO:0150063	visual system development	21/139	442/12663	1.40211137106656e-08	4.5814936422148e-07	3.47835310261748e-07	37038/31292/39419/32162/31339/41062/33627/43275/43767/36383/36411/36139/34179/40314/44097/39228/39013/38638/36125/40506/33245	21
GO:0044331	cell-cell adhesion mediated by cadherin	6/139	17/12663	1.75901903591606e-08	5.55195574608157e-07	4.21514554053644e-07	43528/39936/33627/43824/41441/33245	6
GO:0048729	tissue morphogenesis	19/139	366/12663	1.79095346647793e-08	5.55195574608157e-07	4.21514554053644e-07	37038/45884/32162/47137/33905/31339/41062/33627/36411/31646/36139/34179/44071/32097/43997/3346238/43230/36125/33245	19
GO:0001736	establishment of planar polarity	10/139	95/12663	8.38180145210568e-08	2.47160925746238e-06	1.8764905946691e-06	37038/32162/31339/33627/36411/36139/34179/43997/36125/33245	10
GO:0007164	establishment of tissue polarity	10/139	95/12663	8.38180145210568e-08	2.47160925746238e-06	1.8764905946691e-06	37038/32162/31339/33627/36411/36139/34179/43997/36125/33245	10
GO:0001738	morphogenesis of a polarized epithelium	10/139	105/12663	2.18035817918717e-07	6.2763167586602e-06	4.76509356453937e-06	37038/32162/31339/33627/36411/36139/34179/43997/36125/33245	10
GO:0090066	regulation of anatomical structure size	14/139	233/12663	2.63832127575075e-07	7.4179777264713e-06	5.6318632863027e-06	43528/3355133/40150/37038/45884/47137/43026/33627/33604/44071/40745/32119/36125/33245	14
GO:0042335	cuticle development	14/139	243/12663	4.40158345873823e-07	1.20943509127603e-05	9.18225066033429e-06	41687/33477/40150/37038/45884/47137/39682/33905/43275/43767/40314/40745/43791/8674055	14
GO:0006613	cotranslational protein targeting to membrane	5/139	17/12663	8.25213366749965e-07	2.1688760008711e-05	1.64665001328597e-05	34314/33905/31042/47251/38819	5
GO:0006614	SRP-dependent cotranslational protein targeting to membrane	5/139	17/12663	8.25213366749965e-07	2.1688760008711e-05	1.64665001328597e-05	34314/33905/31042/47251/38819	5
GO:0007591	molting cycle, chitin-based cuticle	9/139	96/12663	1.03018939406297e-06	2.5947895362961e-05	1.97001129741865e-05	42803/41687/33477/40150/47137/39682/43791/47767/8674055	9
GO:0042303	molting cycle	9/139	96/12663	1.03018939406297e-06	2.5947895362961e-05	1.97001129741865e-05	42803/41687/33477/40150/47137/39682/43791/47767/8674055	9
GO:0002168	instar larval development	8/139	76/12663	1.73218160516277e-06	4.2738929809016e-05	3.24481709925227e-05	40861/40150/47137/39682/33627/43275/43230/43791	8
GO:0007447	imaginal disc pattern formation	9/139	114/12663	4.35933542793464e-06	0.000105408730647459	8.00282209086106e-05	33627/43275/43767/40314/40171/39013/37973/43791/33245	9
GO:0022416	chaeta development	8/139	87/12663	4.85086314139073e-06	0.000114993990940027	8.73055244436061e-05	37449/31292/44011/41062/36411/44097/39013/33208	8
GO:0034976	response to endoplasmic reticulum stress	8/139	90/12663	6.25969761884247e-06	0.000144924413886318	0.000110029244620495	39651/41166/43354/33604/34976/32133/36270/47767	8
GO:0031175	neuron projection development	18/139	488/12663	6.35317943422238e-06	0.000144924413886318	0.000110029244620495	40861/35362/46068/41455/38499/38558/34669/43767/36703/47251/43997/32119/39013/36125/38769/41983/43832/35975	18
GO:0023056	positive regulation of signaling	17/139	459/12663	1.11235090015715e-05	0.000249043007090739	0.000189077969773301	42803/34490/37449/43026/41062/33627/43824/40398/40314/32133/39013/33220/47767/38769/2768836/33245/35975	17
GO:0010647	positive regulation of cell communication	17/139	461/12663	1.17713614297224e-05	0.000258755926700624	0.000196452194578333	42803/34490/37449/43026/41062/33627/43824/40398/40314/32133/39013/33220/47767/38769/2768836/33245/35975	17
GO:0009967	positive regulation of signal transduction	16/139	424/12663	1.63321495033684e-05	0.00035259944195665	0.000267699894115362	42803/34490/37449/43026/41062/33627/40398/40314/32133/39013/33220/47767/38769/2768836/33245/35975	16
GO:0006612	protein targeting to membrane	6/139	51/12663	1.88390153549591e-05	0.000399585430949921	0.000303372509501834	34314/33905/31042/47251/34333/38819	6
GO:0016318	ommatidial rotation	5/139	31/12663	2.00241243374061e-05	0.000417399419377999	0.00031689721274443	31339/36411/36139/36125/33245	5
GO:0048645	animal organ formation	6/139	53/12663	2.35868170241362e-05	0.000469016710268818	0.00035608599656472	33983/43767/36703/39228/39013/37973	6
GO:0048859	formation of anatomical boundary	6/139	53/12663	2.35868170241362e-05	0.000469016710268818	0.00035608599656472	33983/33627/36703/39228/39013/33245	6
GO:0035239	tube morphogenesis	10/139	176/12663	2.36642012625293e-05	0.000469016710268818	0.00035608599656472	43528/35362/37038/45884/47137/43354/41062/31646/3346238/43230	10
GO:0048667	cell morphogenesis involved in neuron differentiation	16/139	442/12663	2.71751611261152e-05	0.000529915641959246	0.000402321570491892	40861/35362/46068/41455/38558/34669/43767/36703/47251/43997/32119/39013/36125/38769/43832/35975	16
GO:0061564	axon development	14/139	348/12663	2.83448014391959e-05	0.000543950237142665	0.000412976889807499	40861/46068/41455/38499/38558/36703/47251/43997/32119/39013/36125/38769/43832/35975	14
GO:0035209	pupal development	4/139	17/12663	2.96143335462422e-05	0.000559433269646981	0.000424731889018473	32858/33627/38638/47767	4
GO:0048812	neuron projection morphogenesis	16/139	446/12663	3.03146055160801e-05	0.000563851662599089	0.000428086413117762	40861/35362/46068/41455/38558/34669/43767/36703/47251/43997/32119/39013/36125/38769/43832/35975	16
GO:0120039	plasma membrane bounded cell projection morphogenesis	16/139	448/12663	3.2001750322507e-05	0.000586213880907742	0.00044506421501158	40861/35362/46068/41455/38558/34669/43767/36703/47251/43997/32119/39013/36125/38769/43832/35975	16
GO:0048858	cell projection morphogenesis	16/139	450/12663	3.37716212647975e-05	0.00060940134491254	0.00046266855841168	40861/35362/46068/41455/38558/34669/43767/36703/47251/43997/32119/39013/36125/38769/43832/35975	16
GO:0006486	protein glycosylation	8/139	114/12663	3.56405178332428e-05	0.000624483855947689	0.000474119474455953	36717/246627/40314/37029/47767/2768916/31849/39653	8
GO:0043413	macromolecule glycosylation	8/139	114/12663	3.56405178332428e-05	0.000624483855947689	0.000474119474455953	36717/246627/40314/37029/47767/2768916/31849/39653	8
GO:0034333	adherens junction assembly	4/139	18/12663	3.77519870688835e-05	0.000642847216426481	0.000488061270927597	31292/41062/38418/44097	4
GO:0048100	wing disc anterior/posterior pattern formation	4/139	18/12663	3.77519870688835e-05	0.000642847216426481	0.000488061270927597	43275/43767/40314/39013	4
GO:0032990	cell part morphogenesis	16/139	458/12663	4.17497545278903e-05	0.000701047961447492	0.000532248332577783	40861/35362/46068/41455/38558/34669/43767/36703/47251/43997/32119/39013/36125/38769/43832/35975	16
GO:0035017	cuticle pattern formation	5/139	37/12663	4.87253134257738e-05	0.000806971286736446	0.000612667243075339	39682/43275/43767/40314/43791	5
GO:0002164	larval development	10/139	193/12663	5.20152858001883e-05	0.000849817304492265	0.000645196717180145	40861/40150/31292/47137/39682/33627/43275/44097/43230/43791	10
GO:0007043	cell-cell junction assembly	6/139	62/12663	5.82521259949136e-05	0.000939024271038008	0.000712924264807925	31292/41062/33604/38418/44071/44097	6
GO:0070085	glycosylation	8/139	124/12663	6.50383760714005e-05	0.00103462364039899	0.000785505040640737	36717/246627/40314/37029/47767/2768916/31849/39653	8
GO:0009100	glycoprotein metabolic process	9/139	160/12663	6.61868096018318e-05	0.00103921886764435	0.000788993820544051	38528/36717/246627/40314/37029/47767/2768916/31849/39653	9
GO:0007409	axonogenesis	13/139	331/12663	7.08473820049004e-05	0.0010924061907835	0.000829374601334913	40861/46068/41455/38558/36703/47251/43997/32119/39013/36125/38769/43832/35975	13
GO:0006030	chitin metabolic process	4/139	21/12663	7.19729819427979e-05	0.0010924061907835	0.000829374601334913	41687/40150/45884/47137	4
GO:2000026	regulation of multicellular organismal development	12/139	286/12663	7.26114223102443e-05	0.0010924061907835	0.000829374601334913	37038/38531/34669/41062/43275/43767/43824/31162/39228/32119/36125/43832	12
GO:0040003	chitin-based cuticle development	10/139	201/12663	7.31885040971577e-05	0.0010924061907835	0.000829374601334913	41687/33477/40150/37038/45884/47137/39682/40745/43791/8674055	10
GO:0035295	tube development	11/139	250/12663	9.61865564001041e-05	0.00141816520350885	0.00107669675456856	42803/43528/35362/37038/45884/47137/43354/41062/31646/3346238/43230	11
GO:0009101	glycoprotein biosynthetic process	8/139	133/12663	0.000106570803775731	0.00155233857548022	0.00117856361309369	36717/246627/40314/37029/47767/2768916/31849/39653	8
GO:0035002	liquid clearance, open tracheal system	4/139	24/12663	0.00012455821475389	0.00178049867736088	0.00135178690231918	35904/45884/47137/33604	4
GO:0008587	imaginal disc-derived wing margin morphogenesis	6/139	71/12663	0.000125179807754901	0.00178049867736088	0.00135178690231918	37449/43275/36411/40314/37973/43791	6
GO:0051604	protein maturation	11/139	258/12663	0.000127149670785476	0.00178748781371675	0.00135709318145575	39651/41166/40588/43354/32652/33227/32133/36270/32095/33220/42885	11
GO:0008407	chaeta morphogenesis	5/139	46/12663	0.000141560359543309	0.00196720085848116	0.00149353458586529	31292/44011/36411/44097/39013	5
GO:0006620	post-translational protein targeting to endoplasmic reticulum membrane	3/139	10/12663	0.000146801931396794	0.00199724228790839	0.00151634258417667	33905/34333/38819	3
GO:0001737	establishment of imaginal disc-derived wing hair orientation	4/139	25/12663	0.000147026107215754	0.00199724228790839	0.00151634258417667	33627/36139/36125/33245	4
GO:0006605	protein targeting	8/139	141/12663	0.000159989800126893	0.00214919631503793	0.00163170883872106	34314/33905/31042/47251/34333/38819/32095/42885	8
GO:0035317	imaginal disc-derived wing hair organization	5/139	48/12663	0.00017375203900303	0.00230841994675454	0.00175259430897214	32162/33627/36139/36125/33245	5
GO:0019827	stem cell population maintenance	7/139	108/12663	0.000182952023186545	0.00235307442587801	0.00178649679976111	43275/31646/40314/40171/39228/39013/33220	7
GO:0090150	establishment of protein localization to membrane	7/139	108/12663	0.000182952023186545	0.00235307442587801	0.00178649679976111	34314/33905/31042/47251/34333/38819/40506	7
GO:0098727	maintenance of cell number	7/139	108/12663	0.000182952023186545	0.00235307442587801	0.00178649679976111	43275/31646/40314/40171/39228/39013/33220	7
GO:0006022	aminoglycan metabolic process	5/139	49/12663	0.000191804141811522	0.00239063100464052	0.00181501043580735	41687/40150/45884/47137/38528	5
GO:0035315	hair cell differentiation	5/139	49/12663	0.000191804141811522	0.00239063100464052	0.00181501043580735	32162/33627/36139/36125/33245	5
GO:0035316	non-sensory hair organization	5/139	49/12663	0.000191804141811522	0.00239063100464052	0.00181501043580735	32162/33627/36139/36125/33245	5
GO:0007448	anterior/posterior pattern specification, imaginal disc	4/139	27/12663	0.000200533648189685	0.00247393041491153	0.00187825285952101	43275/43767/40314/39013	4
GO:0042127	regulation of cell population proliferation	13/139	368/12663	0.000203774308052998	0.00248851654985934	0.00188932691783322	43528/3355133/41455/37038/38499/34669/33627/43767/40398/39228/32119/36125/43832	13
GO:0090255	cell proliferation involved in imaginal disc-derived wing morphogenesis	5/139	51/12663	0.000232166521585648	0.00280689324597049	0.00213104428234405	32162/33627/36139/36125/33245	5
GO:0002251	organ or tissue specific immune response	3/139	12/12663	0.000264833099245281	0.00313178504285864	0.00237770802957881	43528/33477/43767	3
GO:0002385	mucosal immune response	3/139	12/12663	0.000264833099245281	0.00313178504285864	0.00237770802957881	43528/33477/43767	3
GO:0042045	epithelial fluid transport	4/139	29/12663	0.000266810470979686	0.00313178504285864	0.00237770802957881	35904/45884/47137/33604	4
GO:0035222	wing disc pattern formation	6/139	83/12663	0.000296268405011941	0.00337913680810789	0.00256550197785911	43275/43767/40314/40171/39013/33245	6
GO:0035330	regulation of hippo signaling	6/139	83/12663	0.000296268405011941	0.00337913680810789	0.00256550197785911	41062/33627/43767/34179/32133/33245	6
GO:0045216	cell-cell junction organization	6/139	83/12663	0.000296268405011941	0.00337913680810789	0.00256550197785911	31292/41062/33604/38418/44071/44097	6
GO:0009913	epidermal cell differentiation	5/139	54/12663	0.000304439641228367	0.00338577226164204	0.00257053973458	32162/33627/36139/36125/33245	5
GO:0007157	heterophilic cell-cell adhesion via plasma membrane cell adhesion molecules	4/139	30/12663	0.000305251593481374	0.00338577226164204	0.00257053973458	31292/33627/44097/33245	4
GO:0070633	transepithelial transport	4/139	30/12663	0.000305251593481374	0.00338577226164204	0.00257053973458	35904/45884/47137/33604	4
GO:1901135	carbohydrate derivative metabolic process	15/139	490/12663	0.000312354870971233	0.00343306399094746	0.002606444473559	42803/41687/46068/40150/45884/47137/38528/36717/246627/40314/37029/47767/2768916/31849/39653	15
GO:0051094	positive regulation of developmental process	10/139	242/12663	0.000333053001708967	0.00362757728888416	0.00275412249872185	31339/43767/43824/34179/31162/39228/33220/36125/40506/43832	10
GO:1901071	glucosamine-containing compound metabolic process	4/139	31/12663	0.000347507514836037	0.00375121951282829	0.00284799391858106	41687/40150/45884/47137	4
GO:0007163	establishment or maintenance of cell polarity	9/139	201/12663	0.000370434633534641	0.00396332276056089	0.00300902655279187	37038/32162/31339/33627/36411/36139/34179/36125/33245	9
GO:0021551	central nervous system morphogenesis	3/139	14/12663	0.00043117830793058	0.00454457820230087	0.0034503262308183	34572/37956/38558	3
GO:0035329	hippo signaling	6/139	89/12663	0.000432279977886352	0.00454457820230087	0.0034503262308183	41062/33627/43767/34179/32133/33245	6
GO:0042044	fluid transport	4/139	33/12663	0.000444316321676006	0.00462555963538075	0.00351180880418964	35904/45884/47137/33604	4
GO:0006886	intracellular protein transport	12/139	348/12663	0.000447634803423944	0.00462555963538075	0.00351180880418964	34314/33905/31042/42996/31382/47251/34333/41177/38819/32095/42885/40506	12
GO:0008363	larval chitin-based cuticle development	4/139	34/12663	0.000499300247847816	0.00511571186142381	0.00388394126782601	40150/47137/39682/43791	4
GO:0030855	epithelial cell differentiation	12/139	355/12663	0.000534633724392306	0.00538663477613833	0.00408963086046983	32858/43528/37038/38531/32162/39583/33627/43767/36139/40314/36125/33245	12
GO:0008362	chitin-based embryonic cuticle biosynthetic process	3/139	15/12663	0.000534653575795368	0.00538663477613833	0.00408963086046983	37038/45884/47137	3
GO:0042337	cuticle development involved in chitin-based cuticle molting cycle	4/139	35/12663	0.000558960558352006	0.00558498607477335	0.00424022276540191	40150/47137/39682/43791	4
GO:0007411	axon guidance	10/139	259/12663	0.000568100314191782	0.00562978098244151	0.00427423187209003	40861/46068/38558/36703/43997/32119/39013/36125/38769/43832	10
GO:0006040	amino sugar metabolic process	4/139	36/12663	0.000623516428911255	0.00607928518188473	0.00461550361638892	41687/40150/45884/47137	4
GO:0034332	adherens junction organization	4/139	36/12663	0.000623516428911255	0.00607928518188473	0.00461550361638892	31292/41062/38418/44097	4
GO:1901137	carbohydrate derivative biosynthetic process	11/139	315/12663	0.000699815818833761	0.00676861859976014	0.00513885805493086	46068/45884/47137/36717/246627/40314/37029/47767/2768916/31849/39653	11
GO:0097485	neuron projection guidance	10/139	267/12663	0.000718952243948867	0.00687380651086415	0.0052187186256354	40861/46068/38558/36703/43997/32119/39013/36125/38769/43832	10
GO:0008544	epidermis development	5/139	65/12663	0.000722062387824439	0.00687380651086415	0.0052187186256354	32162/33627/36139/36125/33245	5
GO:1902531	regulation of intracellular signal transduction	12/139	369/12663	0.000751864214872411	0.00710159246703707	0.00539165785665084	42803/3355133/43026/31703/41062/33627/43767/34179/32133/47767/33245/35975	12
GO:0006487	protein N-linked glycosylation	4/139	38/12663	0.000768196552994019	0.00719960955480441	0.00546607420816634	37029/47767/2768916/31849	4
GO:0060284	regulation of cell development	8/139	179/12663	0.000796096409713452	0.0074036966103351	0.00562102080380672	37038/34669/43275/39228/32119/36125/40506/43832	8
GO:0007367	segment polarity determination	4/139	39/12663	0.000848763504727896	0.00777390210012141	0.00590208752888936	43767/39013/36125/43791	4
GO:0035332	positive regulation of hippo signaling	4/139	39/12663	0.000848763504727896	0.00777390210012141	0.00590208752888936	41062/33627/32133/33245	4
GO:0072657	protein localization to membrane	8/139	181/12663	0.000855859686900639	0.00777995760498401	0.00590668497805586	34314/33905/31042/47251/34333/38819/39013/40506	8
GO:0035210	prepupal development	3/139	18/12663	0.000936005330318081	0.00844500331607881	0.00641159974891883	32858/31162/47767	3
GO:0008045	motor neuron axon guidance	5/139	70/12663	0.00101273697020592	0.00900293380131583	0.00683519069674582	38558/36703/39013/38769/43832	5
GO:0016485	protein processing	5/139	70/12663	0.00101273697020592	0.00900293380131583	0.00683519069674582	40588/32652/33227/32095/42885	5
GO:0022404	molting cycle process	4/139	42/12663	0.00112603667789483	0.00993706820127631	0.00754440248270684	42803/41687/33477/8674055	4
GO:0072594	establishment of protein localization to organelle	8/139	190/12663	0.00117101627163207	0.0102591208145157	0.00778891067019957	34314/33905/31042/47251/34333/38819/32095/42885	8
GO:0010160	formation of animal organ boundary	4/139	43/12663	0.00123105927086344	0.0107075586940569	0.00812937284508083	33983/36703/39228/39013	4
GO:0009953	dorsal/ventral pattern formation	7/139	154/12663	0.0015350858509908	0.0132565628131991	0.0100646230230374	39682/42996/40314/41177/40171/39013/37973	7
GO:1902533	positive regulation of intracellular signal transduction	8/139	199/12663	0.00157270971423734	0.0134851492518648	0.0102381699948858	42803/43026/41062/33627/32133/47767/33245/35975	8
GO:0030100	regulation of endocytosis	5/139	78/12663	0.00164726240097142	0.014024931287144	0.0106479823102082	43528/41062/34976/40506/8674055	5
GO:0007365	periodic partitioning	4/139	48/12663	0.00186062075699659	0.0157307027636985	0.0119430349657786	43767/39013/36125/43791	4
GO:0035285	appendage segmentation	3/139	24/12663	0.00221258536788259	0.0184483842053107	0.0140063480275399	43275/40398/40314	3
GO:0036011	imaginal disc-derived leg segmentation	3/139	24/12663	0.00221258536788259	0.0184483842053107	0.0140063480275399	43275/40398/40314	3
GO:0006897	endocytosis	8/139	211/12663	0.0022704825386676	0.0188014615701995	0.0142744107694171	43528/41062/34976/38418/44071/2768687/40506/8674055	8
GO:0030718	germ-line stem cell population maintenance	5/139	84/12663	0.00228607644164198	0.0188018123669739	0.0142746771006932	43275/31646/40314/39013/33220	5
GO:0008052	sensory organ boundary specification	3/139	25/12663	0.00249425253979171	0.020375346760866	0.0154693329637153	33983/39228/39013	3
GO:0016331	morphogenesis of embryonic epithelium	6/139	125/12663	0.00253099602423606	0.0205367395523584	0.0155918652994267	45884/47137/33905/41062/31646/44071	6
GO:0009611	response to wounding	6/139	127/12663	0.00274016519462402	0.0220857314686696	0.0167678880681554	41687/33477/37038/45884/43026/38418	6
GO:0051668	localization within membrane	8/139	218/12663	0.00277783461305718	0.0222410731601731	0.0168858262989604	34314/33905/31042/47251/34333/38819/39013/40506	8
GO:0090100	positive regulation of transmembrane receptor protein serine/threonine kinase signaling pathway	3/139	26/12663	0.00279711786169939	0.0222481282552274	0.0168911826551376	34490/39013/2768836	3
GO:0007469	antennal development	3/139	27/12663	0.00312169088838811	0.0245073005458521	0.0186063872499961	39419/37973/33208	3
GO:0034620	cellular response to unfolded protein	3/139	27/12663	0.00312169088838811	0.0245073005458521	0.0186063872499961	33227/32133/47767	3
GO:0006935	chemotaxis	4/139	56/12663	0.00328278285354537	0.0256057062576539	0.0194403167965471	42803/32119/36125/43832	4
GO:0007219	Notch signaling pathway	5/139	92/12663	0.0033965438417577	0.0263232147736222	0.0199850622807876	33983/37449/43275/40398/40314	5
GO:0050767	regulation of neurogenesis	6/139	136/12663	0.00384559206823076	0.0296135083470764	0.0224831128628711	37038/34669/39228/32119/36125/43832	6
GO:0006457	protein folding	6/139	139/12663	0.00427878911634858	0.0325553839489384	0.0247166381990112	39651/41166/43354/32133/36270/33220	6
GO:0045595	regulation of cell differentiation	9/139	286/12663	0.00428147729353284	0.0325553839489384	0.0247166381990112	37038/34669/43275/43767/39228/32119/36125/40506/43832	9
GO:0034329	cell junction assembly	8/139	235/12663	0.00438063387985494	0.0331011647546539	0.0251310048896941	31292/41062/33604/43824/38418/44071/44097/36125	8
GO:0022603	regulation of anatomical structure morphogenesis	7/139	188/12663	0.00468231301008336	0.0351500123549093	0.0266865271633633	38531/41062/33627/32119/36125/43832/33245	7
GO:0015031	protein transport	12/139	460/12663	0.00470992721380919	0.0351500123549093	0.0266865271633633	34314/33905/31042/42996/31382/47251/34333/41177/38819/32095/42885/40506	12
GO:0097150	neuronal stem cell population maintenance	2/139	10/12663	0.00508146352357261	0.0376901190184005	0.0286150222315487	40171/39228	2
GO:0002376	immune system process	12/139	468/12663	0.00539126073779164	0.0397441111706713	0.0301744503424539	34572/43528/41455/33477/37956/38558/34044/34669/43275/43767/37029/40506	12
GO:0006986	response to unfolded protein	3/139	33/12663	0.00555054417130807	0.0406703509279482	0.0308776683724443	33227/32133/47767	3
GO:0030198	extracellular matrix organization	4/139	65/12663	0.00560983890061865	0.040857200185831	0.0310195277193371	43528/41455/43230/38769	4
GO:0030433	ubiquitin-dependent ERAD pathway	3/139	34/12663	0.00603937422841713	0.0434619252509304	0.0329970822504996	41166/43354/32133	3
GO:0035149	lumen formation, open tracheal system	3/139	34/12663	0.00603937422841713	0.0434619252509304	0.0329970822504996	35362/45884/47137	3
GO:0035158	regulation of tube diameter, open tracheal system	2/139	11/12663	0.00616618167539735	0.044111915062458	0.0334905663092276	45884/47137	2
GO:0035214	eye-antennal disc development	4/139	68/12663	0.00657995606285296	0.0467950992940543	0.0355276884632061	39419/43275/37973/33208	4

## Sheet: C8
ID	Description	GeneRatio	BgRatio	pvalue	p.adjust	qvalue	geneID	Count
GO:0035120	post-embryonic appendage morphogenesis	13/61	350/12663	8.72091045879371e-09	1.95795294322342e-06	1.57755792696364e-06	34405/45280/42034/34569/32130/36421/34068/43275/36139/37449/39441/2768948/42542	13
GO:0035114	imaginal disc-derived appendage morphogenesis	13/61	360/12663	1.22108797087751e-08	1.95795294322342e-06	1.57755792696364e-06	34405/45280/42034/34569/32130/36421/34068/43275/36139/37449/39441/2768948/42542	13
GO:0035107	appendage morphogenesis	13/61	362/12663	1.30446923397322e-08	1.95795294322342e-06	1.57755792696364e-06	34405/45280/42034/34569/32130/36421/34068/43275/36139/37449/39441/2768948/42542	13
GO:0007560	imaginal disc morphogenesis	14/61	437/12663	1.4103865605293e-08	1.95795294322342e-06	1.57755792696364e-06	44849/34405/45280/42034/34569/32130/36421/34068/43275/36139/37449/39441/2768948/42542	14
GO:0048563	post-embryonic animal organ morphogenesis	14/61	437/12663	1.4103865605293e-08	1.95795294322342e-06	1.57755792696364e-06	44849/34405/45280/42034/34569/32130/36421/34068/43275/36139/37449/39441/2768948/42542	14
GO:0048737	imaginal disc-derived appendage development	13/61	367/12663	1.53593946280457e-08	1.95795294322342e-06	1.57755792696364e-06	34405/45280/42034/34569/32130/36421/34068/43275/36139/37449/39441/2768948/42542	13
GO:0048736	appendage development	13/61	370/12663	1.69205809908196e-08	1.95795294322342e-06	1.57755792696364e-06	34405/45280/42034/34569/32130/36421/34068/43275/36139/37449/39441/2768948/42542	13
GO:0007424	open tracheal system development	11/61	253/12663	2.82014845828896e-08	2.85540031401757e-06	2.30064742649889e-06	37038/35904/42034/3346238/43767/34569/41887/33983/35362/41062/35975	11
GO:0060541	respiratory system development	11/61	262/12663	4.0387676669973e-08	3.60568848133738e-06	2.90516810712043e-06	37038/35904/42034/3346238/43767/34569/41887/33983/35362/41062/35975	11
GO:0045165	cell fate commitment	12/61	330/12663	4.45146726091034e-08	3.60568848133738e-06	2.90516810712043e-06	44849/40962/37038/42034/34569/42037/33983/41062/43275/35147/35975/42542	12
GO:0048707	instar larval or pupal morphogenesis	14/61	486/12663	5.35745804033324e-08	3.94503728424538e-06	3.17858754546087e-06	44849/34405/45280/42034/34569/32130/36421/34068/43275/36139/37449/39441/2768948/42542	14
GO:0035220	wing disc development	13/61	424/12663	8.4129438103362e-08	5.67873707197693e-06	4.57546066877934e-06	34405/45280/43767/34569/32130/36421/34068/41062/43275/36139/37449/39441/35147	13
GO:0035295	tube development	10/61	250/12663	2.79910329785987e-07	1.74405667020499e-05	1.40521784993775e-05	44849/37038/42034/3346238/42037/34068/35362/41062/42803/35147	10
GO:0060581	cell fate commitment involved in pattern specification	5/61	34/12663	5.48589387800878e-07	3.17398145799079e-05	2.55733398824469e-05	42034/34569/42037/33983/35147	5
GO:0007507	heart development	7/61	106/12663	7.0976961713733e-07	3.59320868675774e-05	2.89511291200753e-05	44849/42034/43767/42037/34068/42803/35147	7
GO:0072359	circulatory system development	7/61	106/12663	7.0976961713733e-07	3.59320868675774e-05	2.89511291200753e-05	44849/42034/43767/42037/34068/42803/35147	7
GO:0007476	imaginal disc-derived wing morphogenesis	10/61	304/12663	1.6733174522748e-06	7.97286550789757e-05	6.42388124093112e-05	34405/45280/34569/32130/36421/34068/43275/36139/37449/39441	10
GO:0007472	wing disc morphogenesis	10/61	317/12663	2.4387046581869e-06	0.000104355774179623	8.40813255248422e-05	34405/45280/34569/32130/36421/34068/43275/36139/37449/39441	10
GO:0061061	muscle structure development	9/61	246/12663	2.44785149310226e-06	0.000104355774179623	8.40813255248422e-05	38499/42034/34569/42037/36421/34068/35147/35975/42542	9
GO:0035050	embryonic heart tube development	4/61	24/12663	4.81804933092652e-06	0.000195130997902524	0.000157220557114444	44849/34068/42803/35147	4
GO:0007517	muscle organ development	6/61	98/12663	7.25050673155396e-06	0.000279662402502796	0.000225329031256314	38499/42034/34569/42037/36421/35975	6
GO:0001708	cell fate specification	6/61	106/12663	1.14051922561788e-05	0.00041991844215931	0.000338335846834012	42034/34569/42037/41062/35147/42542	6
GO:0035051	cardiocyte differentiation	4/61	31/12663	1.39117077241766e-05	0.000489934054634044	0.000394748685994941	44849/42034/42037/34068	4
GO:0031175	neuron projection development	11/61	488/12663	1.8139956371824e-05	0.000612223527549062	0.000493279515374163	40962/38499/36703/41455/43767/40861/35362/39441/35147/2768948/35975	11
GO:0007480	imaginal disc-derived leg morphogenesis	5/61	71/12663	2.23961458759078e-05	0.000725635126379414	0.000584657281813173	42034/36421/43275/2768948/42542	5
GO:0007478	leg disc morphogenesis	5/61	75/12663	2.92544891017929e-05	0.000911389852786626	0.000734323208223142	42034/36421/43275/2768948/42542	5
GO:0001709	cell fate determination	6/61	127/12663	3.19596419353295e-05	0.000958789258059884	0.000772513762179504	44849/37038/42034/42037/33983/35147	6
GO:0042693	muscle cell fate commitment	3/61	14/12663	3.72819308588326e-05	0.0010785129998448	0.000868977335807377	42034/42037/35147	3
GO:0045893	positive regulation of DNA-templated transcription	10/61	439/12663	4.18238791492194e-05	0.00112924473702892	0.000909852809561965	44849/40962/37038/42034/43767/39682/42037/36421/39441/35147	10
GO:1902680	positive regulation of RNA biosynthetic process	10/61	439/12663	4.18238791492194e-05	0.00112924473702892	0.000909852809561965	44849/40962/37038/42034/43767/39682/42037/36421/39441/35147	10
GO:0048812	neuron projection morphogenesis	10/61	446/12663	4.7807590977113e-05	0.00124916608682134	0.00100647559951817	40962/36703/41455/43767/40861/35362/39441/35147/2768948/35975	10
GO:0120039	plasma membrane bounded cell projection morphogenesis	10/61	448/12663	4.96462532548983e-05	0.00125667078551461	0.00101252227033016	40962/36703/41455/43767/40861/35362/39441/35147/2768948/35975	10
GO:0048858	cell projection morphogenesis	10/61	450/12663	5.15451210000933e-05	0.00126519842454775	0.00101939314258558	40962/36703/41455/43767/40861/35362/39441/35147/2768948/35975	10
GO:0048729	tissue morphogenesis	9/61	366/12663	5.8630136662455e-05	0.00138337277909228	0.00111460834702692	37038/42034/3346238/42037/34068/41062/36139/39441/35147	9
GO:0032990	cell part morphogenesis	10/61	458/12663	5.97753669978148e-05	0.00138337277909228	0.00111460834702692	40962/36703/41455/43767/40861/35362/39441/35147/2768948/35975	10
GO:0060911	cardiac cell fate commitment	3/61	17/12663	6.89335340804633e-05	0.00155100451681042	0.00124967225525986	44849/42034/42037	3
GO:0000122	negative regulation of transcription by RNA polymerase II	7/61	220/12663	8.54182862058069e-05	0.00186996788720821	0.00150666678371551	44849/40962/42034/43767/42037/39441/42542	7
GO:0045229	external encapsulating structure organization	6/61	154/12663	9.38569265035979e-05	0.00200063448599774	0.00161194721418922	43872/41455/41887/34068/39936/39441	6
GO:0035218	leg disc development	5/61	97/12663	0.000100738170529226	0.00203130952431866	0.0016366626446752	42034/36421/43275/2768948/42542	5
GO:0008406	gonad development	4/61	51/12663	0.000102819370984031	0.00203130952431866	0.0016366626446752	34569/42037/34068/42803	4
GO:0045137	development of primary sexual characteristics	4/61	51/12663	0.000102819370984031	0.00203130952431866	0.0016366626446752	34569/42037/34068/42803	4
GO:0048645	animal organ formation	4/61	53/12663	0.000119617739348646	0.00230691354458103	0.0018587217643148	36703/42034/43767/33983	4
GO:0007280	pole cell migration	3/61	22/12663	0.000153457626106187	0.00289071342200027	0.0023290998331906	42037/41887/42803	3
GO:0048568	embryonic organ development	4/61	57/12663	0.000159057729948327	0.00292810821041238	0.00235922948727184	44849/34068/42803/35147	4
GO:0042692	muscle cell differentiation	5/61	114/12663	0.000215567399592246	0.00388021319266043	0.00312635760812146	42034/42037/34068/35147/42542	5
GO:0001745	compound eye morphogenesis	8/61	344/12663	0.000229359052221869	0.00395278366595135	0.00318482894462617	37038/43767/34569/36421/41062/43275/36139/39441	8
GO:0045944	positive regulation of transcription by RNA polymerase II	8/61	344/12663	0.000229359052221869	0.00395278366595135	0.00318482894462617	44849/40962/37038/43767/39682/42037/36421/35147	8
GO:0048667	cell morphogenesis involved in neuron differentiation	9/61	442/12663	0.000245114188529865	0.00410077634906154	0.00330406931308402	40962/36703/41455/43767/40861/35362/39441/35147/35975	9
GO:0061564	axon development	8/61	348/12663	0.00024807165568397	0.00410077634906154	0.00330406931308402	40962/38499/36703/41455/40861/39441/35147/35975	8
GO:0030198	extracellular matrix organization	4/61	65/12663	0.000264902811412758	0.00429142554488668	0.0034576788015981	43872/41455/41887/34068	4
GO:0007448	anterior/posterior pattern specification, imaginal disc	3/61	27/12663	0.000286514200950446	0.00442092650264927	0.00356202005411637	43767/42037/43275	3
GO:0042659	regulation of cell fate specification	3/61	27/12663	0.000286514200950446	0.00442092650264927	0.00356202005411637	42034/34569/42542	3
GO:0045934	negative regulation of nucleobase-containing compound metabolic process	8/61	356/12663	0.000289270499556063	0.00442092650264927	0.00356202005411637	44849/40962/42034/43767/42037/31703/39441/42542	8
GO:0048592	eye morphogenesis	8/61	361/12663	0.000317756061948935	0.00467968018506613	0.00377050255326965	37038/43767/34569/36421/41062/43275/36139/39441	8
GO:0090596	sensory organ morphogenesis	8/61	361/12663	0.000317756061948935	0.00467968018506613	0.00377050255326965	37038/43767/34569/36421/41062/43275/36139/39441	8
GO:0048732	gland development	6/61	194/12663	0.000329918643285592	0.00477203751895231	0.00384491651949374	44849/36703/39682/41887/43275/35147	6
GO:0010453	regulation of cell fate commitment	3/61	32/12663	0.000477596279854278	0.00673923564828936	0.00542992345931047	42034/34569/42542	3
GO:0002168	instar larval development	4/61	76/12663	0.000482562552593559	0.00673923564828936	0.00542992345931047	39682/41887/40861/43275	4
GO:0043062	extracellular structure organization	4/61	81/12663	0.000614663545548764	0.00843860121855082	0.00679913288564199	43872/41455/41887/34068	4
GO:0048608	reproductive structure development	4/61	82/12663	0.000643873392751831	0.00854979423162267	0.00688872309760371	34569/42037/34068/42803	4
GO:0061458	reproductive system development	4/61	82/12663	0.000643873392751831	0.00854979423162267	0.00688872309760371	34569/42037/34068/42803	4
GO:0035017	cuticle pattern formation	3/61	37/12663	0.000735471332661077	0.00944488128326408	0.00760991084551492	43767/39682/43275	3
GO:0045892	negative regulation of DNA-templated transcription	7/61	314/12663	0.000746262224850496	0.00944488128326408	0.00760991084551492	44849/40962/42034/43767/42037/39441/42542	7
GO:1902679	negative regulation of RNA biosynthetic process	7/61	314/12663	0.000746262224850496	0.00944488128326408	0.00760991084551492	44849/40962/42034/43767/42037/39441/42542	7
GO:0048749	compound eye development	8/61	415/12663	0.000799549912242383	0.00987785600635941	0.00795876637289517	37038/43767/34569/36421/41062/43275/36139/39441	8
GO:0022416	chaeta development	4/61	87/12663	0.000804862341258915	0.00987785600635941	0.00795876637289517	44849/41062/37449/35147	4
GO:0007409	axonogenesis	7/61	331/12663	0.001016393213258	0.0122877388468505	0.00990045235223818	40962/36703/41455/40861/39441/35147/35975	7
GO:0022404	molting cycle process	3/61	42/12663	0.00106821489911279	0.0125174885283573	0.010085565805824	41687/8674055/42803	3
GO:0042335	cuticle development	6/61	243/12663	0.00107895118800053	0.0125174885283573	0.010085565805824	41687/37038/43767/39682/8674055/43275	6
GO:0051253	negative regulation of RNA metabolic process	7/61	335/12663	0.00108996400498908	0.0125174885283573	0.010085565805824	44849/40962/42034/43767/42037/39441/42542	7
GO:0007525	somatic muscle development	4/61	96/12663	0.00116310567214032	0.0125174885283573	0.010085565805824	42034/34569/36421/42542	4
GO:0007591	molting cycle, chitin-based cuticle	4/61	96/12663	0.00116310567214032	0.0125174885283573	0.010085565805824	41687/39682/8674055/42803	4
GO:0042303	molting cycle	4/61	96/12663	0.00116310567214032	0.0125174885283573	0.010085565805824	41687/39682/8674055/42803	4
GO:0001654	eye development	8/61	442/12663	0.00120124266145629	0.0125174885283573	0.010085565805824	37038/43767/34569/36421/41062/43275/36139/39441	8
GO:0048880	sensory system development	8/61	442/12663	0.00120124266145629	0.0125174885283573	0.010085565805824	37038/43767/34569/36421/41062/43275/36139/39441	8
GO:0150063	visual system development	8/61	442/12663	0.00120124266145629	0.0125174885283573	0.010085565805824	37038/43767/34569/36421/41062/43275/36139/39441	8
GO:0002009	morphogenesis of an epithelium	7/61	341/12663	0.00120813069998097	0.0125174885283573	0.010085565805824	37038/3346238/34068/41062/36139/39441/35147	7
GO:0001742	oenocyte differentiation	2/61	11/12663	0.00122084147375337	0.0125174885283573	0.010085565805824	34569/42037	2
GO:0007436	larval salivary gland morphogenesis	2/61	11/12663	0.00122084147375337	0.0125174885283573	0.010085565805824	41887/43275	2
GO:0008354	germ cell migration	3/61	46/12663	0.00139331997875443	0.0140419761368347	0.01131387291077	42037/41887/42803	3
GO:0007548	sex differentiation	4/61	101/12663	0.00140419761368347	0.0140419761368347	0.01131387291077	34569/42037/34068/42803	4
GO:0048738	cardiac muscle tissue development	2/61	12/12663	0.00146047208141889	0.0144266144627963	0.0116237829329873	42037/34068	2
GO:0035239	tube morphogenesis	5/61	176/12663	0.00155426650221456	0.0151681429734192	0.0122212458005457	37038/3346238/34068/35362/41062	5
GO:0007482	haltere development	2/61	13/12663	0.00172066813735907	0.0162062929216377	0.0130577018991753	42034/36421	2
GO:0035153	epithelial cell type specification, open tracheal system	2/61	13/12663	0.00172066813735907	0.0162062929216377	0.0130577018991753	34569/41062	2
GO:0035309	wing and notum subfield formation	2/61	13/12663	0.00172066813735907	0.0162062929216377	0.0130577018991753	34569/35147	2
GO:0035215	genital disc development	3/61	50/12663	0.0017746052128147	0.0165221864641368	0.0133122230120401	43767/42037/42542	3
GO:1902531	regulation of intracellular signal transduction	7/61	369/12663	0.00189923254149231	0.0174815722569179	0.0140852174129813	43767/3355133/31703/41062/42803/2768948/35975	7
GO:0001710	mesodermal cell fate commitment	2/61	14/12663	0.0020012325051091	0.0178131684520701	0.014352390435716	42034/42037	2
GO:0035216	haltere disc development	2/61	14/12663	0.0020012325051091	0.0178131684520701	0.014352390435716	42034/36421	2
GO:0048333	mesodermal cell differentiation	2/61	14/12663	0.0020012325051091	0.0178131684520701	0.014352390435716	42034/42037	2
GO:0048859	formation of anatomical boundary	3/61	53/12663	0.00209940659788111	0.0184839059161272	0.0148928156829095	36703/33983/39441	3
GO:0007447	imaginal disc pattern formation	4/61	114/12663	0.00219074488857414	0.0190806812875812	0.0153736483408711	43767/42037/36421/43275	4
GO:0042067	establishment of ommatidial planar polarity	3/61	57/12663	0.00258670440989857	0.02228968693636	0.0179592019500237	37038/36139/39441	3
GO:0048634	regulation of muscle organ development	2/61	16/12663	0.00262268446222289	0.0223618359410584	0.0180173337016974	42034/42037	2
GO:0060795	cell fate commitment involved in formation of primary germ layer	2/61	17/12663	0.00296318458597521	0.0245637921214001	0.0197914894285485	42034/42037	2
GO:0007431	salivary gland development	4/61	124/12663	0.00297191558999656	0.0245637921214001	0.0197914894285485	36703/39682/41887/43275	4
GO:0035272	exocrine system development	4/61	124/12663	0.00297191558999656	0.0245637921214001	0.0197914894285485	36703/39682/41887/43275	4
GO:0048100	wing disc anterior/posterior pattern formation	2/61	18/12663	0.00332327807393781	0.0271904569685821	0.0219078405724768	43767/43275	2
GO:0007422	peripheral nervous system development	3/61	63/12663	0.00343955672222233	0.0278604094500009	0.02244763334503	38499/42037/39441	3
GO:0014706	striated muscle tissue development	2/61	19/12663	0.00370277454783332	0.0296955186509405	0.0239262138578078	42037/34068	2
GO:0010002	cardioblast differentiation	2/61	20/12663	0.00410148495661537	0.0320871247872643	0.0258531739676463	44849/42037	2
GO:0030513	positive regulation of BMP signaling pathway	2/61	20/12663	0.00410148495661537	0.0320871247872643	0.0258531739676463	34490/45280	2
GO:0009967	positive regulation of signal transduction	7/61	424/12663	0.00411982836774751	0.0320871247872643	0.0258531739676463	34490/45280/41062/42803/37449/2768948/35975	7
GO:0007155	cell adhesion	5/61	224/12663	0.00440871893090021	0.0338941617632873	0.0273091361835453	32447/41455/34068/39936/41062	5
GO:0018990	ecdysis, chitin-based cuticle	2/61	21/12663	0.0045192215684383	0.0338941617632873	0.0273091361835453	41687/42803	2
GO:0035146	tube fusion	2/61	21/12663	0.0045192215684383	0.0338941617632873	0.0273091361835453	3346238/41062	2
GO:0035147	branch fusion, open tracheal system	2/61	21/12663	0.0045192215684383	0.0338941617632873	0.0273091361835453	3346238/41062	2
GO:0008045	motor neuron axon guidance	3/61	70/12663	0.00462964639736747	0.034403794329061	0.0277197563145131	40962/36703/35147	3
GO:0016477	cell migration	6/61	332/12663	0.00512933499762606	0.0377705577097919	0.0304324181677336	36703/42037/41887/34068/42803/42542	6
GO:0002520	immune system development	3/61	74/12663	0.00540843195491712	0.0377839095498812	0.0304431759856093	44849/43275/35147	3
GO:0048534	hematopoietic or lymphoid organ development	3/61	74/12663	0.00540843195491712	0.0377839095498812	0.0304431759856093	44849/43275/35147	3
GO:0048542	lymph gland development	3/61	74/12663	0.00540843195491712	0.0377839095498812	0.0304431759856093	44849/43275/35147	3
GO:0016339	calcium-dependent cell-cell adhesion via plasma membrane cell adhesion molecules	2/61	23/12663	0.0054110290219583	0.0377839095498812	0.0304431759856093	32447/39936	2
GO:0035277	spiracle morphogenesis, open tracheal system	2/61	23/12663	0.0054110290219583	0.0377839095498812	0.0304431759856093	43767/34569	2
GO:0060537	muscle tissue development	2/61	23/12663	0.0054110290219583	0.0377839095498812	0.0304431759856093	42037/34068	2
GO:0023056	positive regulation of signaling	7/61	459/12663	0.00632215636717551	0.0437687748496766	0.0352652896774522	34490/45280/41062/42803/37449/2768948/35975	7
GO:0010647	positive regulation of cell communication	7/61	461/12663	0.0064703148329447	0.0444148730058069	0.0357858625907736	34490/45280/41062/42803/37449/2768948/35975	7
GO:0001707	mesoderm formation	2/61	26/12663	0.00688681840015052	0.046486024201016	0.0374546263867835	42034/42037	2
GO:0090100	positive regulation of transmembrane receptor protein serine/threonine kinase signaling pathway	2/61	26/12663	0.00688681840015052	0.046486024201016	0.0374546263867835	34490/45280	2
GO:0002376	immune system process	7/61	468/12663	0.00700944712251692	0.0469227452003199	0.0378065003563331	44849/41455/43767/39079/34068/43275/35147	7
GO:0048598	embryonic morphogenesis	5/61	251/12663	0.00709185644911797	0.0470852764244718	0.0379374546889831	42034/42037/34068/41062/35147	5
GO:0035222	wing disc pattern formation	3/61	83/12663	0.00743507845113296	0.0489627117513634	0.0394501381232557	43767/36421/43275	3

## Sheet: C9
ID	Description	GeneRatio	BgRatio	pvalue	p.adjust	qvalue	geneID	Count
GO:0001708	cell fate specification	2/3	106/12663	0.000207106015078695	0.0120121488745643	0.00588617095486818	40879/31660	2
GO:0045165	cell fate commitment	2/3	330/12663	0.00199630088695156	0.0210326696701928	0.0103063898565373	40879/31660	2
GO:0044331	cell-cell adhesion mediated by cadherin	1/3	17/12663	0.00402239442901919	0.0210326696701928	0.0103063898565373	41774	1
GO:0090276	regulation of peptide hormone secretion	1/3	17/12663	0.00402239442901919	0.0210326696701928	0.0103063898565373	31660	1
GO:0002791	regulation of peptide secretion	1/3	18/12663	0.00425866936312558	0.0210326696701928	0.0103063898565373	31660	1
GO:0030072	peptide hormone secretion	1/3	18/12663	0.00425866936312558	0.0210326696701928	0.0103063898565373	31660	1
GO:0090087	regulation of peptide transport	1/3	18/12663	0.00425866936312558	0.0210326696701928	0.0103063898565373	31660	1
GO:1903531	negative regulation of secretion by cell	1/3	18/12663	0.00425866936312558	0.0210326696701928	0.0103063898565373	31660	1
GO:0002790	peptide secretion	1/3	19/12663	0.00449490692674048	0.0210326696701928	0.0103063898565373	31660	1
GO:0051048	negative regulation of secretion	1/3	19/12663	0.00449490692674048	0.0210326696701928	0.0103063898565373	31660	1
GO:0046883	regulation of hormone secretion	1/3	21/12663	0.0049672699543174	0.0210326696701928	0.0103063898565373	31660	1
GO:0009914	hormone transport	1/3	22/12663	0.0052033954241909	0.0210326696701928	0.0103063898565373	31660	1
GO:0046879	hormone secretion	1/3	22/12663	0.0052033954241909	0.0210326696701928	0.0103063898565373	31660	1
GO:0015833	peptide transport	1/3	23/12663	0.0054394835353947	0.0210326696701928	0.0103063898565373	31660	1
GO:0016339	calcium-dependent cell-cell adhesion via plasma membrane cell adhesion molecules	1/3	23/12663	0.0054394835353947	0.0210326696701928	0.0103063898565373	41774	1
GO:0014017	neuroblast fate commitment	1/3	27/12663	0.00638346245262778	0.0231400513907757	0.0113390451461151	31660	1
GO:0042886	amide transport	1/3	41/12663	0.00968268457397137	0.032431085305109	0.0158918203854436	31660	1
GO:0014016	neuroblast differentiation	1/3	45/12663	0.0106239762206392	0.032431085305109	0.0158918203854436	31660	1
GO:0051051	negative regulation of transport	1/3	45/12663	0.0106239762206392	0.032431085305109	0.0158918203854436	31660	1
GO:0007156	homophilic cell adhesion via plasma membrane adhesion molecules	1/3	49/12663	0.0115646712162542	0.033537546527137	0.0164340064652033	41774	1
GO:0007480	imaginal disc-derived leg morphogenesis	1/3	71/12663	0.0167278370075585	0.0462006926875426	0.0226391779049664	40879	1
GO:0007478	leg disc morphogenesis	1/3	75/12663	0.0176646583820524	0.0465704630072292	0.0228203720725079	40879	1
GO:0098742	cell-cell adhesion via plasma-membrane adhesion molecules	1/3	80/12663	0.0188348480768177	0.0474965734111055	0.0232741829782186	41774	1
GO:0022416	chaeta development	1/3	87/12663	0.0204715518679506	0.0489918293195541	0.0240068855104893	40879	1
GO:0010817	regulation of hormone levels	1/3	97/12663	0.0228065412349648	0.0489918293195541	0.0240068855104893	31660	1
GO:0035218	leg disc development	1/3	97/12663	0.0228065412349648	0.0489918293195541	0.0240068855104893	40879	1
GO:1903530	regulation of secretion by cell	1/3	97/12663	0.0228065412349648	0.0489918293195541	0.0240068855104893	31660	1
GO:0051046	regulation of secretion	1/3	102/12663	0.0239726430962453	0.0496576178422223	0.024333133969873	31660	1

[truncated: 25 more sheets: C10, C11, C12, C13, C14, C15, C16, C17, C18, C19, C20, C21, C22, C23, C24, C25, C26, C27, C28, C29 …]
