# Supplementary material for: Single-cell sequencing suggests a conserved function of Hedgehog-signalling in spider eye development
Source: EvoDevo. 2024 Sep 26;15:11. doi: 10.1186/s13227-024-00230-6 (PMC11428483; doi:10.1186/s13227-024-00230-6)
Supplement: Supplementary file 13 — Additional file 13: GO analysis results barplots (zipped folder) [file 13227_2024_230_MOESM13_ESM.zip]

Archive with 54 entries (53 files):
- Supplementary File 14 - feature plots of C32 markers/
- __MACOSX/._Supplementary File 14 - feature plots of C32 markers
- Supplementary File 14 - feature plots of C32 markers/19.Pt-sev LOC107441450.png
- __MACOSX/Supplementary File 14 - feature plots of C32 markers/._19.Pt-sev LOC107441450.png
- Supplementary File 14 - feature plots of C32 markers/25.Pt-unc6691 LOC107436691.png
- __MACOSX/Supplementary File 14 - feature plots of C32 markers/._25.Pt-unc6691 LOC107436691.png
- Supplementary File 14 - feature plots of C32 markers/21.Pt-Pax2.1 LOC107444558.png
- __MACOSX/Supplementary File 14 - feature plots of C32 markers/._21.Pt-Pax2.1 LOC107444558.png
- Supplementary File 14 - feature plots of C32 markers/10.Pt-unc8914 LOC107438914.png
- __MACOSX/Supplementary File 14 - feature plots of C32 markers/._10.Pt-unc8914 LOC107438914.png
- Supplementary File 14 - feature plots of C32 markers/1.Pt-hh2 LOC107454029.png
- __MACOSX/Supplementary File 14 - feature plots of C32 markers/._1.Pt-hh2 LOC107454029.png
- Supplementary File 14 - feature plots of C32 markers/.DS_Store
- __MACOSX/Supplementary File 14 - feature plots of C32 markers/._.DS_Store
- Supplementary File 14 - feature plots of C32 markers/3.Pt-six3.2 LOC107436457.png
- __MACOSX/Supplementary File 14 - feature plots of C32 markers/._3.Pt-six3.2 LOC107436457.png
- Supplementary File 14 - feature plots of C32 markers/13.Pt-CG31637-like LOC107445909.png
- __MACOSX/Supplementary File 14 - feature plots of C32 markers/._13.Pt-CG31637-like LOC107445909.png
- Supplementary File 14 - feature plots of C32 markers/23.Pt-unc7791 LOC107447791.png
- __MACOSX/Supplementary File 14 - feature plots of C32 markers/._23.Pt-unc7791 LOC107447791.png
- Supplementary File 14 - feature plots of C32 markers/6.Pt-eya LOC107452693.png
- __MACOSX/Supplementary File 14 - feature plots of C32 markers/._6.Pt-eya LOC107452693.png
- Supplementary File 14 - feature plots of C32 markers/15.Pt-dac2 LOC107452541.png
- __MACOSX/Supplementary File 14 - feature plots of C32 markers/._15.Pt-dac2 LOC107452541.png
- Supplementary File 14 - feature plots of C32 markers/12.Pt-en2 LOC107441561.png
- __MACOSX/Supplementary File 14 - feature plots of C32 markers/._12.Pt-en2 LOC107441561.png
- Supplementary File 14 - feature plots of C32 markers/18.Pt-unc1341 LOC122271341.png
- __MACOSX/Supplementary File 14 - feature plots of C32 markers/._18.Pt-unc1341 LOC122271341.png
- Supplementary File 14 - feature plots of C32 markers/5.Pt-so1 LOC107455071.png
- __MACOSX/Supplementary File 14 - feature plots of C32 markers/._5.Pt-so1 LOC107455071.png
- Supplementary File 14 - feature plots of C32 markers/22.Pt-NT1 LOC107436135.png
- __MACOSX/Supplementary File 14 - feature plots of C32 markers/._22.Pt-NT1 LOC107436135.png
- Supplementary File 14 - feature plots of C32 markers/14.Pt-Rbp6-like LOC107436679.png
- __MACOSX/Supplementary File 14 - feature plots of C32 markers/._14.Pt-Rbp6-like LOC107436679.png
- Supplementary File 14 - feature plots of C32 markers/2.Pt-SoxF1 LOC107446198.png
- __MACOSX/Supplementary File 14 - feature plots of C32 markers/._2.Pt-SoxF1 LOC107446198.png
- Supplementary File 14 - feature plots of C32 markers/24.Pt-irx2 LOC107439315.png
- __MACOSX/Supplementary File 14 - feature plots of C32 markers/._24.Pt-irx2 LOC107439315.png
- Supplementary File 14 - feature plots of C32 markers/17.Pt-omb3 LOC107451108.png
- __MACOSX/Supplementary File 14 - feature plots of C32 markers/._17.Pt-omb3 LOC107451108.png
- Supplementary File 14 - feature plots of C32 markers/7.Pt-irx1 LOC107437851.png
- __MACOSX/Supplementary File 14 - feature plots of C32 markers/._7.Pt-irx1 LOC107437851.png
- Supplementary File 14 - feature plots of C32 markers/4.Pt-CD36.1 LOC122271437.png
- __MACOSX/Supplementary File 14 - feature plots of C32 markers/._4.Pt-CD36.1 LOC122271437.png
- Supplementary File 14 - feature plots of C32 markers/8.Pt-mfas-like LOC107446100.png
- __MACOSX/Supplementary File 14 - feature plots of C32 markers/._8.Pt-mfas-like LOC107446100.png
- Supplementary File 14 - feature plots of C32 markers/11.Pt-unc9680 LOC122269680.png
- __MACOSX/Supplementary File 14 - feature plots of C32 markers/._11.Pt-unc9680 LOC122269680.png
- Supplementary File 14 - feature plots of C32 markers/20.Pt-unc9425 LOC122269425.png
- __MACOSX/Supplementary File 14 - feature plots of C32 markers/._20.Pt-unc9425 LOC122269425.png
- Supplementary File 14 - feature plots of C32 markers/16.Pt-SKIP-like LOC107439224.png
- __MACOSX/Supplementary File 14 - feature plots of C32 markers/._16.Pt-SKIP-like LOC107439224.png
- Supplementary File 14 - feature plots of C32 markers/9.Pt-CG13875-like LOC107441428.png
- __MACOSX/Supplementary File 14 - feature plots of C32 markers/._9.Pt-CG13875-like LOC107441428.png
